# Supplementary material for: A bioinformatics approach to elucidate conserved genes and pathways in C. elegans as an animal model for cardiovascular research
Source: Sci Rep. 2024 Mar 29;14:7471. doi: 10.1038/s41598-024-56562-9 (PMC10980734; doi:10.1038/s41598-024-56562-9)
Supplement: Supplementary file 1 — Supplementary Figure S1. [file 41598_2024_56562_MOESM1_ESM.xlsx]

## Sheet: Supplement File_S1
Supplement Figure 1: CVD PPI Network: (A) Cardiovascular disease network constructed using Cytoscape and (B) Global characteristics of PPI network constructed.
