# Supplementary material for: A bioinformatics approach to elucidate conserved genes and pathways in C. elegans as an animal model for cardiovascular research
Source: Sci Rep. 2024 Mar 29;14:7471. doi: 10.1038/s41598-024-56562-9 (PMC10980734; doi:10.1038/s41598-024-56562-9)
Supplement: Supplementary file 2 — Supplementary Figure S2. [file 41598_2024_56562_MOESM2_ESM.xlsx]

## Sheet: Supplement Figure_S2
Supplement Figure S2: Orthologous Gene Network (A) C.elegans orthologous gene PPI Network constructed using Cytoscape and (B) Global characteristics of PPI network constructed
