# Supplementary material for: A bioinformatics approach to elucidate conserved genes and pathways in C. elegans as an animal model for cardiovascular research
Source: Sci Rep. 2024 Mar 29;14:7471. doi: 10.1038/s41598-024-56562-9 (PMC10980734; doi:10.1038/s41598-024-56562-9)
Supplement: Supplementary file 3 — Supplementary Information 1. [file 41598_2024_56562_MOESM3_ESM.xlsx]

## Sheet: Supplement file_S1
Supplement File S1 : Total Up and Down regulated human CVD genes

## Sheet: Upregulated genes
Upregulated CVD genes
ABCA10
ABCA11P
ABCA7
ABCB1
ABCG2
ABHD18
ABHD5
ACCS
ACKR4
ACOX1
ACPP
ACSL1
ACSL4
ACTN1
ADAM8
ADAM9
ADAMTSL1
ADAR
ADCY4
ADGRD1
ADGRE2
ADGRE3
ADGRG1
ADGRG3
ADGRL3
ADIPOQ
ADM
ADRA2C
AGO1
AGPAT1
AGTRAP
AIF1
ALDH1A1
ALDH2
ALDOB
ALOX5
ALOX5AP
ALPL
AMFR
AMY1C
AMY2B///AMY2A///AMY1C///AMY1B///AMY1A
ANGPTL1
ANGPTL4
ANKFN1
ANKHD1-EIF4EBP3
ANKMY2
ANKRD29
ANKRD33
ANKRD34C
ANKRD36
ANKRD36///ANKRD36B
ANKRD36BP2///ANKRD36///ANKRD36B
ANKRD36BP2///ANKRD36C///ANKRD36///ANKRD36B
ANKRD36C///ANKRD36///ANKRD36B
ANOS1
ANPEP
ANTXR1
ANXA3
AOC3
AP1G2
AP3M2
APBB3
APLNR
APLP2
APMAP
APOBEC3A_B///APOBEC3A
APOD
AQP9
ARAP3
AREG
ARF3
ARG1
ARHGAP29
ARHGEF40
ARID5B
ARIH2OS
ARL16
ARNTL
ARRDC3
ARRDC4
ASAP1
ASB14///APPL1
ASPN
ASPRV1
ATAD1
ATG16L2
ATG2B
ATP1B4
ATP2C1
ATP6V0B
ATP6V0E2-AS1
ATP6V1C1
ATRNL1
ATXN1L
B4GALT5
BACH1
BASP1
BCL10
BCL2A1
BCL3
BCL6
BECN1
BEST1
BEX1
BMX
BOC
BPI
BRINP2
BST1
BTBD11
BTN3A1
BTNL9
C10orf54
C10orf71
C15orf48
C16orf89
C19orf35
C1QTNF2
C1QTNF7
C1QTNF9
C1RL
C1orf43
C20orf166-AS1
C3orf58
C3orf62
C5AR1
C5orf63
C6
C8orf4
C9orf72
CA4
CA5BP1
CACNA1E
CADPS
CALM1
CAMP
CAV1
CBS
CCDC113
CCDC141
CCDC168
CCDC3
CCDC80
CCL20
CCL3L3///CCL3L1///CCL3
CCL4
CCL5
CCND1
CCNJL
CCNL1
CCPG1
CCRL2
CD14
CD163
CD1C
CD24
CD247
CD300LF
CD33
CD36
CD37
CD55
CD58
CD68
CD74
CD83
CD93
CDA
CDK5R1
CDKN1A
CEACAM1
CEACAM4
CEACAM6
CEACAM8
CEBPA
CEBPB
CEBPD
CECR1
CECR6
CENPF
CEP19
CFAP43
CFAP61
CGNL1
CHI3L1
CHORDC1
CHRDL1
CHRDL2
CHST13
CHST15
CHST3
CHST9
CHSY1
CITED4
CKAP4
CKS2
CLDN9
CLEC12A
CLEC4D
CLEC4E
CLEC5A
CLEC7A
CMTM2
CNIH4
CNOT7
CNTNAP3B///CNTNAP3P2///CNTNAP3
COA4
COL14A1
COL1A1
COL1A2///COL1A2
COL3A1
COL6A6
COLQ
COQ5
COX7B
CPD
CPE
CPNE5
CPT1A
CPVL
CPXM2
CRCP
CREB1
CREB5
CREM
CRHBP
CRIPAK
CRISPLD1
CRISPLD2
CRYM
CSF2RA
CSF3R
CSRNP3
CST7
CSTA
CTAGE4
CTBS
CTNS
CTSK
CX3CR1
CXCL1
CXCL10
CXCL12
CXCL14
CXCL16
CXCL2
CXCL8
CYB5R1///CYB5R1
CYP2J2
CYP4F3
CYSTM1
DBN1
DCAKD
DCTN1
DDIT3
DDX11
DDX24
DDX3Y
DDX60
DEFA1B///DEFA3///DEFA1
DENND3
DENND6A
DFNA5
DGAT2
DHRS13
DIO2
DIRC2
DLEU2
DMXL2
DOCK4
DOCK5
DOK3
DOK5
DPEP3
DPH7
DPT
DPYSL3
DRAM1
DSC1
DTX3L
DUSP1
DYNLL1
DYRK2
DYSF
DZIP3
ECEL1P2
ECHDC3
ECM2
EDA2R
EDIL3
EDN1
EFEMP1
EGFL6
EGLN3
EGR1
EIF1AY
EIF3L
EIF4E3
ELF2
ELMO2
EMC2
ENAM
ENPP2
ENTPD1
EOMES
EPAS1
EPB41L4A-AS1
EPHA3
EPHX2
EPM2AIP1
ERCC5
EREG
ERO1A
ETS2
EXOC6
EXT1
EXTL3
F12
F2RL2
F3
F5
FABP5P3///FABP5
FAHD2A
FAM134B
FAM155B
FAM198B
FAM212B
FAM214B
FAM216B
FAM229B
FAM49A
FAM83H
FAP
FAR2
FAXDC2
FBLN1
FBXL13
FBXL5
FBXO32
FBXO40
FCAR
FCER1G
FCGR2A
FCGR3B
FCMR
FCN1
FES
FGF1
FGF12
FGF14
FGR
FHL5
FKBP3
FKBP5
FKBP8
FLJ34503
FLOT1
FLOT2
FMO4
FMOD
FN1
FNDC1
FOLR3
FOS
FOSB
FOSL2
FOXN3
FPR1
FPR2
FRAT1
FREM1
FRZB
FSTL3
FTH1
FYN
FZD7
G6PD
GABARAPL1
GABPB2
GADD45B
GALNS
GALNT4
GARNL3
GAS7
GATM
GBGT1
GBP4
GCA
GEM
GJA1
GJA4
GLRX3
GLT1D1
GLT8D2
GLUL
GNA13
GNA14
GNAI3
GNB3
GNLY
GORASP2
GPAM
GPAT3
GPC6
GPCPD1
GPER1
GPR141
GPR22
GPRASP1
GPX3
GRAMD2
GRIA2
GSN
GSTM1
GSTM2
GSTM5
GTDC1
GUCA1C
GUCY1B2
GYG1
GZMB
H19///RPS12
HAL
HAPLN1
HBA2///HBA1
HBB
HBEGF
HBM
HCAR3
HCG4
HDAC11
HDAC4
HDGFRP2
HDGFRP3
HECW2
HERC6
HFE2
HIP1
HIST1H2AK
HIST1H2BB
HIST2H2AA3
HIST2H2AC
HIST2H2BE
HIST2H4A
HIST2H4B
HK3
HLA-A
HLA-B
HLA-DMB
HLA-DOA
HLA-DPA1
HLA-DPB1
HLA-DQA1
HLA-DRA
HLA-DRB1
HLA-DRB3
HLA-DRB5
HLA-DRB6
HLA-E
HLA-F
HLA-H
HLTF
HMCN1
HMGB2
HMGN2
HNRNPA1P10
HNRNPD
HNRNPDL
HNRNPH1
HP
HPGDS
HRH2
HSDL2
HSP90AB3P
HSPA1A
HSPA2
HSPA8
HSPH1
HTR4
HTRA1
HYAL3
ICAM1
IDI2-AS1
IER3
IFI44L
IFIT1
IFIT2
IFIT3
IFNAR1
IFRD1
IGF2R
IGSF10///MED12L
IL10RA
IL13RA1
IL17RA
IL18R1
IL1B
IL1R2
IL1RN
ING1
INMT
INPP5A
IPO8
IQGAP1
IRAK3
IRS2
ISLR
ITCH-IT1
ITGAM
ITGAX
ITGB3BP
ITGBL1
ITIH5
ITLN1
ITPK1-AS1
ITPRIP
IWS1
JAK2
JCHAIN
JDP2
JMJD1C-AS1
JUN
KAZN
KCNAB1
KCNJ15
KCNJ2
KCNMB2
KCNN3
KCTD12
KDM5D
KIAA1107
KIF13B
KIF1B
KIT
KIZ
KLF4
KLHL13
KLHL30
KLHL8
KLRK1///KLRC4
KMT2E
KRT7
LAMA4
LAMP2
LARP7
LCK
LCN2
LCP1
LEPR
LGALS8
LILRA2
LILRA3
LILRA5
LILRB2
LILRB3
LIME1
LIMK1
LIN7A
LINC00670
LINC00894
LINC00907
LINC00965///LINC00965
LIPH
LMNB1
LMO3
LOC100129518///SOD2
LOC100130741
LOC101928068
LOC105374546
LOC105376351
LOC106146153
LOC339059
LOC401317///CREB5
LONRF2
LOXL2
LPAR2
LPAR4
LPCAT2
LPGAT1
LRP10
LRRC10
LRRC17
LRRFIP1
LTB4R
LTBP2
LTBP4
LUC7L3
LUM
LY96
LYZ
LYZL4
MAFB
MAFF
MAN1A2
MAN2A2
MANSC1
MAP3K13
MAP3K2
MAP3K8
MAP4K1
MAPK10
MAPK3
MAPT
MATN2
MBOAT2
MBOAT7
MBP
MCEMP1
MCL1
MEOX2
METTL21EP
METTL24
MFAP4
MFF
MGAM
MGC70870
MGP
MIR22///MIR22HG
MIR3945HG
MIR6883///PER1
MIR8085///BCL3
MIR99A
MISP
MKNK1
MLYCD
MME
MMP16
MMP25-AS1
MMP9
MNS1
MOGAT1
MORF4L1
MOSPD2
MOXD1
MPEG1
MPZL2
MRPL44
MS4A6A
MSRA
MSRB1
MSS51
MT1E
MTERF4
MTHFS
MTMR3
MTSS1
MTX1
MX1
MXD3
MXRA5
MYBPC3
MYH10
MYO15B
MYOC
2001-03-01
NACC2
NADK
NAMPT
NAP1L2
NAP1L3
NAPEPLD
NBEAL2
NCF1C
NCF2
NCF4
NDEL1
NDUFAF6
NEB
NFASC
NFE2
NFIL3
NFKBIA
NFKBIZ
NIF3L1
NIN
NKG7
NLRC4
NLRP12
NLRP3
NMNAT2
NOV
NPIPB3
NPL
NPNT
NPPA
NPPB
NPR3
NR4A2
NR4A3
NREP
NRG1
NRK
NSFL1C
NT5E
NTM
NTPCR
NUDT14
NUDT7
NUMB
ODC1
OGDHL
OGN
OLFM4
OLFML1
OMD
OPLAH
OR51E1
ORM1
OSBPL1A
OSBPL2
OSBPL8
OSCAR
OSGIN2
OSM
OTX1
P2RX1
P2RY13
P3H2
PADI2
PADI4
PAK2
PANX2
PCCB
PCDHB5
PDE1A
PDE5A
PDGFC
PDK4
PDLIM1
PDLIM3
PDLIM7
PDZK1IP1
PELI1
PFKFB2
PFKFB3
PFKFB4
PGD
PGLYRP1
PGS1
PHACTR1
PHLDA1
PHYHIPL
PI16
PIK3IP1
PILRA
PISD
PJA2
PKN2
PLA2G4C
PLAUR
PLBD1
PLCE1
PLCG2
PLCH2
PLEKHH2
PLEKHO2
PLIN4
PLXDC1
PLXDC2
PMAIP1
PODN
POLR2J3
POR
POSTN
POTEE
PPCDC
PPID
PPM1A
PPM1K
PPP1R15A
PPP1R3C
PPP1R3D
PPP1R9A
PPP4R1
PRDM1
PREX2
PRKCI
PRM1
PROM1
PROZ
PRR29
PSD3
PSORS1C2
PTAFR
PTEN
PTN
PTPRC
PTX3
PYCRL
PYGL
QARS
QPCT
QRICH2
QSER1
QSOX1
RAB27A
RAB31
RAB32
RABGEF1
RAF1
RASL11B
RASSF2
RASSF4
RBM47
RBP7
REPS2
RFX2
RGCC
RGL4
RGS1
RGS2
RGS4
RILPL1
RIN2
RNASE2
RNASE6
RNASEL
RNF125
RNF141
RNF144B
RNF149
RNF24
RNF5
RNMT
RNPC3///AMY2B
RNPS1
RNU4-2
RNU5E-1
ROPN1L
RPL37A
RPS27
RPS4Y1
RPSA
RRAGD
RRN3P1///RRN3P2///RRN3
RSAD2
RSRP1
RTN3
RXRG
S100A12
S100A8
S100A9
S100P
S1PR1
SAA1
SAA4
SAMD12
SAMD9L
SAMSN1
SARS
SASH1
SASH3
SBNO2
SCIN
SCN2B
SCN7A
SCN8A
SCPEP1
SCUBE2
SDCBP
SDCCAG8
SDSL
SEC62
SEMA3E
SEMA3G
SEMA4A
SEPP1
SERINC1
SERPINA1
SERPINB1
SERPIND1
SERPING1
SERTAD3
SESN3
SFRP1
SFRP4
SFXN5
SH3BP5L
SHCBP1L
SHISA5
SHKBP1
SIK1
SIPA1L2
SIRPA
SIRPB1
SKAP1
SKAP2
SKIL
SLA
SLC11A1
SLC16A3
SLC16A9
SLC1A2
SLC22A15
SLC22A4
SLC24A4
SLC25A20
SLC25A29
SLC25A44
SLC26A8
SLC27A6
SLC2A14///SLC2A3
SLC2A3
SLC30A5
SLC37A3
SLC38A3
SLC40A1
SLC6A1
SLC6A6
SLC7A7
SLC9A8
SLN
SLPI
SLX4IP
SMAD4
SMOC2
SMPDL3A
SNAP47///JMJD4
SNCA
SNHG17
SNORD115-24///SNORD115-43///SNORD115-42///SNORD115-40///SNORD115-36///SNORD115-29///SNORD115-25///SNORD115-20///SNORD115-19///SNORD115-18///SNORD115-17///SNORD115-15///SNORD115-14///SNORD115-13///SNORD115-12///SNORD115-11///SNORD115-10///SNORD115-9///SNORD115-5///SNORD115-4///SNORD115-1
SNORD115-24///SNORD115-44///SNORD115-43///SNORD115-41///SNORD115-39///SNORD115-38///SNORD115-36///SNORD115-33///SNORD115-31///SNORD115-29///SNORD115-26///SNORD115-22///SNORD115-16///SNORD115-12///SNORD115-11///SNORD115-9///SNORD115-5///SNORD115-3///SNRPN
SNORD115-24///SNORD115-44///SNORD115-43///SNORD115-41///SNORD115-40///SNORD115-39///SNORD115-38///SNORD115-36///SNORD115-35///SNORD115-34///SNORD115-33///SNORD115-31///SNORD115-30///SNORD115-29///SNORD115-26///SNORD115-22///SNORD115-20///SNORD115-19///SNORD115-18///SNORD115-17///SNORD115-16///SNORD115-13///SNORD115-12///SNORD115-11///SNORD115-10///SNORD115-9///SNORD115-8///SNORD115-6///SNORD115-5…
SNORD115-24///SNORD115-44///SNORD115-43///SNORD115-42///SNORD115-40///SNORD115-39///SNORD115-38///SNORD115-36///SNORD115-34///SNORD115-33///SNORD115-30///SNORD115-29///SNORD115-25///SNORD115-22///SNORD115-21///SNORD115-20///SNORD115-19///SNORD115-18///SNORD115-17///SNORD115-16///SNORD115-15///SNORD115-14///SNORD115-13///SNORD115-12///SNORD115-11///SNORD115-10///SNORD115-9///SNORD115-6///SNORD115-…
SNORD115-24///SNORD115-44///SNORD115-43///SNORD115-42///SNORD115-40///SNORD115-39///SNORD115-38///SNORD115-36///SNORD115-34///SNORD115-33///SNORD115-30///SNORD115-29///SNORD115-25///SNORD115-22///SNORD115-21///SNORD115-20///SNORD115-19///SNORD115-18///SNORD115-17///SNORD115-16///SNORD115-15///SNORD115-14///SNORD115-13///SNORD115-12///SNORD115-11///SNORD115-10///SNORD115-9///SNORD115-8///SNORD115-…
SNORD115-24///SNORD115-44///SNORD115-43///SNORD115-42///SNORD115-41///SNORD115-40///SNORD115-39///SNORD115-38///SNORD115-36///SNORD115-35///SNORD115-34///SNORD115-33///SNORD115-31///SNORD115-30///SNORD115-29///SNORD115-26///SNORD115-22///SNORD115-20///SNORD115-19///SNORD115-18///SNORD115-17///SNORD115-16///SNORD115-14///SNORD115-13///SNORD115-12///SNORD115-11///SNORD115-10///SNORD115-9///SNORD115…
SNORD115-41///SNORD115-40///SNORD115-31///SNORD115-26///SNORD115-16///SNORD115-13///SNORD115-12///SNORD115-9///SNORD115-5///SNORD115-1///SNRPN
SNORD115-42///SNORD115-40///SNORD115-35///SNORD115-25///SNORD115-21///SNORD115-20///SNORD115-19///SNORD115-18///SNORD115-17///SNORD115-16///SNORD115-14///SNORD115-13///SNORD115-12///SNORD115-10///SNORD115-9///SNORD115-5///SNORD115-4///SNORD115-1///SNRPN
SNORD115-44///SNORD115-43///SNORD115-41///SNORD115-39///SNORD115-38///SNORD115-36///SNORD115-33///SNORD115-31///SNORD115-29///SNORD115-26///SNORD115-22///SNORD115-16///SNORD115-14///SNORD115-11///SNORD115-3
SNORD115-44///SNORD115-43///SNORD115-41///SNORD115-39///SNORD115-38///SNORD115-36///SNORD115-34///SNORD115-31///SNORD115-29///SNORD115-26///SNORD115-22///SNORD115-16///SNORD115-11///SNORD115-7///SNORD115-6
SNORD115-44///SNORD115-43///SNORD115-41///SNORD115-40///SNORD115-39///SNORD115-38///SNORD115-36///SNORD115-35///SNORD115-34///SNORD115-33///SNORD115-31///SNORD115-29///SNORD115-26///SNORD115-22///SNORD115-16///SNORD115-13///SNORD115-11///SNORD115-6///SNORD115-3///SNORD115-1///SNRPN
SNORD89
SNX12
SNX29P2
SORL1
SPHKAP
SPI1
SPON1
SPTAN1
SPTBN1
SRGN
SRPK1
ST3GAL4
ST6GALNAC2
ST8SIA6
STAT4
STK17B
STK3
STRA13
STX11
STX3
STXBP3
STXBP5
SULF1
SULF2
SULT1A1
SULT1B1
SUMO1
SUSD6
SVEP1
SVIL
SYCP2
SYN2
SYNC
SYPL1
SYT15
2006-09-01
2011-09-01
TAF7
TBC1D14
TBCK
TBKBP1
TBX10
TCN1
TGFA
TGFB2
TGM2
TGM3
THBD
THBS1
THBS2
THBS4
THOC5
THY1
TIAF1
TIAM2
TIMP2
TIMP4
TLL2
TLR2
TLR4
TLR8
TM6SF1
TMCO3
TMEM120A
TMEM167A
TMEM176B
TMEM182
TMEM40
TMEM71
TMEM88
TMEM91
TMUB2
TNFAIP2
TNFAIP3
TNFAIP6
TNFRSF12A
TNKS1BP1
TNNT1
TNNT3
TNP2
TP53INP2
TPCN1
TPD52L2
TPP1
TREM1
TREML2
TRIB1
TRIL
TRIM10
TRIM22
TRIM4
TRPC4AP
TSEN34
TSHZ2
TSHZ3
TSPAN15
TSPAN7
TSPAN9
TSR3
TTLL7
TTTY10
TTTY14
TULP2
TXLNGY
TXN
TXNIP
TYROBP
UBE2I
UBTD1
UCHL1
UQCC1
URGCP
USB1
USP10
USP42
USP9Y
UTS2
UTS2///PER3
UTY
VCAN
VEGFB
VMP1
VNN1
VNN2
VNN3
VPS9D1
WARS
WDR55
WNT9A
WTAP
XAF1
XIRP1
XPO1
XPO6
YBX1
YEATS2
YIPF6
ZBP1
ZBTB16
ZCCHC5
ZDHHC18
ZEB2
ZFP36
ZFP36L1
ZFY
ZG16
ZMAT1
ZMYM6
ZMYND15
ZNF143
ZNF160
ZNF271P
ZNF273
ZNF281
ZNF398
ZNF438
ZNF483
ZNF652
ZNF676
ZNF714
ZNF746
ZNF83
ZNF844
ZSCAN31
ZSWIM4
ZSWIM6
ZYX
ZZZ3

## Sheet: Downregulated genes
Downregulated CVD genes
A2M
AARS
AASDHPPT
AASS
ABAT
ABCA8
ABCB1
ABCG1
ABLIM1
ACACA
ACACB
ACADS
ACKR1
ACKR4
ACLY
ACOT2
ACSM3
ADA
ADAM7
ADAMTS15
ADAMTS4
ADAMTS9
ADCY3
ADCY7
ADGRD1
ADH1A
ADH1B
AES
AGAP3
AGPAT2
AK2
AKR1B1
ALDH6A1
ALDH9A1
ALDOC
ALG10B
ALOX5
ALOX5AP
ALOXE3
AMER1
AMY1A
AMY1B
ANGPTL4
ANKRD2
ANPEP
AOX1
AP1M1
AP3D1
APEX1
APOBEC2
APOL1
APOL3
APOL4
APOL6
APRT
AQP3
AQP4
AREG
ARID4A
ARL4A
ARNTL
ARRDC4
ART3
ASB11
ASB12
ATF5
ATIC
ATP1A1
ATP1B3
ATP6V0E2
ATP8B4
B3GALT2
B3GNTL1
B4GALNT3
B4GALT6
BANF1
BATF2
BBS12
BCAS4
BCAT2
BCL11B
BCL2
BCL3
BCL6
BIRC3
BLM
BMPR1B
BOK
BOLA2
BRAT1
BTN3A2
C10orf10
C15orf59
C19orf12
C1QB
C1QC
C1QTNF1
C1R
C1orf105
C1orf132///MIR29C
C1orf162
C1orf50
C20orf27
C2CD2
C3
C3AR1
C6orf106
C7
C9orf47///S1PR3
CA14
CACNA1C
CADM2
CALCRL
CAMK1
CARD11
CARHSP1
CASQ1
CBS
CCDC50
CCL11///CCL11
CCL2
CCL2///CCL2
CCL5
CCL8
CCND2
CCNG1
CCR1
CCR2
CCR6
CCR7
CCT2
CD109
CD14
CD160
CD163
CD2
CD209///CLEC4M
CD247
CD274
CD38
CD3D
CD3E
CD3G
CD40
CD40LG
CD53
CD68
CD7
CD74
CD79A
CD79B
CD81
CD8B
CD96
CDH11
CDH13
CDKN1A
CDR2
CEBPA
CEBPB
CEBPD
CFTR
CHAC2
CHCHD7
CHDH
CHI3L1
CHL1
CHRDL2
CHST12
CIART
CIRBP
CISH
CKAP2
CKS1B
CLC
CLEC2D
CLEC4F
CLIC2
CNN1
CNTN3
COL1A2
COL4A5
COL5A1
COX5A
CPAMD8
CPM
CRIM1
CRISPLD2
CRLS1
CRTAM
CRYZ
CSDC2
CSF1
CSRP1
CTNND2
CTSC
CUTA
CX3CR1
CXCL10
CXCL11
CYB5A
CYB5D1
CYBB
CYC1
CYFIP2
CYP4B1
CYP4Z1
CYSLTR1
CYSLTR2
DAB1
DAZAP1
DDX24
DEDD
DENND2D
DHRS3
DHRS7C
DKK3
DLST
DLX2
DNAJA3
DNLZ
DNM1P46
DNMT1
DOCK10
DPY19L4
DPYSL4
DRAM1
DSCC1
DTWD1
DTX3L
DUSP13
DUSP23
DUSP5
DYRK2
E2F8
ECHDC2
ECRP
EDN1
EDNRB
EEF1G
EGFLAM
EI24
EIF3M
ELL2
ELOVL2
ELOVL6
ELOVL7
ELP2
EOMES
EPHA3
ERAP2
ETFA
ETNK2
ETNPPL
ETS2
ETV6///INO80D
EVL
EXOSC3
EXOSC6
F13A1
FABP5
FADS1
FAHD1
FAM102A
FAM102B
FAM13B
FAM151A
FAM155B
FAM160A1
FAM162B
FAM20C
FAM46B
FAM83B
FASN
FBXO33
FCER1G
FCGBP
FCGR1CP///FCGR1B///FCGR1A
FCGR2A
FCGR3A
FCMR
FCN3
FCRL3
FCRL6
FERMT3
FEZ1
FGF18
FGFBP2
FKBP11
FKBP1A
FLJ30064
FLT3LG
FMN1
FMO5
FOXO1
FPR1
FRMD4A
FURIN
GALNT15
GANAB
GATSL2///GATS
GBP1P1///GBP3///GBP1
GBP2
GBP3
GBP4
GCHFR
GEMIN2
GFPT2
GGT5
GIMAP1
GIMAP4
GIMAP5
GIMAP6
GIMAP7
GIMAP8
GNLY
GNMT
GPAM
GPATCH11
GPATCH4
GPBAR1
GPM6B
GPN1
GPR18
GPR183
GPR4
GPSM2
GPT
GPT2
GPX3///GPX3
GPX8
GRAP
GRB14
GSTM1
GSTM4
GTPBP6
GTSE1
GZMA
GZMK
GZMM
H3F3AP4
HACD1
HAS2
HDAC6
HEY2
HGF
HIBCH
HIGD2A
HLA-C
HLA-DMA
HLA-DOB
HLA-DPA1
HLA-DPB1
HLA-DQA2///HLA-DQA1
HLA-DQB1
HLA-DRA
HLA-DRB6
HMGCS2
HMOX2
HOPX
HOXB2
HSD17B12
HSP90AA1
HSP90AB1
HSP90B1
HSPA8
HSPB2-C11orf52///C11orf52
HSPE1
HSPH1
IARS
IARS2
ICAM1
ICK
ID3
IDH2
IDO1
IFI16
IFI30
IFI44L
IFIT2
IFIT3
IFITM1
IGLL1
IGSF6
IL16
IL18R1
IL1R1
IL1R2
IL1RL1
IL2RB
IL32
IL33
IL6
IL7R
ILF2
ILVBL
IRAK3
IRF1
IRX3
ITGA5
ITM2A
ITM2B
ITM2C
ITSN1
JCHAIN
JPH1
KBTBD12
KCND3
KCNJ5
KCNK6
KCTD12
KCTD7
KIAA0040
KIAA1147
KIF6
KLF9
KLHL41
KLRB1
KLRC4
KLRD1
KMT5B
KPNA2
KY
L3MBTL4
LAD1
LAPTM5
LARP6
LAT
LCN10
LCN6
LDHB
LEF1
LIME1
LIMS1
LINC00312
LINC00969
LINC01102
LMCD1
LNPK
LOC285847///FKBP5
LOC441081
LOC554174
LOC728554
LPAR5
LPCAT3
LPCAT4
LPIN1
LRFN3
LRRC10
LRRC17
LTA
LY9
LYN
LYVE1
MAL
MAP1A
MAP3K6
MAPK8IP1
2003-03-01
MATK
MBLAC2
MCEE
MCM3
MCOLN2
MCRIP2
MCTP1
MEDAG
METTL7B
MFSD14B
MGST1
MIAT
MID1IP1
MIR181A2HG
MIR208A
MIR27B///C9orf3
MLLT11
MMP28
MOK
MPC2
MPDU1
MPP3
MPRIP
MRAP
MRC1
MRPL20
MRPL24
MSR1
MSRB1
MT1A
MT1M
MT1X
MTHFD2
MX2
MXD4
MYC
MYH6
MYOT
NAA20
NAALAD2
NAMPT
NCALD
NCR3
NDRG2
NDUFA12
NDUFA8
NDUFAF2
NEB
NEU3
NFKBIZ
NID1
NIPA2
NLGN1
NME2
NNMT
NOL7
NPM1
NPTX2
NQO1
NR1D2
NR2F1-AS1
NRIP1
NT5DC2
NUDT4P1///NUDT4P2///NUDT4
NUDT9P1
OCIAD2
OPLAH
OSMR
OXR1
P2RX5
P2RY2
PAK1
PARP14
PARP9
PC
PCDH18
PCED1B
PCGF6
PCNX1
PDHB
PDXK
PEBP4
PER3
PFKP
PGA4///PGA3///PGA5
PGRMC1
PHACTR1
PHYHD1
PI15
PIGP
PIK3R1
PIM1
PIR-FIGF///FIGF
PITPNM2
PKDCC
PKP2
PLA1A
PLA2G2A
PLD1
PLEKHA7
PLEKHF1
PLIN2
PLOD1
PLP2
PLSCR1
PLSCR3
PLTP
PMM1
PMPCB
PNP
POF1B
POGLUT1
POPDC3
POR
PPARG
PPDPF
PPIAL4A
PPM1K
PPP1R16A
PPP3CC
PRADC1
PREB
PRICKLE1
PRKAR2B
PRKCH
PRR5
PRSS33
PSMB9
PSME2
PTDSS1
PTEN
PTGS2
PTMA
PTP4A3
PTPRCAP
PTPRF
PTTG1
PTX3
PVR
PVRIG
PWP1
PYHIN1
QRFPR
RAB10
RAB15
RAB29
RAD21
RARRES1
RARRES3
RASGRP1
RASL12
RBFOX2
RBM3
RBPMS2
RCN1
RDH10
RDH14
RELN
RFTN2
RGAG1
RHOC
RIC3
RIPK2
RNA28S5
RNASE2
RPL10A
RPL13
RPL13A
RPL13AP6
RPL14
RPL17
RPL18
RPL21
RPL23AP64
RPL24
RPL36
RPS13
RPS14
RPS20
RPS27A
RPS28
RPS4X
RRAD
RSAD2
RSRP1
RUNX3
RWDD2A
S100A12
S100A8
S100A9
S1PR5
SAA2
SAMD3
SAMD9L
SBK1
SCAP
SCD
SCFV///IGHM///SCFV///IGHV3-30
SCGN
SDPR
SECTM1
SELE
SELM///SELM
SEMA4B
2006-09-01
SERPINA3
SERPINB1
SERPINB8
SERPINE1
SERPING1
SF3A3
SGPP2
SH3PXD2B
SHISA3
SHROOM3
SIGLEC9
SKAP1
SLAMF1
SLC11A1
SLC1A4
SLC22A5
SLC25A42
SLC26A2
SLC2A1
SLC30A5
SLC36A4
SLC38A1
SLC41A1
SLC7A1
SLC7A8
SLCO1C1
SLCO2A1
SLCO4A1
SLCO5A1
SMOX
SNAPC5///MAP2K1
SNRPB
SNRPF
SNRPG
SNRPN
SNURF
SNX16
SOCS3
SP110
SPP1
SREBF1
SSBP2
ST6GAL1
ST6GALNAC3
STAT1
STAT3
STAT4
STAT5A
STEAP3
STEAP4
STK35
STOX1
STRADB
SULT1B1
SUMO2
SUOX
SUPT7L
SV2B
TAP1
TAP2
TBX5
TCEAL4
TCN2
TEAD4
TEF
TFPI
TGFBR2
TGFBR3
THBS1
THOC3
TIMM21
TIMP1
TIMP4
TLDC2///SAMHD1
TLR2
TLR3
TLR4
TM4SF18
TMEM159///TMEM159
TMEM176A
TMEM2
TMEM245
TMEM256
TMEM56
TMEM70
TMIGD3///ADORA3
TMSB4X
TMTC1
TMUB2
TNC
TNFAIP6
TNFRSF17
TNFRSF25
TNFSF10
TNIK
TOP3A
TRAF5
TRAM1
TRAPPC3
TRAT1
TRDN
TRIB2
TRIM22
TRIM4
TRIM8
TSIX
TSPO
TSPYL2
TUBA1C
TUBA3D///TUBA3E///TUBA3C
TUBA3E
TUBB
TWSG1
TXNDC17
TXNDC5
TXNRD1
TYMP
TYRO3
UBE2J1
UBE2MP1
UGCG
UQCRFS1
UQCRH
USP31
VAT1L
VCAM1
VDR
VEGFB
VHL
VKORC1L1
VSIG4
VTI1B///ARG2
WARS
WBSCR17
WNK3
XBP1
XIST
XRCC4
ZAP70
ZBTB16
ZDHHC16
ZDHHC9
ZFAND5
ZFX
ZKSCAN7
ZNF337
ZNF471
ZNF653
ZNF697
ZNF711
ZP3
