# Supplementary material for: A bioinformatics approach to elucidate conserved genes and pathways in C. elegans as an animal model for cardiovascular research
Source: Sci Rep. 2024 Mar 29;14:7471. doi: 10.1038/s41598-024-56562-9 (PMC10980734; doi:10.1038/s41598-024-56562-9)
Supplement: Supplementary file 4 — Supplementary Information 2. [file 41598_2024_56562_MOESM4_ESM.xlsx]

## Sheet: Supplement File_S2
Supplement File S2: List of First neighbours of identified human CVD Key Regulators and its orthologous genes in C.elegans

## Sheet: List of First Neighbours
List of First Neighbour Genes of identified human CVD related Key Regulators
MGST1
LAMP2
GSTM4
DYNLL1
GSTM2
MYOC
HGF
NAMPT
GPC6
IL1RN
PRKCI
PAK2
IER3
CEBPB
TRAF5
TNFRSF12A
ITLN1
SOCS3
LY96
LEPR
TLR3
LCN2
BLM
NPPB
THBD
CENPF
JAK2
SPP1
UBE2I
IWS1
SUMO2
CEBPD
CREB1
MRC1
LIMK1
LTA
MXD3
HFE2
ADM
TGFBR2
FKBP1A
NPPA
HFE
BMX
MME
PRKCH
KAL1
RUNX3
FGF18
LEF1
FKBP3
FOSL2
MAP3K6
AGO1
IPO8
LTBP4
PGLYRP1
CCND2
FREM1
HNRNPU
LGALS8
BST1
PPID
NMNAT2
HNRNPD
HIST2H2AC
RPL21
ETS2
YBX1
FGF12
HIST1H2BB
ZFP36
FKBP5
TNFAIP6
AGTRAP
RAF1
C3
CD93
RAB10
FCN3
MPRIP
TRIM8
AIF1
PTX3
TMSB4X
CD74
NFKBIA
TNIK
P2RX1
SPI1
IL10RA
FCN1
TLR2
MSR1
ZAP70
CD53
FCGR2A
SLC1A2
FCER1G
PDGFC
LAPTM5
C3AR1
FOS
TLR8
RBFOX2
CSF1
NLRP3
HTRA1
SNCA
RBM3
NCR3
A2M
SASH3
CD300LF
PPP1R16A
CX3CR1
TIMP1
MAP3K2
CD163
MPEG1
MOK
SERPINE1
CCL2
NLRP12
CD3E
S100A9
MXD4
C1QC
ORM1
SDCBP
CST7
SORL1
NCF4
TSPO
SLC40A1
CYBB
CSF2RA
LYZ
MBP
TIMP2
IL1B
TNFSF10
LUM
SRPK1
GPX8
VCAM1
HSP90B1
CXCL8
HK3
PTP4A3
MAP3K13
C1QB
PLA1A
DCTN1
SLPI
HNRNPDL
SERPINB1
ZEB2
MAPT
DPT
GPT
CLEC4E
SAA1
CD2
ADIPOQ
PLAUR
POSTN
RHOC
S100A12
KCNN3
F3
GSN
FURIN
ENTPD1
ALOX5
C1R
FN1
RASGRP1
OSMR
HSPA2
GIG25
TGFB2
CD14
MKNK1
MMP9
IL6
FGR
SERPINA1
FPR2
LILRB2
HP
ITGBL1
AARS
PLA2G4C
MFF
LTB4R
PLA2G2A
EEF1G
HSP90AB1
ALOX5AP
SRGN
EXOSC3
HSP90AA1
IGSF6
TRPC4AP
GPER1
SLA
ZNF281
SUPT7L
IDO1
STAT1
WARS
BIRC3
HMOX2
TPCN1
MGP
CTSK
GZMM
GNLY
VDR
CD7
SKAP1
RPS27A
FLOT2
HIST2H2BE
SMAD4
MAP4K1
AASS
AMFR
HIST2H4B
HIST2H4A
EXOSC6
FASN
TFPI
PDHB
CDR2
CD3D
ARG1
BPI
EREG
MYC
AREG
CCDC80
HSPE1
ODC1
TGFBR3
LOXL2
IL32
IL1R2
DUSP1
AKR1B1
CD83
IL17RA
CHI3L1
TNFAIP3
ACOX1
IL16
ANKMY2
IL1R1
FKBP8
TNFAIP2
ALDH1A1
GLUL
KLRD1
AOC3
S100A8
RNASE2
PSMB9
SERPINB8
PSME2
SFRP1
PTTG1
NME2
PTPRCAP
KRT7
WNT9A
ANPEP
FZD7
CEACAM1
CEACAM6
DNMT1
CCNG1
CD79A
CEACAM8
E2F8
CD81
CD33
TYROBP
CKS1B
NPM1
CDKN1A
RGS4
HLA-DRB1
HLA-DRB5
CD58
CD1C
ANTXR1
AQP4
EFEMP1
ABCB1
CLEC12A
CCND1
ABCG2
DUSP5
PADI4
ANXA3
MAPK3
STAT3
SLAMF1
KIT
IL18R1
HPGDS
CD247
GSTM1
BCL6
CD8B
CAV1
PTGS2
SIRPA
HSPH1
FLT3LG
JUN
TUBB
EOMES
PTEN
STAT5A
CD3G
GPR29
SLC2A1
CD274
RPL14
PROM1
SIGLEC9
RPL17
HSPA8
CD24
RAB32
TRIL
ABCG1
CD68
CPT1A
PPARG
CD37
IGF2R
SREBF1
SCD
ARF3
TLR4
HLA-DQA1
MATK
HLA-DQB1
HLA-DMA
CFTR
HLA-DPA1
HLA-DPB1
PVR
FMN1
GPX3
GJA1
PTPRC
TXN
APEX1
RPSA
THY1
FES
KLF4
MAP3K8
MCM3
LYVE1
TNFRSF25
XRCC4
EPAS1
EMR2
GZMA
PLIN2
F13A1
IGLL1
ZFX
LPAR5
LPHN3
ACSL1
MAPK8IP1
RELN
EIF3M
LPIN1
APMAP
LPAR2
ZYX
GADD45B
HLA-DRA
MFAP4
FYN
CDK5R1
PAK1
ACLY
GTSE1
FGF14
SAA2
TRIB1
IRS2
FOXO1
RPL13
NQO1
G6PD
TYMP
CD36
RPL18
CEBPA
RPS20
AQP9
TGM2
NPR3
BCL2A1
CHL1
NFASC
MAPK10
NDRG2
FGF1
SLC11A1
CLEC4D
CLEC5A
CSF3R
EPHA3
CHORDC1
VNN2
ACKR1
TREM1
FPR1
CCR2
CCR1
HBB
IL1RL1
C5AR1
PREB
CCRL2
RGS1
TGFA
HAS2
CXCL2
CXCL12
ACKR2
IL33
CCL5
RSAD2
CIRBP
NRG1
CALM1
TYRO3
CXCL1
IL2RB
GZMB
CD55
KLRB1
ICAM1
CXCL16
CLEC7A
IL13RA1
S1PR1
CXCL10
IL7R
CXCL11
GPR183
SELE
CXCL14
CCL20
FCGR3A
HDAC4
CD40LG
HDAC11
CD40
LAMA4
CCL8
NID1
HDAC6
FCGR3B
ITGAM
ITGAX
CCL4
LTBP2
CD38
MATN2
JDP2
CCR7
TNC
SLC16A3
ELMO2
ARNTL
LDHB
KPNA2
PFKFB3
NFIL3
TXNRD1
PTN
IDH2
ZBTB16
FBXO32
ANGPTL4
CREM
NRIP1
NT5E
CAMP
FERMT3
ADA
SLC2A3
NFE2
NR4A3
POR
CISH
CRYZ
COL4A5
OGN
FRZB
TXNDC5
THBS4
ATP1A1
SEMA3G
ACTN1
NOV
SFRP4
IQGAP1
PPP1R15A
XBP1
BATF2
ITGA5
LCK
MCL1
PDLIM7
DDIT3
MYH10
GABARAPL1
GBP3
BECN1
VMP1
LCP1
RPL13A
MYH6
PIK3R1
RPS14
LIMS1
SEMA3E
RNMT
RPS13
FAP
LPAR4
APOBEC2
GNA14
CYB5A
GRIA2
TXNIP
PTMA
P2RY2
ATP1B4
RNASEL
ADAR
LY9
ATP1B3
LRRFIP1
NCF2
ADAM9
HBEGF
CDH11
NEU3
GANAB
THBS1
VCAN
ADAMTS4
THBS2
OSM
COL1A1
RXRG
HAPLN1
MMP16
TIMP4
COL1A2
COL3A1
GPBAR1
FBLN1
FMOD
VHL
OXR1
COL5A1
GRB14
NUMB
MAFF
CREB5
MAFB
EGR1
IRF1
BANF1
LMNB1
TBX5
IFNAR1
MX2
HIST2H2AA3
IFI16
DYRK2
CCT2
CYFIP2
XPO1
HSPA1A
BCL10
HLA-A
BCL3
HLA-E
RIPK2
PELI1
GBP2
IFIT2
LYN
NLRC4
CD79B
MX1
PLCG2
IFIT3
CARD11
IFIT1
TBKBP1
ADCY3
GNB3
NR4A2
RGS2
BCL2
PMAIP1
SUMO1
NKG7
SAMSN1
IRAK3
PRKAR2B
FOSB
EDN1
IGJ
GNAI3
UCHL1
NFKBIZ
WTAP
PRDM1
PIM1
ID3
ASPN
PANX2
ZFP42
STAT4
RAD21
TEAD4
GORASP2
DNAJA3
HOPX
PTAFR

## Sheet: C.elegans orthologous genes 
g#	initial_alias	initial_ensg	o#	ortholog_name	ortholog_ensg	description
641	ZFP42	ENSG00000179059	641.1.1	ztf-17	WBGene00011639	Zinc finger transcription factor family protein 17 [Source:NCBI gene (formerly Entrezgene);Acc:174269]
185	MMP9	ENSG00000100985	185.1.3	zmp-4	WBGene00012364	ZnMc domain-containing protein [Source:NCBI gene (formerly Entrezgene);Acc:179991]
572	MMP16	ENSG00000156103	572.1.3	zmp-4	WBGene00012364	ZnMc domain-containing protein [Source:NCBI gene (formerly Entrezgene);Acc:179991]
185	MMP9	ENSG00000100985	185.1.4	zmp-3	WBGene00016283	Matrix metalloproteinase-C [Source:NCBI gene (formerly Entrezgene);Acc:178748]
572	MMP16	ENSG00000156103	572.1.4	zmp-3	WBGene00016283	Matrix metalloproteinase-C [Source:NCBI gene (formerly Entrezgene);Acc:178748]
570	RXRG	ENSG00000143171	570.1.26	ZK418.11	WBGene00044354	NR LBD domain-containing protein [Source:NCBI gene (formerly Entrezgene);Acc:3565390]
220	VDR	ENSG00000111424	220.1.179	ZK418.10	WBGene00044353	NR LBD domain-containing protein [Source:NCBI gene (formerly Entrezgene);Acc:3565356]
342	PPARG	ENSG00000132170	342.1.181	ZK418.10	WBGene00044353	NR LBD domain-containing protein [Source:NCBI gene (formerly Entrezgene);Acc:3565356]
78	CD93	ENSG00000125810	78.1.8	ZK1193.2	WBGene00022858	VWFA domain-containing protein [Source:NCBI gene (formerly Entrezgene);Acc:180396]
417	NDRG2	ENSG00000165795	417.1.2	ZK1073.1	WBGene00014213	Uncharacterized protein [Source:NCBI gene (formerly Entrezgene);Acc:181689]
14	CEBPB	ENSG00000172216	14.1.2	zip-4	WBGene00021552	BZIP domain-containing protein [Source:NCBI gene (formerly Entrezgene);Acc:171900]
32	CEBPD	ENSG00000221869	32.1.2	zip-4	WBGene00021552	BZIP domain-containing protein [Source:NCBI gene (formerly Entrezgene);Acc:171900]
408	CEBPA	ENSG00000245848	408.1.2	zip-4	WBGene00021552	BZIP domain-containing protein [Source:NCBI gene (formerly Entrezgene);Acc:171900]
534	LCP1	ENSG00000136167	534.1.1	Y73B3B.1	WBGene00022223	Calponin-homology (CH) domain-containing protein [Source:NCBI gene (formerly Entrezgene);Acc:190640]
217	CTSK	ENSG00000143387	217.1.12	Y71H2AR.2	WBGene00022189	Pept_C1 domain-containing protein [Source:NCBI gene (formerly Entrezgene);Acc:190615]
217	CTSK	ENSG00000143387	217.1.13	Y71H2AM.25	WBGene00044760	Pept_C1 domain-containing protein [Source:NCBI gene (formerly Entrezgene);Acc:4363054]
289	CKS1B	ENSG00000173207	289.1.2	Y71G12B.27	WBGene00022162	Cyclin-dependent kinases regulatory subunit [Source:NCBI gene (formerly Entrezgene);Acc:171745]
270	PSME2	ENSG00000100911	270.1.1	Y66D12A.9	WBGene00013435	Uncharacterized protein [Source:NCBI gene (formerly Entrezgene);Acc:176588]
72	ZFP36	ENSG00000128016	72.1.13	Y60A9.3	WBGene00013370	Uncharacterized protein [Source:NCBI gene (formerly Entrezgene);Acc:190441]
234	TFPI	ENSG00000003436	234.1.4	Y55F3BR.2	WBGene00021939	Uncharacterized protein [Source:NCBI gene (formerly Entrezgene);Acc:190314]
217	CTSK	ENSG00000143387	217.1.6	Y51A2D.8	WBGene00013076	Uncharacterized protein [Source:NCBI gene (formerly Entrezgene);Acc:180208]
217	CTSK	ENSG00000143387	217.1.5	Y51A2D.1	WBGene00013072	Uncharacterized protein [Source:NCBI gene (formerly Entrezgene);Acc:180204]
185	MMP9	ENSG00000100985	185.1.5	Y50D7A.13	WBGene00194737	ZnMc domain-containing protein [Source:NCBI gene (formerly Entrezgene);Acc:13188188]
572	MMP16	ENSG00000156103	572.1.5	Y50D7A.13	WBGene00194737	ZnMc domain-containing protein [Source:NCBI gene (formerly Entrezgene);Acc:13188188]
417	NDRG2	ENSG00000165795	417.1.1	Y48G10A.3	WBGene00013020	Uncharacterized protein [Source:NCBI gene (formerly Entrezgene);Acc:173217]
220	VDR	ENSG00000111424	220.1.171	Y47D7A.3	WBGene00021617	NR LBD domain-containing protein [Source:NCBI gene (formerly Entrezgene);Acc:189981]
342	PPARG	ENSG00000132170	342.1.173	Y47D7A.3	WBGene00021617	NR LBD domain-containing protein [Source:NCBI gene (formerly Entrezgene);Acc:189981]
3	GSTM4	ENSG00000168765	3.1.37	Y45G12C.3	WBGene00021566	GST N-terminal domain-containing protein [Source:NCBI gene (formerly Entrezgene);Acc:189932]
5	GSTM2	ENSG00000213366	5.1.40	Y45G12C.3	WBGene00021566	GST N-terminal domain-containing protein [Source:NCBI gene (formerly Entrezgene);Acc:189932]
314	GSTM1	ENSG00000134184	314.1.40	Y45G12C.3	WBGene00021566	GST N-terminal domain-containing protein [Source:NCBI gene (formerly Entrezgene);Acc:189932]
645	GORASP2	ENSG00000115806	645.1.1	Y42H9AR.1	WBGene00021536	GRASP55_65 domain-containing protein [Source:NCBI gene (formerly Entrezgene);Acc:177604]
277	ANPEP	ENSG00000166825	277.1.3	Y42A5A.1	WBGene00012776	Aminopeptidase [Source:NCBI gene (formerly Entrezgene);Acc:179536]
251	AKR1B1	ENSG00000085662	251.1.4	Y39G8B.2	WBGene00012723	Aldo_ket_red domain-containing protein [Source:NCBI gene (formerly Entrezgene);Acc:175048]
251	AKR1B1	ENSG00000085662	251.1.3	Y39G8B.1	WBGene00012722	Aldo_ket_red domain-containing protein [Source:NCBI gene (formerly Entrezgene);Acc:175047]
329	SLC2A1	ENSG00000117394	329.1.4	Y37A1A.3	WBGene00012536	MFS domain-containing protein [Source:NCBI gene (formerly Entrezgene);Acc:189599]
504	SLC2A3	ENSG00000059804	504.1.4	Y37A1A.3	WBGene00012536	MFS domain-containing protein [Source:NCBI gene (formerly Entrezgene);Acc:189599]
244	HSPE1	ENSG00000115541	244.1.1	Y22D7AL.10	WBGene00021248	10 kDa heat shock protein, mitochondrial [Source:NCBI gene (formerly Entrezgene);Acc:175315]
63	PPID	ENSG00000171497	63.1.1	Y17G9B.4	WBGene00021201	Peptidyl-prolyl cis-trans isomerase [Source:NCBI gene (formerly Entrezgene);Acc:177245]
72	ZFP36	ENSG00000128016	72.1.16	Y116A8C.20	WBGene00013797	Uncharacterized protein [Source:NCBI gene (formerly Entrezgene);Acc:178478]
72	ZFP36	ENSG00000128016	72.1.15	Y116A8C.19	WBGene00013796	Uncharacterized protein [Source:NCBI gene (formerly Entrezgene);Acc:178477]
217	CTSK	ENSG00000143387	217.1.7	Y113G7B.15	WBGene00013764	Uncharacterized protein [Source:NCBI gene (formerly Entrezgene);Acc:190976]
596	DYRK2	ENSG00000127334	596.1.1	Y111B2A.1	WBGene00013727	Protein kinase domain-containing protein [Source:NCBI gene (formerly Entrezgene);Acc:190948]
72	ZFP36	ENSG00000128016	72.1.19	Y110A2AL.10	WBGene00022446	Smr domain-containing protein [Source:NCBI gene (formerly Entrezgene);Acc:190939]
72	ZFP36	ENSG00000128016	72.1.18	Y110A2AL.1	WBGene00022438	Smr domain-containing protein [Source:NCBI gene (formerly Entrezgene);Acc:190934]
144	SRPK1	ENSG00000096063	144.1.7	Y106G6E.1	WBGene00013705	Protein kinase domain-containing protein [Source:NCBI gene (formerly Entrezgene);Acc:190919]
307	MAPK3	ENSG00000102882	307.1.8	Y106G6E.1	WBGene00013705	Protein kinase domain-containing protein [Source:NCBI gene (formerly Entrezgene);Acc:190919]
416	MAPK10	ENSG00000109339	416.1.8	Y106G6E.1	WBGene00013705	Protein kinase domain-containing protein [Source:NCBI gene (formerly Entrezgene);Acc:190919]
599	XPO1	ENSG00000082898	599.1.1	xpo-1	WBGene00002078	CRM1_C domain-containing protein;Importin N-terminal domain-containing protein [Source:NCBI gene (formerly Entrezgene);Acc:179160]
303	ABCG2	ENSG00000118777	303.1.3	wht-4	WBGene00017179	ABC transporter domain-containing protein [Source:NCBI gene (formerly Entrezgene);Acc:173671]
339	ABCG1	ENSG00000160179	339.1.3	wht-4	WBGene00017179	ABC transporter domain-containing protein [Source:NCBI gene (formerly Entrezgene);Acc:173671]
303	ABCG2	ENSG00000118777	303.1.2	wht-1	WBGene00015479	ABC transporter ATP-binding protein/permease wht-1 [Source:NCBI gene (formerly Entrezgene);Acc:175859]
339	ABCG1	ENSG00000160179	339.1.2	wht-1	WBGene00015479	ABC transporter ATP-binding protein/permease wht-1 [Source:NCBI gene (formerly Entrezgene);Acc:175859]
223	RPS27A	ENSG00000143947	223.1.2	WBGene00010654	WBGene00010654
212	WARS	ENSG00000140105	212.1.1	wars-1	WBGene00006945	Tryptophanyl-tRNA synthetase [Source:NCBI gene (formerly Entrezgene);Acc:180231]
54	AGO1	ENSG00000092847	54.1.10	wago-5	WBGene00022877	Piwi-like protein [Source:NCBI gene (formerly Entrezgene);Acc:191545]
54	AGO1	ENSG00000092847	54.1.5	wago-4	WBGene00010263	Argonaute protein wago-4 [Source:NCBI gene (formerly Entrezgene);Acc:174932]
54	AGO1	ENSG00000092847	54.1.9	wago-10	WBGene00020707	Piwi-like protein [Source:NCBI gene (formerly Entrezgene);Acc:178560]
54	AGO1	ENSG00000092847	54.1.6	wago-1	WBGene00011061	Argonaute protein wago-1 [Source:NCBI gene (formerly Entrezgene);Acc:172463]
3	GSTM4	ENSG00000168765	3.1.36	W10C8.4	WBGene00021127	GST C-terminal domain-containing protein [Source:NCBI gene (formerly Entrezgene);Acc:189332]
5	GSTM2	ENSG00000213366	5.1.39	W10C8.4	WBGene00021127	GST C-terminal domain-containing protein [Source:NCBI gene (formerly Entrezgene);Acc:189332]
314	GSTM1	ENSG00000134184	314.1.39	W10C8.4	WBGene00021127	GST C-terminal domain-containing protein [Source:NCBI gene (formerly Entrezgene);Acc:189332]
341	CPT1A	ENSG00000110090	341.1.5	W03F9.4	WBGene00021002	Carn_acyltransf domain-containing protein [Source:NCBI gene (formerly Entrezgene);Acc:178543]
548	GRIA2	ENSG00000120251	548.1.5	W02A2.5	WBGene00012190	PBPb domain-containing protein [Source:NCBI gene (formerly Entrezgene);Acc:189098]
185	MMP9	ENSG00000100985	185.1.2	W01F3.2	WBGene00012185	Uncharacterized protein [Source:NCBI gene (formerly Entrezgene);Acc:180351]
572	MMP16	ENSG00000156103	572.1.2	W01F3.2	WBGene00012185	Uncharacterized protein [Source:NCBI gene (formerly Entrezgene);Acc:180351]
25	THBD	ENSG00000178726	25.1.1	W01C8.5	WBGene00020921	DM13 domain-containing protein [Source:NCBI gene (formerly Entrezgene);Acc:180836]
627	IRAK3	ENSG00000090376	627.1.3	VY10G11R.1	WBGene00012159	Protein kinase domain-containing protein [Source:NCBI gene (formerly Entrezgene);Acc:260258]
539	LIMS1	ENSG00000169756	539.1.2	unc-97	WBGene00006826	LIM domain-containing protein unc-97 [Source:NCBI gene (formerly Entrezgene);Acc:180827]
220	VDR	ENSG00000111424	220.1.70	unc-55	WBGene00006790	Nuclear hormone receptor unc-55 [Source:NCBI gene (formerly Entrezgene);Acc:192082]
342	PPARG	ENSG00000132170	342.1.72	unc-55	WBGene00006790	Nuclear hormone receptor unc-55 [Source:NCBI gene (formerly Entrezgene);Acc:192082]
388	ZYX	ENSG00000159840	388.1.1	unc-115	WBGene00006839	Uncharacterized protein [Source:NCBI gene (formerly Entrezgene);Acc:181227]
502	FERMT3	ENSG00000149781	502.1.1	unc-112	WBGene00006836	Protein unc-112 [Source:NCBI gene (formerly Entrezgene);Acc:179972]
223	RPS27A	ENSG00000143947	223.1.1	ubl-1	WBGene00006725	Ubiquitin-like protein 1 [Source:NCBI gene (formerly Entrezgene);Acc:175413]
633	UCHL1	ENSG00000154277	633.1.3	ubh-3	WBGene00006723	Ubiquitin carboxyl-terminal hydrolase [Source:NCBI gene (formerly Entrezgene);Acc:259626]
633	UCHL1	ENSG00000154277	633.1.2	ubh-2	WBGene00006722	Ubiquitin carboxyl-terminal hydrolase [Source:NCBI gene (formerly Entrezgene);Acc:24105081]
633	UCHL1	ENSG00000154277	633.1.1	ubh-1	WBGene00006721	Ubiquitin carboxyl-terminal hydrolase [Source:NCBI gene (formerly Entrezgene);Acc:179039]
29	UBE2I	ENSG00000103275	29.1.1	ubc-9	WBGene00006706	SUMO-conjugating enzyme UBC9 [Source:NCBI gene (formerly Entrezgene);Acc:3565767]
134	TSPO	ENSG00000100300	134.1.1	tspo-1	WBGene00077771	TranSlocator PrOtein homolog [Source:NCBI gene (formerly Entrezgene);Acc:7040157]
286	CD81	ENSG00000110651	286.1.1	tsp-9	WBGene00006635	Tetraspanin [Source:NCBI gene (formerly Entrezgene);Acc:180472]
196	LTB4R	ENSG00000213903	196.1.1	trhr-1	WBGene00016265	Thyroliberin receptor [Source:NCBI gene (formerly Entrezgene);Acc:183056]
15	TRAF5	ENSG00000082512	15.1.2	trf-2	WBGene00022454	MATH domain-containing protein [Source:NCBI gene (formerly Entrezgene);Acc:172151]
15	TRAF5	ENSG00000082512	15.1.1	trf-1	WBGene00006612	TNF Receptor Associated Factor (TRAF) homolog [Source:NCBI gene (formerly Entrezgene);Acc:176767]
11	PRKCI	ENSG00000163558	11.1.2	tpa-1	WBGene00006599	Protein kinase C-like 1 [Source:NCBI gene (formerly Entrezgene);Acc:176825]
46	PRKCH	ENSG00000027075	46.1.2	tpa-1	WBGene00006599	Protein kinase C-like 1 [Source:NCBI gene (formerly Entrezgene);Acc:176825]
447	CALM1	ENSG00000160014	447.1.4	tnc-2	WBGene00006583	Troponin C [Source:NCBI gene (formerly Entrezgene);Acc:174612]
447	CALM1	ENSG00000198668	447.2.4	tnc-2	WBGene00006583	Troponin C [Source:NCBI gene (formerly Entrezgene);Acc:174612]
77	C3	ENSG00000125730	77.1.1	tep-1	WBGene00013969	TEP (ThiolEster containing Protein) [Source:NCBI gene (formerly Entrezgene);Acc:173367]
112	A2M	ENSG00000175899	112.1.1	tep-1	WBGene00013969	TEP (ThiolEster containing Protein) [Source:NCBI gene (formerly Entrezgene);Acc:173367]
324	EOMES	ENSG00000163508	324.1.4	tbx-9	WBGene00006546	T-box transcription factor tbx-9 [Source:NCBI gene (formerly Entrezgene);Acc:176449]
591	TBX5	ENSG00000089225	591.1.4	tbx-9	WBGene00006546	T-box transcription factor tbx-9 [Source:NCBI gene (formerly Entrezgene);Acc:176449]
324	EOMES	ENSG00000163508	324.1.3	tbx-8	WBGene00006545	T-box transcription factor tbx-8 [Source:NCBI gene (formerly Entrezgene);Acc:176450]
591	TBX5	ENSG00000089225	591.1.3	tbx-8	WBGene00006545	T-box transcription factor tbx-8 [Source:NCBI gene (formerly Entrezgene);Acc:176450]
324	EOMES	ENSG00000163508	324.1.8	tbx-43	WBGene00044798	T BoX family [Source:NCBI gene (formerly Entrezgene);Acc:4363053]
591	TBX5	ENSG00000089225	591.1.8	tbx-43	WBGene00044798	T BoX family [Source:NCBI gene (formerly Entrezgene);Acc:4363053]
324	EOMES	ENSG00000163508	324.1.7	tbx-40	WBGene00006559	Putative T-box protein 40 [Source:NCBI gene (formerly Entrezgene);Acc:190679]
591	TBX5	ENSG00000089225	591.1.7	tbx-40	WBGene00006559	Putative T-box protein 40 [Source:NCBI gene (formerly Entrezgene);Acc:190679]
324	EOMES	ENSG00000163508	324.1.6	tbx-38	WBGene00006557	Putative T-box protein 38 [Source:NCBI gene (formerly Entrezgene);Acc:182861]
591	TBX5	ENSG00000089225	591.1.6	tbx-38	WBGene00006557	Putative T-box protein 38 [Source:NCBI gene (formerly Entrezgene);Acc:182861]
324	EOMES	ENSG00000163508	324.1.5	tbx-37	WBGene00006556	Putative T-box protein 37 [Source:NCBI gene (formerly Entrezgene);Acc:189977]
591	TBX5	ENSG00000089225	591.1.5	tbx-37	WBGene00006556	Putative T-box protein 37 [Source:NCBI gene (formerly Entrezgene);Acc:189977]
541	RNMT	ENSG00000101654	541.1.1	tag-72	WBGene00006447	mRNA cap guanine-N7 methyltransferase [Source:NCBI gene (formerly Entrezgene);Acc:182875]
226	SMAD4	ENSG00000141646	226.1.2	tag-68	WBGene00006445	Dwarfin sma [Source:NCBI gene (formerly Entrezgene);Acc:172930]
78	CD93	ENSG00000125810	78.1.2	T25C12.3	WBGene00012018	Uncharacterized protein [Source:NCBI gene (formerly Entrezgene);Acc:259727]
254	CHI3L1	ENSG00000133048	254.1.28	T19H5.6	WBGene00044807	Glyco_18 domain-containing protein [Source:NCBI gene (formerly Entrezgene);Acc:13186491]
386	APMAP	ENSG00000101474	386.1.3	T12G3.4	WBGene00011739	Adipocyte plasma membrane-associated protein [Source:NCBI gene (formerly Entrezgene);Acc:178141]
254	CHI3L1	ENSG00000133048	254.1.27	T01C4.8	WBGene00044546	Uncharacterized protein [Source:NCBI gene (formerly Entrezgene);Acc:3896840]
211	STAT1	ENSG00000115415	211.1.1	sta-2	WBGene00010251	Signal transducer and activator of transcription b [Source:NCBI gene (formerly Entrezgene);Acc:3565291]
308	STAT3	ENSG00000168610	308.1.1	sta-2	WBGene00010251	Signal transducer and activator of transcription b [Source:NCBI gene (formerly Entrezgene);Acc:3565291]
642	STAT4	ENSG00000138378	642.1.1	sta-2	WBGene00010251	Signal transducer and activator of transcription b [Source:NCBI gene (formerly Entrezgene);Acc:3565291]
211	STAT1	ENSG00000115415	211.1.2	sta-1	WBGene00013111	Signal transducer and activator of transcription 1 [Source:NCBI gene (formerly Entrezgene);Acc:178465]
308	STAT3	ENSG00000168610	308.1.2	sta-1	WBGene00013111	Signal transducer and activator of transcription 1 [Source:NCBI gene (formerly Entrezgene);Acc:178465]
642	STAT4	ENSG00000138378	642.1.2	sta-1	WBGene00013111	Signal transducer and activator of transcription 1 [Source:NCBI gene (formerly Entrezgene);Acc:178465]
144	SRPK1	ENSG00000096063	144.1.5	spk-1	WBGene00004980	Protein kinase domain-containing protein;Serine/threonine-protein kinase spk-1 [Source:NCBI gene (formerly Entrezgene);Acc:176328]
307	MAPK3	ENSG00000102882	307.1.6	spk-1	WBGene00004980	Protein kinase domain-containing protein;Serine/threonine-protein kinase spk-1 [Source:NCBI gene (formerly Entrezgene);Acc:176328]
416	MAPK10	ENSG00000109339	416.1.6	spk-1	WBGene00004980	Protein kinase domain-containing protein;Serine/threonine-protein kinase spk-1 [Source:NCBI gene (formerly Entrezgene);Acc:176328]
133	NCF4	ENSG00000100365	133.1.1	sorb-1	WBGene00012891	Sorbin and SH3 domain-containing [Source:NCBI gene (formerly Entrezgene);Acc:3565590]
419	SLC11A1	ENSG00000018280	419.1.1	smf-1	WBGene00004876	NRAMP-like transporter smf-1 [Source:NCBI gene (formerly Entrezgene);Acc:180939]
338	TRIL	ENSG00000255690	338.1.2	sma-10	WBGene00020649	Leucine-rich repeats and immunoglobulin-like domains protein sma-10 [Source:NCBI gene (formerly Entrezgene);Acc:176849]
271	SFRP1	ENSG00000104332	271.1.1	sfrp-1	WBGene00022242	NTR domain-containing protein;Secreted frizzled-related protein 1 [Source:NCBI gene (formerly Entrezgene);Acc:177401]
512	FRZB	ENSG00000162998	512.1.3	sfrp-1	WBGene00022242	NTR domain-containing protein;Secreted frizzled-related protein 1 [Source:NCBI gene (formerly Entrezgene);Acc:177401]
519	SFRP4	ENSG00000106483	519.1.2	sfrp-1	WBGene00022242	NTR domain-containing protein;Secreted frizzled-related protein 1 [Source:NCBI gene (formerly Entrezgene);Acc:177401]
342	PPARG	ENSG00000132170	342.1.70	sex-1	WBGene00004786	Steroid hormone receptor family member cnr14 [Source:NCBI gene (formerly Entrezgene);Acc:181231]
118	MAP3K2	ENSG00000169967	118.1.2	sek-5	WBGene00018034	Protein kinase domain-containing protein [Source:NCBI gene (formerly Entrezgene);Acc:185267]
118	MAP3K2	ENSG00000169967	118.1.3	sek-4	WBGene00018035	Protein kinase domain-containing protein [Source:NCBI gene (formerly Entrezgene);Acc:180811]
118	MAP3K2	ENSG00000169967	118.1.1	sek-1	WBGene00004758	Dual specificity mitogen-activated protein kinase kinase sek-1 [Source:NCBI gene (formerly Entrezgene);Acc:181043]
434	PREB	ENSG00000138073	434.1.1	sec-12	WBGene00010496	WD_REPEATS_REGION domain-containing protein [Source:NCBI gene (formerly Entrezgene);Acc:172641]
324	EOMES	ENSG00000163508	324.1.2	sea-1	WBGene00004750	T-box transcription factor 18 [Source:NCBI gene (formerly Entrezgene);Acc:173710]
591	TBX5	ENSG00000089225	591.1.2	sea-1	WBGene00004750	T-box transcription factor 18 [Source:NCBI gene (formerly Entrezgene);Acc:173710]
643	RAD21	ENSG00000164754	643.1.1	scc-1	WBGene00004737	Sister chromatid cohesion protein 1 [Source:NCBI gene (formerly Entrezgene);Acc:173808]
406	CD36	ENSG00000135218	406.1.1	scav-6	WBGene00008542	SCAVenger receptor (CD36 family) related [Source:NCBI gene (formerly Entrezgene);Acc:184107]
406	CD36	ENSG00000135218	406.1.3	scav-5	WBGene00011076	SCAVenger receptor (CD36 family) related [Source:NCBI gene (formerly Entrezgene);Acc:181200]
406	CD36	ENSG00000135218	406.1.2	scav-4	WBGene00008692	SCAVenger receptor (CD36 family) related [Source:NCBI gene (formerly Entrezgene);Acc:181429]
406	CD36	ENSG00000135218	406.1.4	scav-3	WBGene00013039	SCAVenger receptor (CD36 family) related [Source:NCBI gene (formerly Entrezgene);Acc:176673]
406	CD36	ENSG00000135218	406.1.5	scav-2	WBGene00013578	SCAVenger receptor (CD36 family) related [Source:NCBI gene (formerly Entrezgene);Acc:176787]
406	CD36	ENSG00000135218	406.1.6	scav-1	WBGene00015389	SCAVenger receptor (CD36 family) related [Source:NCBI gene (formerly Entrezgene);Acc:180812]
54	AGO1	ENSG00000092847	54.1.8	sago-2	WBGene00018921	Piwi-like protein [Source:NCBI gene (formerly Entrezgene);Acc:171653]
409	RPS20	ENSG00000008988	409.1.1	rps-20	WBGene00004489	40S ribosomal protein S20 [Source:NCBI gene (formerly Entrezgene);Acc:173309]
538	RPS14	ENSG00000164587	538.1.1	rps-14	WBGene00004483	40S ribosomal protein S14 [Source:NCBI gene (formerly Entrezgene);Acc:176006]
542	RPS13	ENSG00000110700	542.1.1	rps-13	WBGene00004482	40S ribosomal protein S13 [Source:NCBI gene (formerly Entrezgene);Acc:175901]
363	RPSA	ENSG00000168028	363.1.1	rps-0	WBGene00004469	40S ribosomal protein SA [Source:NCBI gene (formerly Entrezgene);Acc:175628]
67	RPL21	ENSG00000122026	67.1.1	rpl-21	WBGene00004433	60S ribosomal protein L21 [Source:NCBI gene (formerly Entrezgene);Acc:176146]
407	RPL18	ENSG00000063177	407.1.1	rpl-18	WBGene00004430	60S ribosomal protein L18 [Source:NCBI gene (formerly Entrezgene);Acc:178342]
334	RPL17	ENSG00000265681	334.1.1	rpl-17	WBGene00004429	60S ribosomal protein L17 [Source:NCBI gene (formerly Entrezgene);Acc:171692]
535	RPL13A	ENSG00000142541	535.1.1	rpl-16	WBGene00004428	60S ribosomal protein L13a [Source:NCBI gene (formerly Entrezgene);Acc:175455]
331	RPL14	ENSG00000188846	331.1.1	rpl-14	WBGene00004426	60S ribosomal protein L14 [Source:NCBI gene (formerly Entrezgene);Acc:172818]
402	RPL13	ENSG00000167526	402.1.1	rpl-13	WBGene00004425	60S ribosomal protein L13 [Source:NCBI gene (formerly Entrezgene);Acc:171949]
48	RUNX3	ENSG00000020633	48.1.1	rnt-1	WBGene00004393	Runt domain-containing protein [Source:NCBI gene (formerly Entrezgene);Acc:172243]
217	CTSK	ENSG00000143387	217.1.11	R09F10.1	WBGene00019986	Uncharacterized protein [Source:NCBI gene (formerly Entrezgene);Acc:181087]
254	CHI3L1	ENSG00000133048	254.1.20	R09D1.14	WBGene00011170	Glyco_hydro_18 domain-containing protein [Source:NCBI gene (formerly Entrezgene);Acc:187741]
78	CD93	ENSG00000125810	78.1.7	R05G6.9	WBGene00019901	Uncharacterized protein [Source:NCBI gene (formerly Entrezgene);Acc:187624]
332	PROM1	ENSG00000007062	332.1.1	prmn-1	WBGene00008571	PRoMiNin (5-transmembrane domain glycoprotein) homolog [Source:NCBI gene (formerly Entrezgene);Acc:181330]
61	LGALS8	ENSG00000116977	61.1.6	pqn-84	WBGene00004165	Galectin [Source:NCBI gene (formerly Entrezgene);Acc:176601]
54	AGO1	ENSG00000092847	54.1.2	ppw-2	WBGene00004094	Piwi-like protein [Source:NCBI gene (formerly Entrezgene);Acc:172152]
54	AGO1	ENSG00000092847	54.1.1	ppw-1	WBGene00004093	PAZ/PIWI domain-containing;Piwi-like protein [Source:NCBI gene (formerly Entrezgene);Acc:172013]
72	ZFP36	ENSG00000128016	72.1.6	pos-1	WBGene00004078	POsterior Segregation [Source:NCBI gene (formerly Entrezgene);Acc:179224]
144	SRPK1	ENSG00000096063	144.1.4	pmk-2	WBGene00004056	Mitogen-activated protein kinase;Mitogen-activated protein kinase pmk-2 [Source:NCBI gene (formerly Entrezgene);Acc:177611]
307	MAPK3	ENSG00000102882	307.1.5	pmk-2	WBGene00004056	Mitogen-activated protein kinase;Mitogen-activated protein kinase pmk-2 [Source:NCBI gene (formerly Entrezgene);Acc:177611]
416	MAPK10	ENSG00000109339	416.1.5	pmk-2	WBGene00004056	Mitogen-activated protein kinase;Mitogen-activated protein kinase pmk-2 [Source:NCBI gene (formerly Entrezgene);Acc:177611]
144	SRPK1	ENSG00000096063	144.1.3	pmk-1	WBGene00004055	Mitogen-activated protein kinase pmk-1 [Source:NCBI gene (formerly Entrezgene);Acc:191743]
307	MAPK3	ENSG00000102882	307.1.4	pmk-1	WBGene00004055	Mitogen-activated protein kinase pmk-1 [Source:NCBI gene (formerly Entrezgene);Acc:191743]
416	MAPK10	ENSG00000109339	416.1.4	pmk-1	WBGene00004055	Mitogen-activated protein kinase pmk-1 [Source:NCBI gene (formerly Entrezgene);Acc:191743]
534	LCP1	ENSG00000136167	534.1.2	plst-1	WBGene00022425	PLaSTin (actin bundling protein) homolog [Source:NCBI gene (formerly Entrezgene);Acc:3564941]
613	PLCG2	ENSG00000197943	613.1.3	pll-1	WBGene00004045	Phosphoinositide phospholipase C [Source:NCBI gene (formerly Entrezgene);Acc:187273]
613	PLCG2	ENSG00000197943	613.1.2	plc-4	WBGene00004039	Phosphoinositide phospholipase C [Source:NCBI gene (formerly Entrezgene);Acc:177525]
613	PLCG2	ENSG00000197943	613.1.1	plc-3	WBGene00004038	1-phosphatidylinositol 4,5-bisphosphate phosphodiesterase gamma plc-3 [Source:NCBI gene (formerly Entrezgene);Acc:174586]
11	PRKCI	ENSG00000163558	11.1.3	pkn-1	WBGene00009793	Protein kinase C [Source:NCBI gene (formerly Entrezgene);Acc:181244]
46	PRKCH	ENSG00000027075	46.1.3	pkn-1	WBGene00009793	Protein kinase C [Source:NCBI gene (formerly Entrezgene);Acc:181244]
11	PRKCI	ENSG00000163558	11.1.1	pkc-2	WBGene00004033	Protein kinase C;Protein kinase C-like 2 [Source:NCBI gene (formerly Entrezgene);Acc:181166]
46	PRKCH	ENSG00000027075	46.1.1	pkc-2	WBGene00004033	Protein kinase C;Protein kinase C-like 2 [Source:NCBI gene (formerly Entrezgene);Acc:181166]
539	LIMS1	ENSG00000169756	539.1.1	pin-2	WBGene00004030	LIM domain-containing protein pin-2 [Source:NCBI gene (formerly Entrezgene);Acc:178234]
627	IRAK3	ENSG00000090376	627.1.1	pik-1	WBGene00004029	Pelle-like serine/threonine-protein kinase pik-1 [Source:NCBI gene (formerly Entrezgene);Acc:178306]
300	ABCB1	ENSG00000085563	300.1.7	pgp-9	WBGene00004003	P-GlycoProtein related [Source:NCBI gene (formerly Entrezgene);Acc:180165]
300	ABCB1	ENSG00000085563	300.1.6	pgp-8	WBGene00004002	P-GlycoProtein related [Source:NCBI gene (formerly Entrezgene);Acc:181277]
300	ABCB1	ENSG00000085563	300.1.5	pgp-7	WBGene00004001	P-GlycoProtein related [Source:NCBI gene (formerly Entrezgene);Acc:188697]
300	ABCB1	ENSG00000085563	300.1.4	pgp-6	WBGene00004000	P-GlycoProtein related [Source:NCBI gene (formerly Entrezgene);Acc:181278]
300	ABCB1	ENSG00000085563	300.1.9	pgp-14	WBGene00004008	P-GlycoProtein related [Source:NCBI gene (formerly Entrezgene);Acc:181416]
300	ABCB1	ENSG00000085563	300.1.8	pgp-12	WBGene00004006	P-GlycoProtein related [Source:NCBI gene (formerly Entrezgene);Acc:181415]
300	ABCB1	ENSG00000085563	300.1.3	pgp-1	WBGene00003995	Multidrug resistance protein pgp-1 [Source:NCBI gene (formerly Entrezgene);Acc:178215]
490	PFKFB3	ENSG00000170525	490.1.1	pfkb-1.2	WBGene00019295	Fructose-2,6-bisphosphatase [Source:NCBI gene (formerly Entrezgene);Acc:177363]
490	PFKFB3	ENSG00000170525	490.1.2	pfkb-1.1	WBGene00022456	6-phosphofructo-2-kinase [Source:NCBI gene (formerly Entrezgene);Acc:172147]
520	IQGAP1	ENSG00000140575	520.1.1	pes-7	WBGene00003980	Patterned Expression Site [Source:NCBI gene (formerly Entrezgene);Acc:173294]
606	PELI1	ENSG00000197329	606.1.1	peli-1	WBGene00017766	PELI1 and PELI2 related [Source:NCBI gene (formerly Entrezgene);Acc:178959]
513	TXNDC5	ENSG00000239264	513.1.1	pdi-1	WBGene00003962	Protein disulfide-isomerase 1 [Source:NCBI gene (formerly Entrezgene);Acc:175472]
235	PDHB	ENSG00000168291	235.1.1	pdhb-1	WBGene00015413	Pyruvate dehydrogenase E1 component subunit beta, mitochondrial [Source:NCBI gene (formerly Entrezgene);Acc:177108]
268	PSMB9	ENSG00000240065	268.1.1	pbs-1	WBGene00003947	Proteasome subunit beta [Source:NCBI gene (formerly Entrezgene);Acc:176978]
476	ITGAM	ENSG00000169896	476.1.2	pat-2	WBGene00003929	Integrin alpha pat-2 [Source:NCBI gene (formerly Entrezgene);Acc:176240]
477	ITGAX	ENSG00000140678	477.1.1	pat-2	WBGene00003929	Integrin alpha pat-2 [Source:NCBI gene (formerly Entrezgene);Acc:176240]
524	ITGA5	ENSG00000161638	524.1.1	pat-2	WBGene00003929	Integrin alpha pat-2 [Source:NCBI gene (formerly Entrezgene);Acc:176240]
447	CALM1	ENSG00000160014	447.1.3	pat-10	WBGene00003934	Paralysed Arrest at Two-fold [Source:NCBI gene (formerly Entrezgene);Acc:172127]
447	CALM1	ENSG00000198668	447.2.3	pat-10	WBGene00003934	Paralysed Arrest at Two-fold [Source:NCBI gene (formerly Entrezgene);Acc:172127]
72	ZFP36	ENSG00000128016	72.1.5	oma-2	WBGene00003865	CCCH-type zinc finger protein oma-2 [Source:NCBI gene (formerly Entrezgene);Acc:179183]
72	ZFP36	ENSG00000128016	72.1.4	oma-1	WBGene00003864	CCCH-type zinc finger protein oma-1 [Source:NCBI gene (formerly Entrezgene);Acc:177703]
245	ODC1	ENSG00000115758	245.1.1	odc-1	WBGene00003844	Ornithine decarboxylase [Source:NCBI gene (formerly Entrezgene);Acc:179079]
382	MAPK8IP1	ENSG00000121653	382.1.4	num-1	WBGene00003830	Numb-related protein 1;PID domain-containing protein [Source:NCBI gene (formerly Entrezgene);Acc:180367]
583	NUMB	ENSG00000133961	583.1.1	num-1	WBGene00003830	Numb-related protein 1;PID domain-containing protein [Source:NCBI gene (formerly Entrezgene);Acc:180367]
53	MAP3K6	ENSG00000142733	53.1.1	nsy-1	WBGene00003822	Mitogen-activated protein kinase kinase kinase;Mitogen-activated protein kinase kinase kinase nsy-1 [Source:NCBI gene (formerly Entrezgene);Acc:24104671]
576	GPBAR1	ENSG00000179921	576.1.3	npr-28	WBGene00018886	G_PROTEIN_RECEP_F1_2 domain-containing protein [Source:NCBI gene (formerly Entrezgene);Acc:181089]
576	GPBAR1	ENSG00000179921	576.1.1	npr-26	WBGene00011372	G_PROTEIN_RECEP_F1_2 domain-containing protein [Source:NCBI gene (formerly Entrezgene);Acc:24104836]
576	GPBAR1	ENSG00000179921	576.1.2	npr-25	WBGene00011381	G_PROTEIN_RECEP_F1_2 domain-containing protein [Source:NCBI gene (formerly Entrezgene);Acc:179570]
548	GRIA2	ENSG00000120251	548.1.4	nmr-2	WBGene00003775	PBPe domain-containing protein [Source:NCBI gene (formerly Entrezgene);Acc:180002]
64	NMNAT2	ENSG00000157064	64.1.1	nmat-2	WBGene00009176	Nicotinamide/nicotinic acid mononucleotide adenylyltransferase 2 [Source:NCBI gene (formerly Entrezgene);Acc:172754]
64	NMNAT2	ENSG00000157064	64.1.2	nmat-1	WBGene00012295	Nicotinamide-nucleotide adenylyltransferase [Source:NCBI gene (formerly Entrezgene);Acc:189236]
220	VDR	ENSG00000111424	220.1.42	nhr-99	WBGene00003689	Nuclear Hormone Receptor family [Source:NCBI gene (formerly Entrezgene);Acc:178569]
342	PPARG	ENSG00000132170	342.1.43	nhr-99	WBGene00003689	Nuclear Hormone Receptor family [Source:NCBI gene (formerly Entrezgene);Acc:178569]
220	VDR	ENSG00000111424	220.1.41	nhr-98	WBGene00003688	NR LBD domain-containing protein;Nuclear hormone receptor family member nhr-98 [Source:NCBI gene (formerly Entrezgene);Acc:178568]
342	PPARG	ENSG00000132170	342.1.42	nhr-98	WBGene00003688	NR LBD domain-containing protein;Nuclear hormone receptor family member nhr-98 [Source:NCBI gene (formerly Entrezgene);Acc:178568]
220	VDR	ENSG00000111424	220.1.40	nhr-96	WBGene00003686	Nuclear hormone receptor family member nhr-96 [Source:NCBI gene (formerly Entrezgene);Acc:178703]
342	PPARG	ENSG00000132170	342.1.41	nhr-96	WBGene00003686	Nuclear hormone receptor family member nhr-96 [Source:NCBI gene (formerly Entrezgene);Acc:178703]
220	VDR	ENSG00000111424	220.1.39	nhr-95	WBGene00003685	Nuclear Hormone Receptor family [Source:NCBI gene (formerly Entrezgene);Acc:180254]
342	PPARG	ENSG00000132170	342.1.40	nhr-95	WBGene00003685	Nuclear Hormone Receptor family [Source:NCBI gene (formerly Entrezgene);Acc:180254]
220	VDR	ENSG00000111424	220.1.38	nhr-94	WBGene00003684	NR LBD domain-containing protein [Source:NCBI gene (formerly Entrezgene);Acc:179149]
342	PPARG	ENSG00000132170	342.1.39	nhr-94	WBGene00003684	NR LBD domain-containing protein [Source:NCBI gene (formerly Entrezgene);Acc:179149]
570	RXRG	ENSG00000143171	570.1.6	nhr-93	WBGene00003683	Nuclear Hormone Receptor family [Source:NCBI gene (formerly Entrezgene);Acc:13212318]
220	VDR	ENSG00000111424	220.1.37	nhr-92	WBGene00003682	Nuclear Hormone Receptor family [Source:NCBI gene (formerly Entrezgene);Acc:176971]
342	PPARG	ENSG00000132170	342.1.38	nhr-92	WBGene00003682	Nuclear Hormone Receptor family [Source:NCBI gene (formerly Entrezgene);Acc:176971]
220	VDR	ENSG00000111424	220.1.36	nhr-90	WBGene00003680	Nuclear hormone receptor family member nhr-90 [Source:NCBI gene (formerly Entrezgene);Acc:178577]
342	PPARG	ENSG00000132170	342.1.37	nhr-90	WBGene00003680	Nuclear hormone receptor family member nhr-90 [Source:NCBI gene (formerly Entrezgene);Acc:178577]
220	VDR	ENSG00000111424	220.1.3	nhr-9	WBGene00003608	Nuclear hormone receptor family member nhr-9 [Source:NCBI gene (formerly Entrezgene);Acc:191718]
342	PPARG	ENSG00000132170	342.1.3	nhr-9	WBGene00003608	Nuclear hormone receptor family member nhr-9 [Source:NCBI gene (formerly Entrezgene);Acc:191718]
570	RXRG	ENSG00000143171	570.1.5	nhr-88	WBGene00003678	Nuclear receptor domain-containing protein [Source:NCBI gene (formerly Entrezgene);Acc:173641]
220	VDR	ENSG00000111424	220.1.35	nhr-87	WBGene00003677	Nuclear Hormone Receptor family [Source:NCBI gene (formerly Entrezgene);Acc:176972]
342	PPARG	ENSG00000132170	342.1.36	nhr-87	WBGene00003677	Nuclear Hormone Receptor family [Source:NCBI gene (formerly Entrezgene);Acc:176972]
220	VDR	ENSG00000111424	220.1.34	nhr-86	WBGene00003676	Nuclear hormone receptor family member nhr-86 [Source:NCBI gene (formerly Entrezgene);Acc:178685]
342	PPARG	ENSG00000132170	342.1.35	nhr-86	WBGene00003676	Nuclear hormone receptor family member nhr-86 [Source:NCBI gene (formerly Entrezgene);Acc:178685]
220	VDR	ENSG00000111424	220.1.33	nhr-82	WBGene00003672	Nuclear Hormone Receptor family [Source:NCBI gene (formerly Entrezgene);Acc:191729]
342	PPARG	ENSG00000132170	342.1.34	nhr-82	WBGene00003672	Nuclear Hormone Receptor family [Source:NCBI gene (formerly Entrezgene);Acc:191729]
220	VDR	ENSG00000111424	220.1.32	nhr-81	WBGene00003671	Nuclear Hormone Receptor family [Source:NCBI gene (formerly Entrezgene);Acc:191728]
342	PPARG	ENSG00000132170	342.1.33	nhr-81	WBGene00003671	Nuclear Hormone Receptor family [Source:NCBI gene (formerly Entrezgene);Acc:191728]
220	VDR	ENSG00000111424	220.1.31	nhr-79	WBGene00003669	Nuclear hormone receptor family member nhr-79;Nuclear receptor domain-containing protein [Source:NCBI gene (formerly Entrezgene);Acc:180265]
342	PPARG	ENSG00000132170	342.1.32	nhr-79	WBGene00003669	Nuclear hormone receptor family member nhr-79;Nuclear receptor domain-containing protein [Source:NCBI gene (formerly Entrezgene);Acc:180265]
220	VDR	ENSG00000111424	220.1.30	nhr-77	WBGene00003667	Nuclear hormone receptor family member nhr-77 [Source:NCBI gene (formerly Entrezgene);Acc:191726]
342	PPARG	ENSG00000132170	342.1.31	nhr-77	WBGene00003667	Nuclear hormone receptor family member nhr-77 [Source:NCBI gene (formerly Entrezgene);Acc:191726]
220	VDR	ENSG00000111424	220.1.118	nhr-76	WBGene00015497	Nuclear Hormone Receptor family [Source:NCBI gene (formerly Entrezgene);Acc:182276]
342	PPARG	ENSG00000132170	342.1.120	nhr-76	WBGene00015497	Nuclear Hormone Receptor family [Source:NCBI gene (formerly Entrezgene);Acc:182276]
220	VDR	ENSG00000111424	220.1.29	nhr-73	WBGene00003663	Nuclear Hormone Receptor family [Source:NCBI gene (formerly Entrezgene);Acc:191722]
342	PPARG	ENSG00000132170	342.1.30	nhr-73	WBGene00003663	Nuclear Hormone Receptor family [Source:NCBI gene (formerly Entrezgene);Acc:191722]
220	VDR	ENSG00000111424	220.1.28	nhr-72	WBGene00003662	Nuclear Hormone Receptor family [Source:NCBI gene (formerly Entrezgene);Acc:191721]
342	PPARG	ENSG00000132170	342.1.29	nhr-72	WBGene00003662	Nuclear Hormone Receptor family [Source:NCBI gene (formerly Entrezgene);Acc:191721]
220	VDR	ENSG00000111424	220.1.27	nhr-70	WBGene00003660	Nuclear Hormone Receptor family [Source:NCBI gene (formerly Entrezgene);Acc:180217]
342	PPARG	ENSG00000132170	342.1.28	nhr-70	WBGene00003660	Nuclear Hormone Receptor family [Source:NCBI gene (formerly Entrezgene);Acc:180217]
570	RXRG	ENSG00000143171	570.1.4	nhr-69	WBGene00003659	Nuclear hormone receptor family member nhr-69 [Source:NCBI gene (formerly Entrezgene);Acc:172840]
220	VDR	ENSG00000111424	220.1.26	nhr-68	WBGene00003658	NR LBD domain-containing protein [Source:NCBI gene (formerly Entrezgene);Acc:179589]
342	PPARG	ENSG00000132170	342.1.27	nhr-68	WBGene00003658	NR LBD domain-containing protein [Source:NCBI gene (formerly Entrezgene);Acc:179589]
220	VDR	ENSG00000111424	220.1.25	nhr-65	WBGene00003655	Nuclear hormone receptor family member nhr-65 [Source:NCBI gene (formerly Entrezgene);Acc:180230]
342	PPARG	ENSG00000132170	342.1.26	nhr-65	WBGene00003655	Nuclear hormone receptor family member nhr-65 [Source:NCBI gene (formerly Entrezgene);Acc:180230]
220	VDR	ENSG00000111424	220.1.24	nhr-63	WBGene00003653	Nuclear Hormone Receptor family [Source:NCBI gene (formerly Entrezgene);Acc:180068]
342	PPARG	ENSG00000132170	342.1.25	nhr-63	WBGene00003653	Nuclear Hormone Receptor family [Source:NCBI gene (formerly Entrezgene);Acc:180068]
220	VDR	ENSG00000111424	220.1.23	nhr-61	WBGene00003651	Nuclear hormone receptor family member nhr-61 [Source:NCBI gene (formerly Entrezgene);Acc:175142]
342	PPARG	ENSG00000132170	342.1.24	nhr-61	WBGene00003651	Nuclear hormone receptor family member nhr-61 [Source:NCBI gene (formerly Entrezgene);Acc:175142]
570	RXRG	ENSG00000143171	570.1.3	nhr-60	WBGene00003650	Nuclear hormone receptor family member nhr-60 [Source:NCBI gene (formerly Entrezgene);Acc:180059]
506	NR4A3	ENSG00000119508	506.1.1	nhr-6	WBGene00003605	Nuclear hormone receptor family member nhr-6 [Source:NCBI gene (formerly Entrezgene);Acc:175462]
620	NR4A2	ENSG00000153234	620.1.1	nhr-6	WBGene00003605	Nuclear hormone receptor family member nhr-6 [Source:NCBI gene (formerly Entrezgene);Acc:175462]
220	VDR	ENSG00000111424	220.1.22	nhr-59	WBGene00003649	NR LBD domain-containing protein;Nuclear hormone receptor family member nhr-59 [Source:NCBI gene (formerly Entrezgene);Acc:178707]
342	PPARG	ENSG00000132170	342.1.23	nhr-59	WBGene00003649	NR LBD domain-containing protein;Nuclear hormone receptor family member nhr-59 [Source:NCBI gene (formerly Entrezgene);Acc:178707]
220	VDR	ENSG00000111424	220.1.21	nhr-58	WBGene00003648	Nuclear Hormone Receptor family [Source:NCBI gene (formerly Entrezgene);Acc:178573]
342	PPARG	ENSG00000132170	342.1.22	nhr-58	WBGene00003648	Nuclear Hormone Receptor family [Source:NCBI gene (formerly Entrezgene);Acc:178573]
220	VDR	ENSG00000111424	220.1.20	nhr-56	WBGene00003646	NR LBD domain-containing protein [Source:NCBI gene (formerly Entrezgene);Acc:178699]
342	PPARG	ENSG00000132170	342.1.21	nhr-56	WBGene00003646	NR LBD domain-containing protein [Source:NCBI gene (formerly Entrezgene);Acc:178699]
220	VDR	ENSG00000111424	220.1.19	nhr-55	WBGene00003645	Nuclear hormone receptor family member nhr-55 [Source:NCBI gene (formerly Entrezgene);Acc:178570]
342	PPARG	ENSG00000132170	342.1.20	nhr-55	WBGene00003645	Nuclear hormone receptor family member nhr-55 [Source:NCBI gene (formerly Entrezgene);Acc:178570]
220	VDR	ENSG00000111424	220.1.18	nhr-54	WBGene00003644	Nuclear hormone receptor family member nhr-54 [Source:NCBI gene (formerly Entrezgene);Acc:180106]
342	PPARG	ENSG00000132170	342.1.19	nhr-54	WBGene00003644	Nuclear hormone receptor family member nhr-54 [Source:NCBI gene (formerly Entrezgene);Acc:180106]
220	VDR	ENSG00000111424	220.1.17	nhr-53	WBGene00003643	Nuclear hormone receptor family member nhr-53 [Source:NCBI gene (formerly Entrezgene);Acc:180053]
342	PPARG	ENSG00000132170	342.1.18	nhr-53	WBGene00003643	Nuclear hormone receptor family member nhr-53 [Source:NCBI gene (formerly Entrezgene);Acc:180053]
220	VDR	ENSG00000111424	220.1.16	nhr-52	WBGene00003642	Nuclear hormone receptor family member nhr-52 [Source:NCBI gene (formerly Entrezgene);Acc:3565623]
342	PPARG	ENSG00000132170	342.1.17	nhr-52	WBGene00003642	Nuclear hormone receptor family member nhr-52 [Source:NCBI gene (formerly Entrezgene);Acc:3565623]
220	VDR	ENSG00000111424	220.1.15	nhr-51	WBGene00003641	Nuclear hormone receptor family member nhr-51 [Source:NCBI gene (formerly Entrezgene);Acc:180052]
342	PPARG	ENSG00000132170	342.1.16	nhr-51	WBGene00003641	Nuclear hormone receptor family member nhr-51 [Source:NCBI gene (formerly Entrezgene);Acc:180052]
220	VDR	ENSG00000111424	220.1.14	nhr-50	WBGene00003640	Nuclear Hormone Receptor family [Source:NCBI gene (formerly Entrezgene);Acc:180067]
342	PPARG	ENSG00000132170	342.1.15	nhr-50	WBGene00003640	Nuclear Hormone Receptor family [Source:NCBI gene (formerly Entrezgene);Acc:180067]
220	VDR	ENSG00000111424	220.1.13	nhr-48	WBGene00003638	Nuclear hormone receptor family member nhr-48;Nuclear receptor domain-containing protein [Source:NCBI gene (formerly Entrezgene);Acc:181661]
342	PPARG	ENSG00000132170	342.1.14	nhr-48	WBGene00003638	Nuclear hormone receptor family member nhr-48;Nuclear receptor domain-containing protein [Source:NCBI gene (formerly Entrezgene);Acc:181661]
220	VDR	ENSG00000111424	220.1.12	nhr-44	WBGene00003634	Nuclear hormone receptor family member nhr-44 [Source:NCBI gene (formerly Entrezgene);Acc:179276]
342	PPARG	ENSG00000132170	342.1.13	nhr-44	WBGene00003634	Nuclear hormone receptor family member nhr-44 [Source:NCBI gene (formerly Entrezgene);Acc:179276]
220	VDR	ENSG00000111424	220.1.11	nhr-42	WBGene00003632	Nuclear hormone receptor family member nhr-42 [Source:NCBI gene (formerly Entrezgene);Acc:179084]
342	PPARG	ENSG00000132170	342.1.12	nhr-42	WBGene00003632	Nuclear hormone receptor family member nhr-42 [Source:NCBI gene (formerly Entrezgene);Acc:179084]
570	RXRG	ENSG00000143171	570.1.25	nhr-41	WBGene00022423	Nuclear Hormone Receptor family [Source:NCBI gene (formerly Entrezgene);Acc:190865]
220	VDR	ENSG00000111424	220.1.141	nhr-39	WBGene00018404	Nuclear Hormone Receptor family [Source:NCBI gene (formerly Entrezgene);Acc:185720]
342	PPARG	ENSG00000132170	342.1.143	nhr-39	WBGene00018404	Nuclear Hormone Receptor family [Source:NCBI gene (formerly Entrezgene);Acc:185720]
220	VDR	ENSG00000111424	220.1.142	nhr-37	WBGene00018412	Nuclear Hormone Receptor family [Source:NCBI gene (formerly Entrezgene);Acc:185727]
342	PPARG	ENSG00000132170	342.1.144	nhr-37	WBGene00018412	Nuclear Hormone Receptor family [Source:NCBI gene (formerly Entrezgene);Acc:185727]
570	RXRG	ENSG00000143171	570.1.21	nhr-36	WBGene00017198	Nuclear Hormone Receptor family [Source:NCBI gene (formerly Entrezgene);Acc:24104398]
570	RXRG	ENSG00000143171	570.1.2	nhr-35	WBGene00003628	Nuclear hormone receptor family member nhr-35 [Source:NCBI gene (formerly Entrezgene);Acc:180725]
570	RXRG	ENSG00000143171	570.1.1	nhr-32	WBGene00003626	Nuclear Hormone Receptor family [Source:NCBI gene (formerly Entrezgene);Acc:187178]
220	VDR	ENSG00000111424	220.1.124	nhr-30	WBGene00016091	Nuclear Hormone Receptor family [Source:NCBI gene (formerly Entrezgene);Acc:182887]
342	PPARG	ENSG00000132170	342.1.126	nhr-30	WBGene00016091	Nuclear Hormone Receptor family [Source:NCBI gene (formerly Entrezgene);Acc:182887]
220	VDR	ENSG00000111424	220.1.181	nhr-291	WBGene00045515	Nuclear receptor domain-containing protein [Source:NCBI gene (formerly Entrezgene);Acc:6418820]
342	PPARG	ENSG00000132170	342.1.183	nhr-291	WBGene00045515	Nuclear receptor domain-containing protein [Source:NCBI gene (formerly Entrezgene);Acc:6418820]
220	VDR	ENSG00000111424	220.1.125	nhr-290	WBGene00016233	Nuclear receptor domain-containing protein [Source:NCBI gene (formerly Entrezgene);Acc:183034]
342	PPARG	ENSG00000132170	342.1.127	nhr-290	WBGene00016233	Nuclear receptor domain-containing protein [Source:NCBI gene (formerly Entrezgene);Acc:183034]
220	VDR	ENSG00000111424	220.1.110	nhr-288	WBGene00013067	NR LBD domain-containing protein [Source:NCBI gene (formerly Entrezgene);Acc:190128]
342	PPARG	ENSG00000132170	342.1.112	nhr-288	WBGene00013067	NR LBD domain-containing protein [Source:NCBI gene (formerly Entrezgene);Acc:190128]
220	VDR	ENSG00000111424	220.1.180	nhr-286	WBGene00044699	Nuclear Hormone Receptor family [Source:NCBI gene (formerly Entrezgene);Acc:4363091]
342	PPARG	ENSG00000132170	342.1.182	nhr-286	WBGene00044699	Nuclear Hormone Receptor family [Source:NCBI gene (formerly Entrezgene);Acc:4363091]
220	VDR	ENSG00000111424	220.1.105	nhr-285	WBGene00012056	Nuclear Hormone Receptor family [Source:NCBI gene (formerly Entrezgene);Acc:3565155]
342	PPARG	ENSG00000132170	342.1.107	nhr-285	WBGene00012056	Nuclear Hormone Receptor family [Source:NCBI gene (formerly Entrezgene);Acc:3565155]
220	VDR	ENSG00000111424	220.1.87	nhr-283	WBGene00010186	Nuclear Hormone Receptor family [Source:NCBI gene (formerly Entrezgene);Acc:3565118]
342	PPARG	ENSG00000132170	342.1.89	nhr-283	WBGene00010186	Nuclear Hormone Receptor family [Source:NCBI gene (formerly Entrezgene);Acc:3565118]
220	VDR	ENSG00000111424	220.1.85	nhr-282	WBGene00010017	NR LBD domain-containing protein [Source:NCBI gene (formerly Entrezgene);Acc:186200]
342	PPARG	ENSG00000132170	342.1.87	nhr-282	WBGene00010017	NR LBD domain-containing protein [Source:NCBI gene (formerly Entrezgene);Acc:186200]
220	VDR	ENSG00000111424	220.1.82	nhr-281	WBGene00008884	Nuclear Hormone Receptor family [Source:NCBI gene (formerly Entrezgene);Acc:184567]
342	PPARG	ENSG00000132170	342.1.84	nhr-281	WBGene00008884	Nuclear Hormone Receptor family [Source:NCBI gene (formerly Entrezgene);Acc:184567]
220	VDR	ENSG00000111424	220.1.10	nhr-28	WBGene00003624	Nuclear hormone receptor family member nhr-28 [Source:NCBI gene (formerly Entrezgene);Acc:181705]
342	PPARG	ENSG00000132170	342.1.11	nhr-28	WBGene00003624	Nuclear hormone receptor family member nhr-28 [Source:NCBI gene (formerly Entrezgene);Acc:181705]
220	VDR	ENSG00000111424	220.1.112	nhr-276	WBGene00013512	Nuclear Hormone Receptor family [Source:NCBI gene (formerly Entrezgene);Acc:190581]
342	PPARG	ENSG00000132170	342.1.114	nhr-276	WBGene00013512	Nuclear Hormone Receptor family [Source:NCBI gene (formerly Entrezgene);Acc:190581]
220	VDR	ENSG00000111424	220.1.167	nhr-275	WBGene00021163	Nuclear Hormone Receptor family [Source:NCBI gene (formerly Entrezgene);Acc:189360]
342	PPARG	ENSG00000132170	342.1.169	nhr-275	WBGene00021163	Nuclear Hormone Receptor family [Source:NCBI gene (formerly Entrezgene);Acc:189360]
220	VDR	ENSG00000111424	220.1.168	nhr-274	WBGene00021522	NR LBD domain-containing protein [Source:NCBI gene (formerly Entrezgene);Acc:189825]
342	PPARG	ENSG00000132170	342.1.170	nhr-274	WBGene00021522	NR LBD domain-containing protein [Source:NCBI gene (formerly Entrezgene);Acc:189825]
220	VDR	ENSG00000111424	220.1.160	nhr-273	WBGene00020460	Nuclear Hormone Receptor family [Source:NCBI gene (formerly Entrezgene);Acc:188451]
342	PPARG	ENSG00000132170	342.1.162	nhr-273	WBGene00020460	Nuclear Hormone Receptor family [Source:NCBI gene (formerly Entrezgene);Acc:188451]
220	VDR	ENSG00000111424	220.1.99	nhr-272	WBGene00011565	Nuclear Hormone Receptor family [Source:NCBI gene (formerly Entrezgene);Acc:188209]
342	PPARG	ENSG00000132170	342.1.101	nhr-272	WBGene00011565	Nuclear Hormone Receptor family [Source:NCBI gene (formerly Entrezgene);Acc:188209]
220	VDR	ENSG00000111424	220.1.97	nhr-271	WBGene00011396	Nuclear Hormone Receptor family [Source:NCBI gene (formerly Entrezgene);Acc:188016]
342	PPARG	ENSG00000132170	342.1.99	nhr-271	WBGene00011396	Nuclear Hormone Receptor family [Source:NCBI gene (formerly Entrezgene);Acc:188016]
220	VDR	ENSG00000111424	220.1.156	nhr-270	WBGene00020062	Nuclear Hormone Receptor family [Source:NCBI gene (formerly Entrezgene);Acc:187867]
342	PPARG	ENSG00000132170	342.1.158	nhr-270	WBGene00020062	Nuclear Hormone Receptor family [Source:NCBI gene (formerly Entrezgene);Acc:187867]
220	VDR	ENSG00000111424	220.1.83	nhr-27	WBGene00008901	Nuclear Hormone Receptor family [Source:NCBI gene (formerly Entrezgene);Acc:41656994]
342	PPARG	ENSG00000132170	342.1.85	nhr-27	WBGene00008901	Nuclear Hormone Receptor family [Source:NCBI gene (formerly Entrezgene);Acc:41656994]
220	VDR	ENSG00000111424	220.1.96	nhr-269	WBGene00011150	Nuclear Hormone Receptor family [Source:NCBI gene (formerly Entrezgene);Acc:187716]
342	PPARG	ENSG00000132170	342.1.98	nhr-269	WBGene00011150	Nuclear Hormone Receptor family [Source:NCBI gene (formerly Entrezgene);Acc:187716]
220	VDR	ENSG00000111424	220.1.91	nhr-268	WBGene00010601	Nuclear hormone receptor family member nhr-268 [Source:NCBI gene (formerly Entrezgene);Acc:187054]
342	PPARG	ENSG00000132170	342.1.93	nhr-268	WBGene00010601	Nuclear hormone receptor family member nhr-268 [Source:NCBI gene (formerly Entrezgene);Acc:187054]
220	VDR	ENSG00000111424	220.1.89	nhr-267	WBGene00010410	Nuclear Hormone Receptor family [Source:NCBI gene (formerly Entrezgene);Acc:186760]
342	PPARG	ENSG00000132170	342.1.91	nhr-267	WBGene00010410	Nuclear Hormone Receptor family [Source:NCBI gene (formerly Entrezgene);Acc:186760]
220	VDR	ENSG00000111424	220.1.84	nhr-265	WBGene00009608	Nuclear Hormone Receptor family [Source:NCBI gene (formerly Entrezgene);Acc:185603]
342	PPARG	ENSG00000132170	342.1.86	nhr-265	WBGene00009608	Nuclear Hormone Receptor family [Source:NCBI gene (formerly Entrezgene);Acc:185603]
220	VDR	ENSG00000111424	220.1.80	nhr-264	WBGene00008778	Nuclear Hormone Receptor family [Source:NCBI gene (formerly Entrezgene);Acc:184443]
342	PPARG	ENSG00000132170	342.1.82	nhr-264	WBGene00008778	Nuclear Hormone Receptor family [Source:NCBI gene (formerly Entrezgene);Acc:184443]
220	VDR	ENSG00000111424	220.1.78	nhr-262	WBGene00008619	Nuclear Hormone Receptor family [Source:NCBI gene (formerly Entrezgene);Acc:184235]
342	PPARG	ENSG00000132170	342.1.80	nhr-262	WBGene00008619	Nuclear Hormone Receptor family [Source:NCBI gene (formerly Entrezgene);Acc:184235]
220	VDR	ENSG00000111424	220.1.131	nhr-260	WBGene00016517	Nuclear Hormone Receptor family [Source:NCBI gene (formerly Entrezgene);Acc:183304]
342	PPARG	ENSG00000132170	342.1.133	nhr-260	WBGene00016517	Nuclear Hormone Receptor family [Source:NCBI gene (formerly Entrezgene);Acc:183304]
220	VDR	ENSG00000111424	220.1.101	nhr-26	WBGene00011568	Nuclear Hormone Receptor family [Source:NCBI gene (formerly Entrezgene);Acc:188212]
342	PPARG	ENSG00000132170	342.1.103	nhr-26	WBGene00011568	Nuclear Hormone Receptor family [Source:NCBI gene (formerly Entrezgene);Acc:188212]
220	VDR	ENSG00000111424	220.1.178	nhr-256	WBGene00022805	NR LBD domain-containing protein [Source:NCBI gene (formerly Entrezgene);Acc:191409]
342	PPARG	ENSG00000132170	342.1.180	nhr-256	WBGene00022805	NR LBD domain-containing protein [Source:NCBI gene (formerly Entrezgene);Acc:191409]
220	VDR	ENSG00000111424	220.1.115	nhr-255	WBGene00014068	Nuclear Hormone Receptor family [Source:NCBI gene (formerly Entrezgene);Acc:191392]
342	PPARG	ENSG00000132170	342.1.117	nhr-255	WBGene00014068	Nuclear Hormone Receptor family [Source:NCBI gene (formerly Entrezgene);Acc:191392]
220	VDR	ENSG00000111424	220.1.175	nhr-254	WBGene00022640	Nuclear Hormone Receptor family [Source:NCBI gene (formerly Entrezgene);Acc:191206]
342	PPARG	ENSG00000132170	342.1.177	nhr-254	WBGene00022640	Nuclear Hormone Receptor family [Source:NCBI gene (formerly Entrezgene);Acc:191206]
220	VDR	ENSG00000111424	220.1.174	nhr-253	WBGene00022639	Nuclear Hormone Receptor family [Source:NCBI gene (formerly Entrezgene);Acc:191205]
342	PPARG	ENSG00000132170	342.1.176	nhr-253	WBGene00022639	Nuclear Hormone Receptor family [Source:NCBI gene (formerly Entrezgene);Acc:191205]
220	VDR	ENSG00000111424	220.1.173	nhr-252	WBGene00022637	Nuclear Hormone Receptor family [Source:NCBI gene (formerly Entrezgene);Acc:191203]
342	PPARG	ENSG00000132170	342.1.175	nhr-252	WBGene00022637	Nuclear Hormone Receptor family [Source:NCBI gene (formerly Entrezgene);Acc:191203]
220	VDR	ENSG00000111424	220.1.177	nhr-251	WBGene00022756	Nuclear Hormone Receptor family [Source:NCBI gene (formerly Entrezgene);Acc:191329]
342	PPARG	ENSG00000132170	342.1.179	nhr-251	WBGene00022756	Nuclear Hormone Receptor family [Source:NCBI gene (formerly Entrezgene);Acc:191329]
220	VDR	ENSG00000111424	220.1.176	nhr-249	WBGene00022726	NR LBD domain-containing protein [Source:NCBI gene (formerly Entrezgene);Acc:191307]
342	PPARG	ENSG00000132170	342.1.178	nhr-249	WBGene00022726	NR LBD domain-containing protein [Source:NCBI gene (formerly Entrezgene);Acc:191307]
220	VDR	ENSG00000111424	220.1.114	nhr-248	WBGene00013940	Nuclear Hormone Receptor family [Source:NCBI gene (formerly Entrezgene);Acc:191246]
342	PPARG	ENSG00000132170	342.1.116	nhr-248	WBGene00013940	Nuclear Hormone Receptor family [Source:NCBI gene (formerly Entrezgene);Acc:191246]
220	VDR	ENSG00000111424	220.1.117	nhr-247	WBGene00014193	Nuclear Hormone Receptor family [Source:NCBI gene (formerly Entrezgene);Acc:191500]
342	PPARG	ENSG00000132170	342.1.119	nhr-247	WBGene00014193	Nuclear Hormone Receptor family [Source:NCBI gene (formerly Entrezgene);Acc:191500]
220	VDR	ENSG00000111424	220.1.116	nhr-245	WBGene00014189	Nuclear Hormone Receptor family [Source:NCBI gene (formerly Entrezgene);Acc:191496]
342	PPARG	ENSG00000132170	342.1.118	nhr-245	WBGene00014189	Nuclear Hormone Receptor family [Source:NCBI gene (formerly Entrezgene);Acc:191496]
220	VDR	ENSG00000111424	220.1.113	nhr-243	WBGene00013584	Nuclear Hormone Receptor family [Source:NCBI gene (formerly Entrezgene);Acc:190741]
342	PPARG	ENSG00000132170	342.1.115	nhr-243	WBGene00013584	Nuclear Hormone Receptor family [Source:NCBI gene (formerly Entrezgene);Acc:190741]
220	VDR	ENSG00000111424	220.1.172	nhr-242	WBGene00022097	Nuclear Hormone Receptor family [Source:NCBI gene (formerly Entrezgene);Acc:190547]
342	PPARG	ENSG00000132170	342.1.174	nhr-242	WBGene00022097	Nuclear Hormone Receptor family [Source:NCBI gene (formerly Entrezgene);Acc:190547]
220	VDR	ENSG00000111424	220.1.111	nhr-241	WBGene00013483	Nuclear receptor domain-containing protein [Source:NCBI gene (formerly Entrezgene);Acc:190558]
342	PPARG	ENSG00000132170	342.1.113	nhr-241	WBGene00013483	Nuclear receptor domain-containing protein [Source:NCBI gene (formerly Entrezgene);Acc:190558]
570	RXRG	ENSG00000143171	570.1.24	nhr-239	WBGene00021848	Nuclear receptor domain-containing protein [Source:NCBI gene (formerly Entrezgene);Acc:190264]
220	VDR	ENSG00000111424	220.1.170	nhr-238	WBGene00021611	Nuclear Hormone Receptor family [Source:NCBI gene (formerly Entrezgene);Acc:189971]
342	PPARG	ENSG00000132170	342.1.172	nhr-238	WBGene00021611	Nuclear Hormone Receptor family [Source:NCBI gene (formerly Entrezgene);Acc:189971]
220	VDR	ENSG00000111424	220.1.169	nhr-237	WBGene00021610	Nuclear Hormone Receptor family [Source:NCBI gene (formerly Entrezgene);Acc:189970]
342	PPARG	ENSG00000132170	342.1.171	nhr-237	WBGene00021610	Nuclear Hormone Receptor family [Source:NCBI gene (formerly Entrezgene);Acc:189970]
220	VDR	ENSG00000111424	220.1.108	nhr-234	WBGene00012596	Nuclear Hormone Receptor family [Source:NCBI gene (formerly Entrezgene);Acc:189663]
342	PPARG	ENSG00000132170	342.1.110	nhr-234	WBGene00012596	Nuclear Hormone Receptor family [Source:NCBI gene (formerly Entrezgene);Acc:189663]
220	VDR	ENSG00000111424	220.1.69	nhr-233	WBGene00006471	NR LBD domain-containing protein [Source:NCBI gene (formerly Entrezgene);Acc:189569]
342	PPARG	ENSG00000132170	342.1.71	nhr-233	WBGene00006471	NR LBD domain-containing protein [Source:NCBI gene (formerly Entrezgene);Acc:189569]
220	VDR	ENSG00000111424	220.1.107	nhr-231	WBGene00012449	Nuclear Hormone Receptor family [Source:NCBI gene (formerly Entrezgene);Acc:189445]
342	PPARG	ENSG00000132170	342.1.109	nhr-231	WBGene00012449	Nuclear Hormone Receptor family [Source:NCBI gene (formerly Entrezgene);Acc:189445]
220	VDR	ENSG00000111424	220.1.106	nhr-230	WBGene00012446	Nuclear Hormone Receptor family [Source:NCBI gene (formerly Entrezgene);Acc:189442]
342	PPARG	ENSG00000132170	342.1.108	nhr-230	WBGene00012446	Nuclear Hormone Receptor family [Source:NCBI gene (formerly Entrezgene);Acc:189442]
342	PPARG	ENSG00000132170	342.1.10	nhr-23	WBGene00003622	Nuclear hormone receptor family member nhr-23 [Source:NCBI gene (formerly Entrezgene);Acc:172460]
220	VDR	ENSG00000111424	220.1.166	nhr-228	WBGene00020852	NR LBD domain-containing protein [Source:NCBI gene (formerly Entrezgene);Acc:188977]
342	PPARG	ENSG00000132170	342.1.168	nhr-228	WBGene00020852	NR LBD domain-containing protein [Source:NCBI gene (formerly Entrezgene);Acc:188977]
220	VDR	ENSG00000111424	220.1.165	nhr-227	WBGene00020851	Nuclear Hormone Receptor family [Source:NCBI gene (formerly Entrezgene);Acc:188976]
342	PPARG	ENSG00000132170	342.1.167	nhr-227	WBGene00020851	Nuclear Hormone Receptor family [Source:NCBI gene (formerly Entrezgene);Acc:188976]
220	VDR	ENSG00000111424	220.1.164	nhr-226	WBGene00020850	Nuclear Hormone Receptor family [Source:NCBI gene (formerly Entrezgene);Acc:188975]
342	PPARG	ENSG00000132170	342.1.166	nhr-226	WBGene00020850	Nuclear Hormone Receptor family [Source:NCBI gene (formerly Entrezgene);Acc:188975]
220	VDR	ENSG00000111424	220.1.163	nhr-225	WBGene00020849	Nuclear Hormone Receptor family [Source:NCBI gene (formerly Entrezgene);Acc:188974]
342	PPARG	ENSG00000132170	342.1.165	nhr-225	WBGene00020849	Nuclear Hormone Receptor family [Source:NCBI gene (formerly Entrezgene);Acc:188974]
220	VDR	ENSG00000111424	220.1.104	nhr-223	WBGene00012050	Nuclear Hormone Receptor family [Source:NCBI gene (formerly Entrezgene);Acc:188934]
342	PPARG	ENSG00000132170	342.1.106	nhr-223	WBGene00012050	Nuclear Hormone Receptor family [Source:NCBI gene (formerly Entrezgene);Acc:188934]
220	VDR	ENSG00000111424	220.1.162	nhr-222	WBGene00020750	Nuclear Hormone Receptor family [Source:NCBI gene (formerly Entrezgene);Acc:188828]
342	PPARG	ENSG00000132170	342.1.164	nhr-222	WBGene00020750	Nuclear Hormone Receptor family [Source:NCBI gene (formerly Entrezgene);Acc:188828]
570	RXRG	ENSG00000143171	570.1.23	nhr-221	WBGene00020748	Nuclear Hormone Receptor family [Source:NCBI gene (formerly Entrezgene);Acc:188826]
220	VDR	ENSG00000111424	220.1.161	nhr-219	WBGene00020555	Nuclear Hormone Receptor family [Source:NCBI gene (formerly Entrezgene);Acc:3565145]
342	PPARG	ENSG00000132170	342.1.163	nhr-219	WBGene00020555	Nuclear Hormone Receptor family [Source:NCBI gene (formerly Entrezgene);Acc:3565145]
220	VDR	ENSG00000111424	220.1.103	nhr-218	WBGene00011750	Nuclear hormone receptor family member nhr-218 [Source:NCBI gene (formerly Entrezgene);Acc:188479]
342	PPARG	ENSG00000132170	342.1.105	nhr-218	WBGene00011750	Nuclear hormone receptor family member nhr-218 [Source:NCBI gene (formerly Entrezgene);Acc:188479]
220	VDR	ENSG00000111424	220.1.102	nhr-217	WBGene00011651	Nuclear hormone receptor family member nhr-217 [Source:NCBI gene (formerly Entrezgene);Acc:188330]
342	PPARG	ENSG00000132170	342.1.104	nhr-217	WBGene00011651	Nuclear hormone receptor family member nhr-217 [Source:NCBI gene (formerly Entrezgene);Acc:188330]
220	VDR	ENSG00000111424	220.1.159	nhr-216	WBGene00020385	Nuclear Hormone Receptor family [Source:NCBI gene (formerly Entrezgene);Acc:188325]
342	PPARG	ENSG00000132170	342.1.161	nhr-216	WBGene00020385	Nuclear Hormone Receptor family [Source:NCBI gene (formerly Entrezgene);Acc:188325]
220	VDR	ENSG00000111424	220.1.100	nhr-214	WBGene00011566	Nuclear Hormone Receptor family [Source:NCBI gene (formerly Entrezgene);Acc:188210]
342	PPARG	ENSG00000132170	342.1.102	nhr-214	WBGene00011566	Nuclear Hormone Receptor family [Source:NCBI gene (formerly Entrezgene);Acc:188210]
220	VDR	ENSG00000111424	220.1.98	nhr-213	WBGene00011520	Nuclear hormone receptor family member nhr-213 [Source:NCBI gene (formerly Entrezgene);Acc:188172]
342	PPARG	ENSG00000132170	342.1.100	nhr-213	WBGene00011520	Nuclear hormone receptor family member nhr-213 [Source:NCBI gene (formerly Entrezgene);Acc:188172]
220	VDR	ENSG00000111424	220.1.158	nhr-212	WBGene00020153	Nuclear Hormone Receptor family [Source:NCBI gene (formerly Entrezgene);Acc:187964]
342	PPARG	ENSG00000132170	342.1.160	nhr-212	WBGene00020153	Nuclear Hormone Receptor family [Source:NCBI gene (formerly Entrezgene);Acc:187964]
220	VDR	ENSG00000111424	220.1.157	nhr-211	WBGene00020152	Nuclear Hormone Receptor family [Source:NCBI gene (formerly Entrezgene);Acc:187963]
342	PPARG	ENSG00000132170	342.1.159	nhr-211	WBGene00020152	Nuclear Hormone Receptor family [Source:NCBI gene (formerly Entrezgene);Acc:187963]
220	VDR	ENSG00000111424	220.1.155	nhr-210	WBGene00020015	Nuclear Hormone Receptor family [Source:NCBI gene (formerly Entrezgene);Acc:187830]
342	PPARG	ENSG00000132170	342.1.157	nhr-210	WBGene00020015	Nuclear Hormone Receptor family [Source:NCBI gene (formerly Entrezgene);Acc:187830]
220	VDR	ENSG00000111424	220.1.9	nhr-21	WBGene00003620	NR LBD domain-containing protein [Source:NCBI gene (formerly Entrezgene);Acc:174202]
342	PPARG	ENSG00000132170	342.1.9	nhr-21	WBGene00003620	NR LBD domain-containing protein [Source:NCBI gene (formerly Entrezgene);Acc:174202]
570	RXRG	ENSG00000143171	570.1.15	nhr-209	WBGene00011100	Nuclear Hormone Receptor family [Source:NCBI gene (formerly Entrezgene);Acc:187663]
570	RXRG	ENSG00000143171	570.1.14	nhr-208	WBGene00011099	Nuclear Hormone Receptor family [Source:NCBI gene (formerly Entrezgene);Acc:187662]
570	RXRG	ENSG00000143171	570.1.13	nhr-207	WBGene00011098	Nuclear Hormone Receptor family [Source:NCBI gene (formerly Entrezgene);Acc:187661]
570	RXRG	ENSG00000143171	570.1.12	nhr-206	WBGene00011097	Nuclear Hormone Receptor family [Source:NCBI gene (formerly Entrezgene);Acc:187660]
220	VDR	ENSG00000111424	220.1.95	nhr-205	WBGene00011002	Nuclear Hormone Receptor family [Source:NCBI gene (formerly Entrezgene);Acc:187567]
342	PPARG	ENSG00000132170	342.1.97	nhr-205	WBGene00011002	Nuclear Hormone Receptor family [Source:NCBI gene (formerly Entrezgene);Acc:187567]
220	VDR	ENSG00000111424	220.1.154	nhr-203	WBGene00019743	Nuclear Hormone Receptor family [Source:NCBI gene (formerly Entrezgene);Acc:187410]
342	PPARG	ENSG00000132170	342.1.156	nhr-203	WBGene00019743	Nuclear Hormone Receptor family [Source:NCBI gene (formerly Entrezgene);Acc:187410]
220	VDR	ENSG00000111424	220.1.153	nhr-202	WBGene00019742	NR LBD domain-containing protein [Source:NCBI gene (formerly Entrezgene);Acc:187409]
342	PPARG	ENSG00000132170	342.1.155	nhr-202	WBGene00019742	NR LBD domain-containing protein [Source:NCBI gene (formerly Entrezgene);Acc:187409]
220	VDR	ENSG00000111424	220.1.152	nhr-201	WBGene00019741	Nuclear Hormone Receptor family [Source:NCBI gene (formerly Entrezgene);Acc:187408]
342	PPARG	ENSG00000132170	342.1.154	nhr-201	WBGene00019741	Nuclear Hormone Receptor family [Source:NCBI gene (formerly Entrezgene);Acc:187408]
220	VDR	ENSG00000111424	220.1.2	nhr-2	WBGene00003601	Nuclear hormone receptor family member nhr-2 [Source:NCBI gene (formerly Entrezgene);Acc:172251]
342	PPARG	ENSG00000132170	342.1.2	nhr-2	WBGene00003601	Nuclear hormone receptor family member nhr-2 [Source:NCBI gene (formerly Entrezgene);Acc:172251]
220	VDR	ENSG00000111424	220.1.94	nhr-199	WBGene00010604	Nuclear hormone receptor family member nhr-199 [Source:NCBI gene (formerly Entrezgene);Acc:187058]
342	PPARG	ENSG00000132170	342.1.96	nhr-199	WBGene00010604	Nuclear hormone receptor family member nhr-199 [Source:NCBI gene (formerly Entrezgene);Acc:187058]
220	VDR	ENSG00000111424	220.1.93	nhr-198	WBGene00010603	Nuclear Hormone Receptor family [Source:NCBI gene (formerly Entrezgene);Acc:187056]
342	PPARG	ENSG00000132170	342.1.95	nhr-198	WBGene00010603	Nuclear Hormone Receptor family [Source:NCBI gene (formerly Entrezgene);Acc:187056]
220	VDR	ENSG00000111424	220.1.92	nhr-197	WBGene00010602	Nuclear hormone receptor family member nhr-197 [Source:NCBI gene (formerly Entrezgene);Acc:187055]
342	PPARG	ENSG00000132170	342.1.94	nhr-197	WBGene00010602	Nuclear hormone receptor family member nhr-197 [Source:NCBI gene (formerly Entrezgene);Acc:187055]
220	VDR	ENSG00000111424	220.1.90	nhr-196	WBGene00010600	Nuclear Hormone Receptor family [Source:NCBI gene (formerly Entrezgene);Acc:187053]
342	PPARG	ENSG00000132170	342.1.92	nhr-196	WBGene00010600	Nuclear Hormone Receptor family [Source:NCBI gene (formerly Entrezgene);Acc:187053]
220	VDR	ENSG00000111424	220.1.150	nhr-195	WBGene00019115	NR LBD domain-containing protein [Source:NCBI gene (formerly Entrezgene);Acc:186625]
342	PPARG	ENSG00000132170	342.1.152	nhr-195	WBGene00019115	NR LBD domain-containing protein [Source:NCBI gene (formerly Entrezgene);Acc:186625]
220	VDR	ENSG00000111424	220.1.88	nhr-193	WBGene00010215	Nuclear Hormone Receptor family [Source:NCBI gene (formerly Entrezgene);Acc:180098]
342	PPARG	ENSG00000132170	342.1.90	nhr-193	WBGene00010215	Nuclear Hormone Receptor family [Source:NCBI gene (formerly Entrezgene);Acc:180098]
220	VDR	ENSG00000111424	220.1.86	nhr-192	WBGene00010180	Nuclear Hormone Receptor family [Source:NCBI gene (formerly Entrezgene);Acc:186431]
342	PPARG	ENSG00000132170	342.1.88	nhr-192	WBGene00010180	Nuclear Hormone Receptor family [Source:NCBI gene (formerly Entrezgene);Acc:186431]
220	VDR	ENSG00000111424	220.1.149	nhr-190	WBGene00018622	NR LBD domain-containing protein [Source:NCBI gene (formerly Entrezgene);Acc:185999]
342	PPARG	ENSG00000132170	342.1.151	nhr-190	WBGene00018622	NR LBD domain-containing protein [Source:NCBI gene (formerly Entrezgene);Acc:185999]
220	VDR	ENSG00000111424	220.1.8	nhr-19	WBGene00003618	Nuclear hormone receptor family member nhr-19 [Source:NCBI gene (formerly Entrezgene);Acc:174512]
342	PPARG	ENSG00000132170	342.1.8	nhr-19	WBGene00003618	Nuclear hormone receptor family member nhr-19 [Source:NCBI gene (formerly Entrezgene);Acc:174512]
220	VDR	ENSG00000111424	220.1.148	nhr-189	WBGene00018545	Nuclear Hormone Receptor family [Source:NCBI gene (formerly Entrezgene);Acc:185913]
342	PPARG	ENSG00000132170	342.1.150	nhr-189	WBGene00018545	Nuclear Hormone Receptor family [Source:NCBI gene (formerly Entrezgene);Acc:185913]
220	VDR	ENSG00000111424	220.1.147	nhr-188	WBGene00018544	Nuclear Hormone Receptor family [Source:NCBI gene (formerly Entrezgene);Acc:185912]
342	PPARG	ENSG00000132170	342.1.149	nhr-188	WBGene00018544	Nuclear Hormone Receptor family [Source:NCBI gene (formerly Entrezgene);Acc:185912]
220	VDR	ENSG00000111424	220.1.146	nhr-187	WBGene00018542	Nuclear Hormone Receptor family [Source:NCBI gene (formerly Entrezgene);Acc:185910]
342	PPARG	ENSG00000132170	342.1.148	nhr-187	WBGene00018542	Nuclear Hormone Receptor family [Source:NCBI gene (formerly Entrezgene);Acc:185910]
220	VDR	ENSG00000111424	220.1.145	nhr-186	WBGene00018541	Nuclear Hormone Receptor family [Source:NCBI gene (formerly Entrezgene);Acc:185909]
342	PPARG	ENSG00000132170	342.1.147	nhr-186	WBGene00018541	Nuclear Hormone Receptor family [Source:NCBI gene (formerly Entrezgene);Acc:185909]
220	VDR	ENSG00000111424	220.1.144	nhr-185	WBGene00018539	Nuclear Hormone Receptor family [Source:NCBI gene (formerly Entrezgene);Acc:185907]
342	PPARG	ENSG00000132170	342.1.146	nhr-185	WBGene00018539	Nuclear Hormone Receptor family [Source:NCBI gene (formerly Entrezgene);Acc:185907]
220	VDR	ENSG00000111424	220.1.143	nhr-184	WBGene00018415	Nuclear Hormone Receptor family [Source:NCBI gene (formerly Entrezgene);Acc:185730]
342	PPARG	ENSG00000132170	342.1.145	nhr-184	WBGene00018415	Nuclear Hormone Receptor family [Source:NCBI gene (formerly Entrezgene);Acc:185730]
220	VDR	ENSG00000111424	220.1.140	nhr-183	WBGene00018266	Nuclear Hormone Receptor family [Source:NCBI gene (formerly Entrezgene);Acc:185594]
342	PPARG	ENSG00000132170	342.1.142	nhr-183	WBGene00018266	Nuclear Hormone Receptor family [Source:NCBI gene (formerly Entrezgene);Acc:185594]
220	VDR	ENSG00000111424	220.1.139	nhr-182	WBGene00018265	Nuclear Hormone Receptor family [Source:NCBI gene (formerly Entrezgene);Acc:185593]
342	PPARG	ENSG00000132170	342.1.141	nhr-182	WBGene00018265	Nuclear Hormone Receptor family [Source:NCBI gene (formerly Entrezgene);Acc:185593]
220	VDR	ENSG00000111424	220.1.138	nhr-181	WBGene00018189	Nuclear Hormone Receptor family [Source:NCBI gene (formerly Entrezgene);Acc:185483]
342	PPARG	ENSG00000132170	342.1.140	nhr-181	WBGene00018189	Nuclear Hormone Receptor family [Source:NCBI gene (formerly Entrezgene);Acc:185483]
220	VDR	ENSG00000111424	220.1.137	nhr-180	WBGene00017961	Nuclear Hormone Receptor family [Source:NCBI gene (formerly Entrezgene);Acc:185170]
342	PPARG	ENSG00000132170	342.1.139	nhr-180	WBGene00017961	Nuclear Hormone Receptor family [Source:NCBI gene (formerly Entrezgene);Acc:185170]
220	VDR	ENSG00000111424	220.1.7	nhr-18	WBGene00003617	Nuclear hormone receptor family member nhr-18 [Source:NCBI gene (formerly Entrezgene);Acc:178702]
342	PPARG	ENSG00000132170	342.1.7	nhr-18	WBGene00003617	Nuclear hormone receptor family member nhr-18 [Source:NCBI gene (formerly Entrezgene);Acc:178702]
220	VDR	ENSG00000111424	220.1.136	nhr-179	WBGene00017512	NR LBD domain-containing protein [Source:NCBI gene (formerly Entrezgene);Acc:184562]
342	PPARG	ENSG00000132170	342.1.138	nhr-179	WBGene00017512	NR LBD domain-containing protein [Source:NCBI gene (formerly Entrezgene);Acc:184562]
220	VDR	ENSG00000111424	220.1.135	nhr-177	WBGene00017503	NR LBD domain-containing protein [Source:NCBI gene (formerly Entrezgene);Acc:184557]
342	PPARG	ENSG00000132170	342.1.137	nhr-177	WBGene00017503	NR LBD domain-containing protein [Source:NCBI gene (formerly Entrezgene);Acc:184557]
220	VDR	ENSG00000111424	220.1.81	nhr-176	WBGene00008830	Nuclear Hormone Receptor family [Source:NCBI gene (formerly Entrezgene);Acc:184496]
342	PPARG	ENSG00000132170	342.1.83	nhr-176	WBGene00008830	Nuclear Hormone Receptor family [Source:NCBI gene (formerly Entrezgene);Acc:184496]
220	VDR	ENSG00000111424	220.1.79	nhr-175	WBGene00008630	Nuclear Hormone Receptor family [Source:NCBI gene (formerly Entrezgene);Acc:184255]
342	PPARG	ENSG00000132170	342.1.81	nhr-175	WBGene00008630	Nuclear Hormone Receptor family [Source:NCBI gene (formerly Entrezgene);Acc:184255]
220	VDR	ENSG00000111424	220.1.77	nhr-174	WBGene00008474	Nuclear hormone receptor family member nhr-174 [Source:NCBI gene (formerly Entrezgene);Acc:184021]
342	PPARG	ENSG00000132170	342.1.79	nhr-174	WBGene00008474	Nuclear hormone receptor family member nhr-174 [Source:NCBI gene (formerly Entrezgene);Acc:184021]
570	RXRG	ENSG00000143171	570.1.20	nhr-173	WBGene00016975	Nuclear Hormone Receptor family [Source:NCBI gene (formerly Entrezgene);Acc:183862]
220	VDR	ENSG00000111424	220.1.134	nhr-172	WBGene00016927	Nuclear Hormone Receptor family [Source:NCBI gene (formerly Entrezgene);Acc:183808]
342	PPARG	ENSG00000132170	342.1.136	nhr-172	WBGene00016927	Nuclear Hormone Receptor family [Source:NCBI gene (formerly Entrezgene);Acc:183808]
220	VDR	ENSG00000111424	220.1.133	nhr-171	WBGene00016926	Nuclear Hormone Receptor family [Source:NCBI gene (formerly Entrezgene);Acc:183807]
342	PPARG	ENSG00000132170	342.1.135	nhr-171	WBGene00016926	Nuclear Hormone Receptor family [Source:NCBI gene (formerly Entrezgene);Acc:183807]
220	VDR	ENSG00000111424	220.1.76	nhr-170	WBGene00008309	Nuclear Hormone Receptor family [Source:NCBI gene (formerly Entrezgene);Acc:183795]
342	PPARG	ENSG00000132170	342.1.78	nhr-170	WBGene00008309	Nuclear Hormone Receptor family [Source:NCBI gene (formerly Entrezgene);Acc:183795]
220	VDR	ENSG00000111424	220.1.75	nhr-169	WBGene00008289	Nuclear hormone receptor family member nhr-169 [Source:NCBI gene (formerly Entrezgene);Acc:183768]
342	PPARG	ENSG00000132170	342.1.77	nhr-169	WBGene00008289	Nuclear hormone receptor family member nhr-169 [Source:NCBI gene (formerly Entrezgene);Acc:183768]
570	RXRG	ENSG00000143171	570.1.11	nhr-168	WBGene00008221	Nuclear Hormone Receptor family [Source:NCBI gene (formerly Entrezgene);Acc:353455]
220	VDR	ENSG00000111424	220.1.74	nhr-167	WBGene00008208	Nuclear hormone receptor family member nhr-167 [Source:NCBI gene (formerly Entrezgene);Acc:183613]
342	PPARG	ENSG00000132170	342.1.76	nhr-167	WBGene00008208	Nuclear hormone receptor family member nhr-167 [Source:NCBI gene (formerly Entrezgene);Acc:183613]
220	VDR	ENSG00000111424	220.1.132	nhr-166	WBGene00016772	Nuclear Hormone Receptor family [Source:NCBI gene (formerly Entrezgene);Acc:183605]
342	PPARG	ENSG00000132170	342.1.134	nhr-166	WBGene00016772	Nuclear Hormone Receptor family [Source:NCBI gene (formerly Entrezgene);Acc:183605]
220	VDR	ENSG00000111424	220.1.73	nhr-165	WBGene00008158	Nuclear Hormone Receptor family [Source:NCBI gene (formerly Entrezgene);Acc:183558]
342	PPARG	ENSG00000132170	342.1.75	nhr-165	WBGene00008158	Nuclear Hormone Receptor family [Source:NCBI gene (formerly Entrezgene);Acc:183558]
220	VDR	ENSG00000111424	220.1.72	nhr-164	WBGene00008056	Nuclear hormone receptor family member nhr-164 [Source:NCBI gene (formerly Entrezgene);Acc:183381]
342	PPARG	ENSG00000132170	342.1.74	nhr-164	WBGene00008056	Nuclear hormone receptor family member nhr-164 [Source:NCBI gene (formerly Entrezgene);Acc:183381]
220	VDR	ENSG00000111424	220.1.130	nhr-163	WBGene00016368	Nuclear receptor domain-containing protein [Source:NCBI gene (formerly Entrezgene);Acc:183182]
342	PPARG	ENSG00000132170	342.1.132	nhr-163	WBGene00016368	Nuclear receptor domain-containing protein [Source:NCBI gene (formerly Entrezgene);Acc:183182]
220	VDR	ENSG00000111424	220.1.129	nhr-162	WBGene00016367	Nuclear Hormone Receptor family [Source:NCBI gene (formerly Entrezgene);Acc:183181]
342	PPARG	ENSG00000132170	342.1.131	nhr-162	WBGene00016367	Nuclear Hormone Receptor family [Source:NCBI gene (formerly Entrezgene);Acc:183181]
220	VDR	ENSG00000111424	220.1.126	nhr-161	WBGene00016364	Nuclear Hormone Receptor family [Source:NCBI gene (formerly Entrezgene);Acc:183178]
342	PPARG	ENSG00000132170	342.1.128	nhr-161	WBGene00016364	Nuclear Hormone Receptor family [Source:NCBI gene (formerly Entrezgene);Acc:183178]
220	VDR	ENSG00000111424	220.1.6	nhr-16	WBGene00003615	Nuclear hormone receptor family member nhr-16 [Source:NCBI gene (formerly Entrezgene);Acc:173781]
342	PPARG	ENSG00000132170	342.1.6	nhr-16	WBGene00003615	Nuclear hormone receptor family member nhr-16 [Source:NCBI gene (formerly Entrezgene);Acc:173781]
220	VDR	ENSG00000111424	220.1.123	nhr-159	WBGene00015902	Nuclear Hormone Receptor family [Source:NCBI gene (formerly Entrezgene);Acc:182732]
342	PPARG	ENSG00000132170	342.1.125	nhr-159	WBGene00015902	Nuclear Hormone Receptor family [Source:NCBI gene (formerly Entrezgene);Acc:182732]
220	VDR	ENSG00000111424	220.1.122	nhr-158	WBGene00015901	Nuclear Hormone Receptor family [Source:NCBI gene (formerly Entrezgene);Acc:182731]
342	PPARG	ENSG00000132170	342.1.124	nhr-158	WBGene00015901	Nuclear Hormone Receptor family [Source:NCBI gene (formerly Entrezgene);Acc:182731]
220	VDR	ENSG00000111424	220.1.121	nhr-157	WBGene00015900	Nuclear Hormone Receptor family [Source:NCBI gene (formerly Entrezgene);Acc:182730]
342	PPARG	ENSG00000132170	342.1.123	nhr-157	WBGene00015900	Nuclear Hormone Receptor family [Source:NCBI gene (formerly Entrezgene);Acc:182730]
220	VDR	ENSG00000111424	220.1.120	nhr-156	WBGene00015897	Nuclear Hormone Receptor family [Source:NCBI gene (formerly Entrezgene);Acc:182727]
342	PPARG	ENSG00000132170	342.1.122	nhr-156	WBGene00015897	Nuclear Hormone Receptor family [Source:NCBI gene (formerly Entrezgene);Acc:182727]
220	VDR	ENSG00000111424	220.1.119	nhr-155	WBGene00015758	Nuclear Hormone Receptor family [Source:NCBI gene (formerly Entrezgene);Acc:182602]
342	PPARG	ENSG00000132170	342.1.121	nhr-155	WBGene00015758	Nuclear Hormone Receptor family [Source:NCBI gene (formerly Entrezgene);Acc:182602]
570	RXRG	ENSG00000143171	570.1.10	nhr-154	WBGene00007547	Nuclear hormone receptor family member nhr-154 [Source:NCBI gene (formerly Entrezgene);Acc:182565]
570	RXRG	ENSG00000143171	570.1.19	nhr-152	WBGene00015705	Nuclear Hormone Receptor family [Source:NCBI gene (formerly Entrezgene);Acc:182533]
220	VDR	ENSG00000111424	220.1.71	nhr-150	WBGene00007367	Nuclear hormone receptor family member nhr-150 [Source:NCBI gene (formerly Entrezgene);Acc:182297]
342	PPARG	ENSG00000132170	342.1.73	nhr-150	WBGene00007367	Nuclear hormone receptor family member nhr-150 [Source:NCBI gene (formerly Entrezgene);Acc:182297]
220	VDR	ENSG00000111424	220.1.5	nhr-15	WBGene00003614	Nuclear Hormone Receptor family [Source:NCBI gene (formerly Entrezgene);Acc:178558]
342	PPARG	ENSG00000132170	342.1.5	nhr-15	WBGene00003614	Nuclear Hormone Receptor family [Source:NCBI gene (formerly Entrezgene);Acc:178558]
570	RXRG	ENSG00000143171	570.1.18	nhr-149	WBGene00015397	NR LBD domain-containing protein [Source:NCBI gene (formerly Entrezgene);Acc:182174]
570	RXRG	ENSG00000143171	570.1.17	nhr-148	WBGene00015396	Nuclear Hormone Receptor family [Source:NCBI gene (formerly Entrezgene);Acc:182172]
570	RXRG	ENSG00000143171	570.1.16	nhr-147	WBGene00015395	Nuclear Hormone Receptor family [Source:NCBI gene (formerly Entrezgene);Acc:182170]
220	VDR	ENSG00000111424	220.1.109	nhr-145	WBGene00012703	NR LBD domain-containing protein [Source:NCBI gene (formerly Entrezgene);Acc:180255]
342	PPARG	ENSG00000132170	342.1.111	nhr-145	WBGene00012703	NR LBD domain-containing protein [Source:NCBI gene (formerly Entrezgene);Acc:180255]
220	VDR	ENSG00000111424	220.1.151	nhr-143	WBGene00019116	Nuclear Hormone Receptor family [Source:NCBI gene (formerly Entrezgene);Acc:186626]
342	PPARG	ENSG00000132170	342.1.153	nhr-143	WBGene00019116	Nuclear Hormone Receptor family [Source:NCBI gene (formerly Entrezgene);Acc:186626]
570	RXRG	ENSG00000143171	570.1.22	nhr-141	WBGene00017787	Nuclear Hormone Receptor family [Source:NCBI gene (formerly Entrezgene);Acc:184926]
220	VDR	ENSG00000111424	220.1.128	nhr-140	WBGene00016366	Nuclear Hormone Receptor family [Source:NCBI gene (formerly Entrezgene);Acc:3565647]
342	PPARG	ENSG00000132170	342.1.130	nhr-140	WBGene00016366	Nuclear Hormone Receptor family [Source:NCBI gene (formerly Entrezgene);Acc:3565647]
220	VDR	ENSG00000111424	220.1.127	nhr-139	WBGene00016365	Nuclear receptor domain-containing protein [Source:NCBI gene (formerly Entrezgene);Acc:183179]
342	PPARG	ENSG00000132170	342.1.129	nhr-139	WBGene00016365	Nuclear receptor domain-containing protein [Source:NCBI gene (formerly Entrezgene);Acc:183179]
220	VDR	ENSG00000111424	220.1.68	nhr-138	WBGene00003728	Nuclear Hormone Receptor family [Source:NCBI gene (formerly Entrezgene);Acc:3565904]
342	PPARG	ENSG00000132170	342.1.69	nhr-138	WBGene00003728	Nuclear Hormone Receptor family [Source:NCBI gene (formerly Entrezgene);Acc:3565904]
570	RXRG	ENSG00000143171	570.1.9	nhr-136	WBGene00003726	Nuclear hormone receptor family member nhr-136 [Source:NCBI gene (formerly Entrezgene);Acc:182566]
220	VDR	ENSG00000111424	220.1.67	nhr-135	WBGene00003725	Nuclear Hormone Receptor family [Source:NCBI gene (formerly Entrezgene);Acc:189066]
342	PPARG	ENSG00000132170	342.1.68	nhr-135	WBGene00003725	Nuclear Hormone Receptor family [Source:NCBI gene (formerly Entrezgene);Acc:189066]
220	VDR	ENSG00000111424	220.1.66	nhr-134	WBGene00003724	Nuclear hormone receptor family member nhr-134 [Source:NCBI gene (formerly Entrezgene);Acc:185728]
342	PPARG	ENSG00000132170	342.1.67	nhr-134	WBGene00003724	Nuclear hormone receptor family member nhr-134 [Source:NCBI gene (formerly Entrezgene);Acc:185728]
220	VDR	ENSG00000111424	220.1.65	nhr-133	WBGene00003723	Nuclear hormone receptor family member nhr-133 [Source:NCBI gene (formerly Entrezgene);Acc:185729]
342	PPARG	ENSG00000132170	342.1.66	nhr-133	WBGene00003723	Nuclear hormone receptor family member nhr-133 [Source:NCBI gene (formerly Entrezgene);Acc:185729]
220	VDR	ENSG00000111424	220.1.64	nhr-132	WBGene00003722	Nuclear Hormone Receptor family [Source:NCBI gene (formerly Entrezgene);Acc:187822]
342	PPARG	ENSG00000132170	342.1.65	nhr-132	WBGene00003722	Nuclear Hormone Receptor family [Source:NCBI gene (formerly Entrezgene);Acc:187822]
220	VDR	ENSG00000111424	220.1.63	nhr-131	WBGene00003721	NR LBD domain-containing protein [Source:NCBI gene (formerly Entrezgene);Acc:187962]
342	PPARG	ENSG00000132170	342.1.64	nhr-131	WBGene00003721	NR LBD domain-containing protein [Source:NCBI gene (formerly Entrezgene);Acc:187962]
220	VDR	ENSG00000111424	220.1.62	nhr-130	WBGene00003720	Nuclear hormone receptor family member nhr-130 [Source:NCBI gene (formerly Entrezgene);Acc:187965]
342	PPARG	ENSG00000132170	342.1.63	nhr-130	WBGene00003720	Nuclear hormone receptor family member nhr-130 [Source:NCBI gene (formerly Entrezgene);Acc:187965]
570	RXRG	ENSG00000143171	570.1.8	nhr-129	WBGene00003719	Nuclear Hormone Receptor family [Source:NCBI gene (formerly Entrezgene);Acc:183635]
220	VDR	ENSG00000111424	220.1.61	nhr-128	WBGene00003718	Nuclear Hormone Receptor family [Source:NCBI gene (formerly Entrezgene);Acc:178700]
342	PPARG	ENSG00000132170	342.1.62	nhr-128	WBGene00003718	Nuclear Hormone Receptor family [Source:NCBI gene (formerly Entrezgene);Acc:178700]
220	VDR	ENSG00000111424	220.1.60	nhr-127	WBGene00003717	Nuclear hormone receptor family member nhr-127 [Source:NCBI gene (formerly Entrezgene);Acc:188480]
342	PPARG	ENSG00000132170	342.1.61	nhr-127	WBGene00003717	Nuclear hormone receptor family member nhr-127 [Source:NCBI gene (formerly Entrezgene);Acc:188480]
220	VDR	ENSG00000111424	220.1.59	nhr-126	WBGene00003716	Nuclear Hormone Receptor family [Source:NCBI gene (formerly Entrezgene);Acc:185731]
342	PPARG	ENSG00000132170	342.1.60	nhr-126	WBGene00003716	Nuclear Hormone Receptor family [Source:NCBI gene (formerly Entrezgene);Acc:185731]
220	VDR	ENSG00000111424	220.1.58	nhr-125	WBGene00003715	Nuclear hormone receptor family member nhr-125 [Source:NCBI gene (formerly Entrezgene);Acc:187520]
342	PPARG	ENSG00000132170	342.1.59	nhr-125	WBGene00003715	Nuclear hormone receptor family member nhr-125 [Source:NCBI gene (formerly Entrezgene);Acc:187520]
220	VDR	ENSG00000111424	220.1.57	nhr-124	WBGene00003714	Nuclear hormone receptor family member nhr-124 [Source:NCBI gene (formerly Entrezgene);Acc:182733]
342	PPARG	ENSG00000132170	342.1.58	nhr-124	WBGene00003714	Nuclear hormone receptor family member nhr-124 [Source:NCBI gene (formerly Entrezgene);Acc:182733]
220	VDR	ENSG00000111424	220.1.56	nhr-123	WBGene00003713	Nuclear Hormone Receptor family [Source:NCBI gene (formerly Entrezgene);Acc:187411]
342	PPARG	ENSG00000132170	342.1.57	nhr-123	WBGene00003713	Nuclear Hormone Receptor family [Source:NCBI gene (formerly Entrezgene);Acc:187411]
220	VDR	ENSG00000111424	220.1.55	nhr-122	WBGene00003712	Nuclear Hormone Receptor family [Source:NCBI gene (formerly Entrezgene);Acc:189821]
342	PPARG	ENSG00000132170	342.1.56	nhr-122	WBGene00003712	Nuclear Hormone Receptor family [Source:NCBI gene (formerly Entrezgene);Acc:189821]
220	VDR	ENSG00000111424	220.1.4	nhr-12	WBGene00003611	Nuclear hormone receptor family member nhr-12 [Source:NCBI gene (formerly Entrezgene);Acc:179403]
342	PPARG	ENSG00000132170	342.1.4	nhr-12	WBGene00003611	Nuclear hormone receptor family member nhr-12 [Source:NCBI gene (formerly Entrezgene);Acc:179403]
220	VDR	ENSG00000111424	220.1.54	nhr-118	WBGene00003708	Nuclear Hormone Receptor family [Source:NCBI gene (formerly Entrezgene);Acc:184398]
342	PPARG	ENSG00000132170	342.1.55	nhr-118	WBGene00003708	Nuclear Hormone Receptor family [Source:NCBI gene (formerly Entrezgene);Acc:184398]
220	VDR	ENSG00000111424	220.1.53	nhr-117	WBGene00003707	Nuclear Hormone Receptor family [Source:NCBI gene (formerly Entrezgene);Acc:24104436]
342	PPARG	ENSG00000132170	342.1.54	nhr-117	WBGene00003707	Nuclear Hormone Receptor family [Source:NCBI gene (formerly Entrezgene);Acc:24104436]
570	RXRG	ENSG00000143171	570.1.7	nhr-116	WBGene00003706	Nuclear Hormone Receptor family [Source:NCBI gene (formerly Entrezgene);Acc:180129]
220	VDR	ENSG00000111424	220.1.52	nhr-115	WBGene00003705	NR LBD domain-containing protein;Nuclear hormone receptor family member nhr-115 [Source:NCBI gene (formerly Entrezgene);Acc:178708]
342	PPARG	ENSG00000132170	342.1.53	nhr-115	WBGene00003705	NR LBD domain-containing protein;Nuclear hormone receptor family member nhr-115 [Source:NCBI gene (formerly Entrezgene);Acc:178708]
220	VDR	ENSG00000111424	220.1.51	nhr-114	WBGene00003704	NR LBD domain-containing protein [Source:NCBI gene (formerly Entrezgene);Acc:178821]
342	PPARG	ENSG00000132170	342.1.52	nhr-114	WBGene00003704	NR LBD domain-containing protein [Source:NCBI gene (formerly Entrezgene);Acc:178821]
220	VDR	ENSG00000111424	220.1.50	nhr-112	WBGene00003702	Nuclear receptor domain-containing protein [Source:NCBI gene (formerly Entrezgene);Acc:180115]
342	PPARG	ENSG00000132170	342.1.51	nhr-112	WBGene00003702	Nuclear receptor domain-containing protein [Source:NCBI gene (formerly Entrezgene);Acc:180115]
220	VDR	ENSG00000111424	220.1.49	nhr-110	WBGene00003700	NR LBD domain-containing protein [Source:NCBI gene (formerly Entrezgene);Acc:178651]
342	PPARG	ENSG00000132170	342.1.50	nhr-110	WBGene00003700	NR LBD domain-containing protein [Source:NCBI gene (formerly Entrezgene);Acc:178651]
220	VDR	ENSG00000111424	220.1.48	nhr-109	WBGene00003699	NR LBD domain-containing protein [Source:NCBI gene (formerly Entrezgene);Acc:173780]
342	PPARG	ENSG00000132170	342.1.49	nhr-109	WBGene00003699	NR LBD domain-containing protein [Source:NCBI gene (formerly Entrezgene);Acc:173780]
220	VDR	ENSG00000111424	220.1.47	nhr-108	WBGene00003698	Nuclear hormone receptor family member nhr-108 [Source:NCBI gene (formerly Entrezgene);Acc:180065]
342	PPARG	ENSG00000132170	342.1.48	nhr-108	WBGene00003698	Nuclear hormone receptor family member nhr-108 [Source:NCBI gene (formerly Entrezgene);Acc:180065]
220	VDR	ENSG00000111424	220.1.46	nhr-106	WBGene00003696	Nuclear hormone receptor family member nhr-106 [Source:NCBI gene (formerly Entrezgene);Acc:178571]
342	PPARG	ENSG00000132170	342.1.47	nhr-106	WBGene00003696	Nuclear hormone receptor family member nhr-106 [Source:NCBI gene (formerly Entrezgene);Acc:178571]
220	VDR	ENSG00000111424	220.1.45	nhr-104	WBGene00003694	NR LBD domain-containing protein [Source:NCBI gene (formerly Entrezgene);Acc:177248]
342	PPARG	ENSG00000132170	342.1.46	nhr-104	WBGene00003694	NR LBD domain-containing protein [Source:NCBI gene (formerly Entrezgene);Acc:177248]
220	VDR	ENSG00000111424	220.1.44	nhr-103	WBGene00003693	Nuclear hormone receptor family member nhr-103 [Source:NCBI gene (formerly Entrezgene);Acc:178701]
342	PPARG	ENSG00000132170	342.1.45	nhr-103	WBGene00003693	Nuclear hormone receptor family member nhr-103 [Source:NCBI gene (formerly Entrezgene);Acc:178701]
220	VDR	ENSG00000111424	220.1.43	nhr-102	WBGene00003692	Nuclear Hormone Receptor family [Source:NCBI gene (formerly Entrezgene);Acc:180062]
342	PPARG	ENSG00000132170	342.1.44	nhr-102	WBGene00003692	Nuclear Hormone Receptor family [Source:NCBI gene (formerly Entrezgene);Acc:180062]
45	MME	ENSG00000196549	45.1.8	nep-9	WBGene00017554	NEPrilysin metallopeptidase family [Source:NCBI gene (formerly Entrezgene);Acc:173683]
45	MME	ENSG00000196549	45.1.7	nep-8	WBGene00017553	Peptidase_M13 domain-containing protein [Source:NCBI gene (formerly Entrezgene);Acc:184631]
45	MME	ENSG00000196549	45.1.6	nep-6	WBGene00017550	NEPrilysin metallopeptidase family [Source:NCBI gene (formerly Entrezgene);Acc:184628]
45	MME	ENSG00000196549	45.1.5	nep-4	WBGene00016896	Peptidase_M13 domain-containing protein [Source:NCBI gene (formerly Entrezgene);Acc:183746]
45	MME	ENSG00000196549	45.1.4	nep-3	WBGene00016778	NEPrilysin metallopeptidase family [Source:NCBI gene (formerly Entrezgene);Acc:173730]
45	MME	ENSG00000196549	45.1.2	nep-24	WBGene00013786	NEPrilysin metallopeptidase family [Source:NCBI gene (formerly Entrezgene);Acc:190993]
45	MME	ENSG00000196549	45.1.1	nep-23	WBGene00013785	NEPrilysin metallopeptidase family [Source:NCBI gene (formerly Entrezgene);Acc:178472]
45	MME	ENSG00000196549	45.1.12	nep-20	WBGene00020293	NEPrilysin metallopeptidase family [Source:NCBI gene (formerly Entrezgene);Acc:188176]
45	MME	ENSG00000196549	45.1.11	nep-15	WBGene00018227	Peptidase_M13 domain-containing protein [Source:NCBI gene (formerly Entrezgene);Acc:185513]
45	MME	ENSG00000196549	45.1.10	nep-13	WBGene00018196	NEPrilysin metallopeptidase family [Source:NCBI gene (formerly Entrezgene);Acc:173672]
45	MME	ENSG00000196549	45.1.9	nep-10	WBGene00017555	NEPrilysin metallopeptidase family [Source:NCBI gene (formerly Entrezgene);Acc:173684]
45	MME	ENSG00000196549	45.1.3	nep-1	WBGene00013926	Neprilysin-1 [Source:NCBI gene (formerly Entrezgene);Acc:174787]
207	SLA	ENSG00000155926	207.1.1	nck-1	WBGene00006410	NCK (Non-Catalytic region of tyrosine Kinase) adaptor protein family [Source:NCBI gene (formerly Entrezgene);Acc:180690]
512	FRZB	ENSG00000162998	512.1.2	mom-5	WBGene00003397	Protein mom-5 [Source:NCBI gene (formerly Entrezgene);Acc:172856]
72	ZFP36	ENSG00000128016	72.1.3	moe-3	WBGene00003388	CCCH-type zinc finger protein moe-3 [Source:NCBI gene (formerly Entrezgene);Acc:174960]
88	TNIK	ENSG00000154310	88.1.1	mig-15	WBGene00003247	Serine/threonine-protein kinase mig-15 [Source:NCBI gene (formerly Entrezgene);Acc:181248]
582	GRB14	ENSG00000115290	582.1.1	mig-10	WBGene00003243	Abnormal cell migration protein 10 [Source:NCBI gene (formerly Entrezgene);Acc:176168]
195	MFF	ENSG00000168958	195.1.1	mff-2	WBGene00018894	Mitochondrial Fission Factor [Source:NCBI gene (formerly Entrezgene);Acc:3565409]
496	FBXO32	ENSG00000156804	496.1.1	mfb-1	WBGene00008439	F-box domain-containing protein [Source:NCBI gene (formerly Entrezgene);Acc:183975]
72	ZFP36	ENSG00000128016	72.1.2	mex-6	WBGene00003231	Zinc finger protein mex-6 [Source:NCBI gene (formerly Entrezgene);Acc:174504]
72	ZFP36	ENSG00000128016	72.1.1	mex-5	WBGene00003230	Zinc finger protein mex-5 [Source:NCBI gene (formerly Entrezgene);Acc:178296]
37	MXD3	ENSG00000213347	37.1.1	mdl-1	WBGene00003163	BHLH domain-containing protein [Source:NCBI gene (formerly Entrezgene);Acc:180942]
127	MXD4	ENSG00000123933	127.1.1	mdl-1	WBGene00003163	BHLH domain-containing protein [Source:NCBI gene (formerly Entrezgene);Acc:180942]
485	SLC16A3	ENSG00000141526	485.1.4	mct-6	WBGene00015676	MFS domain-containing protein [Source:NCBI gene (formerly Entrezgene);Acc:181724]
485	SLC16A3	ENSG00000141526	485.1.5	mct-5	WBGene00020168	MFS domain-containing protein [Source:NCBI gene (formerly Entrezgene);Acc:187995]
485	SLC16A3	ENSG00000141526	485.1.1	mct-4	WBGene00003986	MFS domain-containing protein;MFS_4 domain-containing protein [Source:NCBI gene (formerly Entrezgene);Acc:180766]
485	SLC16A3	ENSG00000141526	485.1.2	mct-3	WBGene00010834	MFS domain-containing protein [Source:NCBI gene (formerly Entrezgene);Acc:181497]
485	SLC16A3	ENSG00000141526	485.1.3	mct-2	WBGene00015273	MFS domain-containing protein [Source:NCBI gene (formerly Entrezgene);Acc:182056]
485	SLC16A3	ENSG00000141526	485.1.6	mct-1	WBGene00021227	MFS domain-containing protein [Source:NCBI gene (formerly Entrezgene);Acc:189489]
368	MCM3	ENSG00000112118	368.1.1	mcm-3	WBGene00003155	DNA helicase [Source:NCBI gene (formerly Entrezgene);Acc:180010]
87	NFKBIA	ENSG00000100906	87.1.1	mask-1	WBGene00011240	Ankyrin repeat and KH domain-containing protein mask-1 [Source:NCBI gene (formerly Entrezgene);Acc:177927]
184	MKNK1	ENSG00000079277	184.1.1	mak-2	WBGene00007007	MAP kinase-activated protein kinase mak-2 [Source:NCBI gene (formerly Entrezgene);Acc:176914]
584	MAFF	ENSG00000185022	584.1.1	maf-1	WBGene00077521	bZIP_Maf domain-containing protein [Source:NCBI gene (formerly Entrezgene);Acc:6418592]
586	MAFB	ENSG00000204103	586.1.1	maf-1	WBGene00077521	bZIP_Maf domain-containing protein [Source:NCBI gene (formerly Entrezgene);Acc:6418592]
324	EOMES	ENSG00000163508	324.1.1	mab-9	WBGene00003106	T-box protein 12 [Source:NCBI gene (formerly Entrezgene);Acc:173441]
591	TBX5	ENSG00000089225	591.1.1	mab-9	WBGene00003106	T-box protein 12 [Source:NCBI gene (formerly Entrezgene);Acc:173441]
513	TXNDC5	ENSG00000239264	513.1.2	M04D5.1	WBGene00014807	Uncharacterized protein [Source:NCBI gene (formerly Entrezgene);Acc:13182108]
338	TRIL	ENSG00000255690	338.1.1	lron-9	WBGene00011971	eLRR (extracellular Leucine-Rich Repeat) ONly [Source:NCBI gene (formerly Entrezgene);Acc:172529]
338	TRIL	ENSG00000255690	338.1.3	lron-2	WBGene00022789	eLRR (extracellular Leucine-Rich Repeat) ONly [Source:NCBI gene (formerly Entrezgene);Acc:179309]
385	LPIN1	ENSG00000134324	385.1.1	lpin-1	WBGene00010425	LNS2 domain-containing protein [Source:NCBI gene (formerly Entrezgene);Acc:179853]
2	LAMP2	ENSG00000005893	2.1.1	lmp-2	WBGene00015471	LAMP (lysosome-associated membrane protein) homolog [Source:NCBI gene (formerly Entrezgene);Acc:180467]
340	CD68	ENSG00000129226	340.1.1	lmp-2	WBGene00015471	LAMP (lysosome-associated membrane protein) homolog [Source:NCBI gene (formerly Entrezgene);Acc:180467]
254	CHI3L1	ENSG00000133048	254.1.25	lmd-5	WBGene00020141	LysM Domain (peptidoglycan binding) protein [Source:NCBI gene (formerly Entrezgene);Acc:187942]
254	CHI3L1	ENSG00000133048	254.1.24	lmd-4	WBGene00017233	LysM Domain (peptidoglycan binding) protein [Source:NCBI gene (formerly Entrezgene);Acc:179121]
307	MAPK3	ENSG00000102882	307.1.3	lit-1	WBGene00003048	Serine/threonine kinase NLK [Source:NCBI gene (formerly Entrezgene);Acc:176808]
416	MAPK10	ENSG00000109339	416.1.3	lit-1	WBGene00003048	Serine/threonine kinase NLK [Source:NCBI gene (formerly Entrezgene);Acc:176808]
276	WNT9A	ENSG00000143816	276.1.3	lin-44	WBGene00003029	Abnormal cell lineage protein 44 [Source:NCBI gene (formerly Entrezgene);Acc:171994]
130	SDCBP	ENSG00000137575	130.1.1	lin-10	WBGene00002999	Protein lin-10 [Source:NCBI gene (formerly Entrezgene);Acc:172597]
530	GABARAPL1	ENSG00000139112	530.1.1	lgg-2	WBGene00002981	Protein lgg;Protein lgg-2 [Source:NCBI gene (formerly Entrezgene);Acc:177989]
177	FN1	ENSG00000115414	177.1.1	let-805	WBGene00002915	Uncharacterized protein [Source:NCBI gene (formerly Entrezgene);Acc:175384]
61	LGALS8	ENSG00000116977	61.1.5	lec-8	WBGene00002271	putative galaptin lec-8 [Source:NCBI gene (formerly Entrezgene);Acc:181198]
61	LGALS8	ENSG00000116977	61.1.4	lec-7	WBGene00002270	putative galaptin lec-7 [Source:NCBI gene (formerly Entrezgene);Acc:181199]
61	LGALS8	ENSG00000116977	61.1.3	lec-6	WBGene00002269	Galectin [Source:NCBI gene (formerly Entrezgene);Acc:175212]
61	LGALS8	ENSG00000116977	61.1.2	lec-3	WBGene00002266	32 kDa beta-galactoside-binding lectin lec-3;Galectin;gaLECtin [Source:NCBI gene (formerly Entrezgene);Acc:174557]
61	LGALS8	ENSG00000116977	61.1.1	lec-1	WBGene00002264	32 kDa beta-galactoside-binding lectin;Galectin [Source:NCBI gene (formerly Entrezgene);Acc:174964]
144	SRPK1	ENSG00000096063	144.1.2	kgb-2	WBGene00002188	Mitogen-activated protein kinase [Source:NCBI gene (formerly Entrezgene);Acc:191169]
307	MAPK3	ENSG00000102882	307.1.2	kgb-2	WBGene00002188	Mitogen-activated protein kinase [Source:NCBI gene (formerly Entrezgene);Acc:191169]
416	MAPK10	ENSG00000109339	416.1.2	kgb-2	WBGene00002188	Mitogen-activated protein kinase [Source:NCBI gene (formerly Entrezgene);Acc:191169]
144	SRPK1	ENSG00000096063	144.1.1	kgb-1	WBGene00002187	GLH-binding kinase 1 [Source:NCBI gene (formerly Entrezgene);Acc:176866]
307	MAPK3	ENSG00000102882	307.1.1	kgb-1	WBGene00002187	GLH-binding kinase 1 [Source:NCBI gene (formerly Entrezgene);Acc:176866]
416	MAPK10	ENSG00000109339	416.1.1	kgb-1	WBGene00002187	GLH-binding kinase 1 [Source:NCBI gene (formerly Entrezgene);Acc:176866]
170	KCNN3	ENSG00000143603	170.1.2	kcnl-4	WBGene00008265	CaMBD domain-containing protein [Source:NCBI gene (formerly Entrezgene);Acc:183736]
170	KCNN3	ENSG00000143603	170.1.4	kcnl-3	WBGene00015387	Small conductance calcium-activated potassium channel-like protein 3 [Source:NCBI gene (formerly Entrezgene);Acc:182164]
170	KCNN3	ENSG00000143603	170.1.3	kcnl-2	WBGene00008570	CaMBD domain-containing protein [Source:NCBI gene (formerly Entrezgene);Acc:172602]
170	KCNN3	ENSG00000143603	170.1.1	kcnl-1	WBGene00007176	CaMBD domain-containing protein [Source:NCBI gene (formerly Entrezgene);Acc:180280]
234	TFPI	ENSG00000003436	234.1.2	K12G11.6	WBGene00010792	BPTI/Kunitz inhibitor domain-containing protein [Source:NCBI gene (formerly Entrezgene);Acc:3565780]
329	SLC2A1	ENSG00000117394	329.1.12	K09C4.5	WBGene00019550	MFS domain-containing protein [Source:NCBI gene (formerly Entrezgene);Acc:187195]
504	SLC2A3	ENSG00000059804	504.1.12	K09C4.5	WBGene00019550	MFS domain-containing protein [Source:NCBI gene (formerly Entrezgene);Acc:187195]
329	SLC2A1	ENSG00000117394	329.1.11	K09C4.4	WBGene00019549	MFS domain-containing protein [Source:NCBI gene (formerly Entrezgene);Acc:187194]
504	SLC2A3	ENSG00000059804	504.1.11	K09C4.4	WBGene00019549	MFS domain-containing protein [Source:NCBI gene (formerly Entrezgene);Acc:187194]
329	SLC2A1	ENSG00000117394	329.1.10	K09C4.2	WBGene00019548	Uncharacterized protein [Source:NCBI gene (formerly Entrezgene);Acc:187193]
504	SLC2A3	ENSG00000059804	504.1.10	K09C4.2	WBGene00019548	Uncharacterized protein [Source:NCBI gene (formerly Entrezgene);Acc:187193]
329	SLC2A1	ENSG00000117394	329.1.9	K09C4.1	WBGene00019547	MFS domain-containing protein [Source:NCBI gene (formerly Entrezgene);Acc:180621]
504	SLC2A3	ENSG00000059804	504.1.9	K09C4.1	WBGene00019547	MFS domain-containing protein [Source:NCBI gene (formerly Entrezgene);Acc:180621]
329	SLC2A1	ENSG00000117394	329.1.2	K08F9.1	WBGene00010684	MFS domain-containing protein [Source:NCBI gene (formerly Entrezgene);Acc:187167]
504	SLC2A3	ENSG00000059804	504.1.2	K08F9.1	WBGene00010684	MFS domain-containing protein [Source:NCBI gene (formerly Entrezgene);Acc:187167]
131	CST7	ENSG00000077984	131.1.3	K08B4.7	WBGene00023486	Cystatin [Source:NCBI gene (formerly Entrezgene);Acc:259573]
185	MMP9	ENSG00000100985	185.1.1	K03B8.6	WBGene00010524	Uncharacterized protein [Source:NCBI gene (formerly Entrezgene);Acc:186927]
572	MMP16	ENSG00000156103	572.1.1	K03B8.6	WBGene00010524	Uncharacterized protein [Source:NCBI gene (formerly Entrezgene);Acc:186927]
217	CTSK	ENSG00000143387	217.1.10	K02E7.10	WBGene00019314	Pept_C1 domain-containing protein [Source:NCBI gene (formerly Entrezgene);Acc:186889]
382	MAPK8IP1	ENSG00000121653	382.1.3	jip-1	WBGene00002176	PID domain-containing protein [Source:NCBI gene (formerly Entrezgene);Acc:173513]
87	NFKBIA	ENSG00000100906	87.1.2	ipla-7	WBGene00011423	PNPLA domain-containing protein [Source:NCBI gene (formerly Entrezgene);Acc:177869]
476	ITGAM	ENSG00000169896	476.1.1	ina-1	WBGene00002081	Integrin alpha ina-1 [Source:NCBI gene (formerly Entrezgene);Acc:176296]
146	VCAM1	ENSG00000162692	146.1.1	igdb-2	WBGene00007736	Ig-like and fibronectin type-III domain-containing protein 2 [Source:NCBI gene (formerly Entrezgene);Acc:178199]
146	VCAM1	ENSG00000162692	146.1.2	igdb-1	WBGene00011418	Ig-like and fibronectin type-III domain-containing protein 1 [Source:NCBI gene (formerly Entrezgene);Acc:3565301]
494	IDH2	ENSG00000182054	494.1.1	idh-2	WBGene00007942	Isocitrate dehydrogenase [NADP] [Source:NCBI gene (formerly Entrezgene);Acc:181311]
149	HK3	ENSG00000160883	149.1.3	hxk-3	WBGene00022306	Phosphotransferase [Source:NCBI gene (formerly Entrezgene);Acc:176958]
149	HK3	ENSG00000160883	149.1.2	hxk-2	WBGene00010416	Phosphotransferase [Source:NCBI gene (formerly Entrezgene);Acc:173022]
149	HK3	ENSG00000160883	149.1.1	hxk-1	WBGene00008780	Phosphotransferase [Source:NCBI gene (formerly Entrezgene);Acc:172751]
199	HSP90AB1	ENSG00000096384	199.1.1	hsp-90	WBGene00000915	Heat shock protein 90 [Source:NCBI gene (formerly Entrezgene);Acc:179971]
203	HSP90AA1	ENSG00000080824	203.1.1	hsp-90	WBGene00000915	Heat shock protein 90 [Source:NCBI gene (formerly Entrezgene);Acc:179971]
320	HSPH1	ENSG00000120694	320.1.1	hsp-70	WBGene00002026	Heat Shock Protein [Source:NCBI gene (formerly Entrezgene);Acc:172757]
335	HSPA8	ENSG00000109971	335.1.1	hsp-70	WBGene00002026	Heat Shock Protein [Source:NCBI gene (formerly Entrezgene);Acc:172757]
600	HSPA1A	ENSG00000204389	600.1.1	hsp-70	WBGene00002026	Heat Shock Protein [Source:NCBI gene (formerly Entrezgene);Acc:172757]
320	HSPH1	ENSG00000120694	320.1.4	hsp-110	WBGene00016250	Heat shock protein 110 [Source:NCBI gene (formerly Entrezgene);Acc:176195]
335	HSPA8	ENSG00000109971	335.1.4	hsp-110	WBGene00016250	Heat shock protein 110 [Source:NCBI gene (formerly Entrezgene);Acc:176195]
600	HSPA1A	ENSG00000204389	600.1.4	hsp-110	WBGene00016250	Heat shock protein 110 [Source:NCBI gene (formerly Entrezgene);Acc:176195]
180	HSPA2	ENSG00000126803	180.1.1	hsp-1	WBGene00002005	Heat shock protein hsp-1 [Source:NCBI gene (formerly Entrezgene);Acc:178507]
229	AMFR	ENSG00000159461	229.1.1	hrdl-1	WBGene00009164	E3 ubiquitin-protein ligase hrd-like protein 1 [Source:NCBI gene (formerly Entrezgene);Acc:172833]
54	AGO1	ENSG00000092847	54.1.4	hrde-1	WBGene00007624	Heritable RNAi Deficient [Source:NCBI gene (formerly Entrezgene);Acc:175535]
329	SLC2A1	ENSG00000117394	329.1.3	hmit-1.3	WBGene00010811	Proton myo-inositol cotransporter hmit-1.3 [Source:NCBI gene (formerly Entrezgene);Acc:175458]
504	SLC2A3	ENSG00000059804	504.1.3	hmit-1.3	WBGene00010811	Proton myo-inositol cotransporter hmit-1.3 [Source:NCBI gene (formerly Entrezgene);Acc:175458]
329	SLC2A1	ENSG00000117394	329.1.5	hmit-1.2	WBGene00013074	Proton myo-inositol cotransporter hmit-1.2 [Source:NCBI gene (formerly Entrezgene);Acc:180206]
504	SLC2A3	ENSG00000059804	504.1.5	hmit-1.2	WBGene00013074	Proton myo-inositol cotransporter hmit-1.2 [Source:NCBI gene (formerly Entrezgene);Acc:180206]
23	BLM	ENSG00000197299	23.1.1	him-6	WBGene00001865	Bloom syndrome protein homolog [Source:NCBI gene (formerly Entrezgene);Acc:178201]
372	EPAS1	ENSG00000116016	372.1.1	hif-1	WBGene00001851	Hypoxia-inducible factor 1 [Source:NCBI gene (formerly Entrezgene);Acc:180359]
474	HDAC6	ENSG00000094631	474.1.1	hda-6	WBGene00018319	Histone deacetylase 6;UBP-type domain-containing protein [Source:NCBI gene (formerly Entrezgene);Acc:177316]
467	HDAC4	ENSG00000068024	467.1.2	hda-5	WBGene00009663	Hist_deacetyl domain-containing protein [Source:NCBI gene (formerly Entrezgene);Acc:174811]
469	HDAC11	ENSG00000163517	469.1.1	hda-11	WBGene00007953	Hist_deacetyl domain-containing protein [Source:NCBI gene (formerly Entrezgene);Acc:183226]
627	IRAK3	ENSG00000090376	627.1.4	hasp-2	WBGene00021214	Protein kinase domain-containing protein [Source:NCBI gene (formerly Entrezgene);Acc:171659]
627	IRAK3	ENSG00000090376	627.1.2	hasp-1	WBGene00007258	Protein kinase domain-containing protein [Source:NCBI gene (formerly Entrezgene);Acc:172462]
300	ABCB1	ENSG00000085563	300.1.2	haf-8	WBGene00001818	HAlF transporter (PGP related) [Source:NCBI gene (formerly Entrezgene);Acc:190369]
300	ABCB1	ENSG00000085563	300.1.1	haf-7	WBGene00001817	HAlF transporter (PGP related) [Source:NCBI gene (formerly Entrezgene);Acc:190115]
3	GSTM4	ENSG00000168765	3.1.8	gst-9	WBGene00001757	putative glutathione S-transferase 9 [Source:NCBI gene (formerly Entrezgene);Acc:187615]
5	GSTM2	ENSG00000213366	5.1.9	gst-9	WBGene00001757	putative glutathione S-transferase 9 [Source:NCBI gene (formerly Entrezgene);Acc:187615]
314	GSTM1	ENSG00000134184	314.1.9	gst-9	WBGene00001757	putative glutathione S-transferase 9 [Source:NCBI gene (formerly Entrezgene);Acc:187615]
3	GSTM4	ENSG00000168765	3.1.7	gst-8	WBGene00001756	putative glutathione S-transferase 8 [Source:NCBI gene (formerly Entrezgene);Acc:184364]
5	GSTM2	ENSG00000213366	5.1.8	gst-8	WBGene00001756	putative glutathione S-transferase 8 [Source:NCBI gene (formerly Entrezgene);Acc:184364]
314	GSTM1	ENSG00000134184	314.1.8	gst-8	WBGene00001756	putative glutathione S-transferase 8 [Source:NCBI gene (formerly Entrezgene);Acc:184364]
3	GSTM4	ENSG00000168765	3.1.6	gst-7	WBGene00001755	putative glutathione S-transferase 7 [Source:NCBI gene (formerly Entrezgene);Acc:173842]
5	GSTM2	ENSG00000213366	5.1.7	gst-7	WBGene00001755	putative glutathione S-transferase 7 [Source:NCBI gene (formerly Entrezgene);Acc:173842]
314	GSTM1	ENSG00000134184	314.1.7	gst-7	WBGene00001755	putative glutathione S-transferase 7 [Source:NCBI gene (formerly Entrezgene);Acc:173842]
3	GSTM4	ENSG00000168765	3.1.5	gst-6	WBGene00001754	putative glutathione S-transferase 6 [Source:NCBI gene (formerly Entrezgene);Acc:173841]
5	GSTM2	ENSG00000213366	5.1.6	gst-6	WBGene00001754	putative glutathione S-transferase 6 [Source:NCBI gene (formerly Entrezgene);Acc:173841]
314	GSTM1	ENSG00000134184	314.1.6	gst-6	WBGene00001754	putative glutathione S-transferase 6 [Source:NCBI gene (formerly Entrezgene);Acc:173841]
3	GSTM4	ENSG00000168765	3.1.4	gst-5	WBGene00001753	GST C-terminal domain-containing protein;putative glutathione S-transferase 5 [Source:NCBI gene (formerly Entrezgene);Acc:187537]
5	GSTM2	ENSG00000213366	5.1.5	gst-5	WBGene00001753	GST C-terminal domain-containing protein;putative glutathione S-transferase 5 [Source:NCBI gene (formerly Entrezgene);Acc:187537]
314	GSTM1	ENSG00000134184	314.1.5	gst-5	WBGene00001753	GST C-terminal domain-containing protein;putative glutathione S-transferase 5 [Source:NCBI gene (formerly Entrezgene);Acc:187537]
3	GSTM4	ENSG00000168765	3.1.33	gst-41	WBGene00001789	Glutathione S-Transferase [Source:NCBI gene (formerly Entrezgene);Acc:179127]
5	GSTM2	ENSG00000213366	5.1.36	gst-41	WBGene00001789	Glutathione S-Transferase [Source:NCBI gene (formerly Entrezgene);Acc:179127]
314	GSTM1	ENSG00000134184	314.1.36	gst-41	WBGene00001789	Glutathione S-Transferase [Source:NCBI gene (formerly Entrezgene);Acc:179127]
3	GSTM4	ENSG00000168765	3.1.3	gst-4	WBGene00001752	Glutathione S-transferase 4 [Source:NCBI gene (formerly Entrezgene);Acc:177886]
5	GSTM2	ENSG00000213366	5.1.4	gst-4	WBGene00001752	Glutathione S-transferase 4 [Source:NCBI gene (formerly Entrezgene);Acc:177886]
314	GSTM1	ENSG00000134184	314.1.4	gst-4	WBGene00001752	Glutathione S-transferase 4 [Source:NCBI gene (formerly Entrezgene);Acc:177886]
3	GSTM4	ENSG00000168765	3.1.32	gst-39	WBGene00001787	Glutathione S-Transferase [Source:NCBI gene (formerly Entrezgene);Acc:190226]
5	GSTM2	ENSG00000213366	5.1.35	gst-39	WBGene00001787	Glutathione S-Transferase [Source:NCBI gene (formerly Entrezgene);Acc:190226]
314	GSTM1	ENSG00000134184	314.1.35	gst-39	WBGene00001787	Glutathione S-Transferase [Source:NCBI gene (formerly Entrezgene);Acc:190226]
3	GSTM4	ENSG00000168765	3.1.31	gst-38	WBGene00001786	Glutathione S-Transferase [Source:NCBI gene (formerly Entrezgene);Acc:185299]
5	GSTM2	ENSG00000213366	5.1.34	gst-38	WBGene00001786	Glutathione S-Transferase [Source:NCBI gene (formerly Entrezgene);Acc:185299]
314	GSTM1	ENSG00000134184	314.1.34	gst-38	WBGene00001786	Glutathione S-Transferase [Source:NCBI gene (formerly Entrezgene);Acc:185299]
3	GSTM4	ENSG00000168765	3.1.30	gst-37	WBGene00001785	Glutathione S-Transferase [Source:NCBI gene (formerly Entrezgene);Acc:189575]
5	GSTM2	ENSG00000213366	5.1.33	gst-37	WBGene00001785	Glutathione S-Transferase [Source:NCBI gene (formerly Entrezgene);Acc:189575]
314	GSTM1	ENSG00000134184	314.1.33	gst-37	WBGene00001785	Glutathione S-Transferase [Source:NCBI gene (formerly Entrezgene);Acc:189575]
3	GSTM4	ENSG00000168765	3.1.29	gst-35	WBGene00001783	Glutathione S-Transferase [Source:NCBI gene (formerly Entrezgene);Acc:259481]
5	GSTM2	ENSG00000213366	5.1.32	gst-35	WBGene00001783	Glutathione S-Transferase [Source:NCBI gene (formerly Entrezgene);Acc:259481]
314	GSTM1	ENSG00000134184	314.1.32	gst-35	WBGene00001783	Glutathione S-Transferase [Source:NCBI gene (formerly Entrezgene);Acc:259481]
3	GSTM4	ENSG00000168765	3.1.28	gst-34	WBGene00001782	Glutathione S-Transferase [Source:NCBI gene (formerly Entrezgene);Acc:260015]
5	GSTM2	ENSG00000213366	5.1.31	gst-34	WBGene00001782	Glutathione S-Transferase [Source:NCBI gene (formerly Entrezgene);Acc:260015]
314	GSTM1	ENSG00000134184	314.1.31	gst-34	WBGene00001782	Glutathione S-Transferase [Source:NCBI gene (formerly Entrezgene);Acc:260015]
3	GSTM4	ENSG00000168765	3.1.27	gst-33	WBGene00001781	Glutathione S-Transferase [Source:NCBI gene (formerly Entrezgene);Acc:178771]
5	GSTM2	ENSG00000213366	5.1.30	gst-33	WBGene00001781	Glutathione S-Transferase [Source:NCBI gene (formerly Entrezgene);Acc:178771]
314	GSTM1	ENSG00000134184	314.1.30	gst-33	WBGene00001781	Glutathione S-Transferase [Source:NCBI gene (formerly Entrezgene);Acc:178771]
3	GSTM4	ENSG00000168765	3.1.26	gst-32	WBGene00001780	Glutathione S-Transferase [Source:NCBI gene (formerly Entrezgene);Acc:190230]
5	GSTM2	ENSG00000213366	5.1.29	gst-32	WBGene00001780	Glutathione S-Transferase [Source:NCBI gene (formerly Entrezgene);Acc:190230]
314	GSTM1	ENSG00000134184	314.1.29	gst-32	WBGene00001780	Glutathione S-Transferase [Source:NCBI gene (formerly Entrezgene);Acc:190230]
3	GSTM4	ENSG00000168765	3.1.25	gst-31	WBGene00001779	Glutathione S-Transferase [Source:NCBI gene (formerly Entrezgene);Acc:190228]
5	GSTM2	ENSG00000213366	5.1.28	gst-31	WBGene00001779	Glutathione S-Transferase [Source:NCBI gene (formerly Entrezgene);Acc:190228]
314	GSTM1	ENSG00000134184	314.1.28	gst-31	WBGene00001779	Glutathione S-Transferase [Source:NCBI gene (formerly Entrezgene);Acc:190228]
3	GSTM4	ENSG00000168765	3.1.2	gst-3	WBGene00001751	Glutathione S-transferase 3 [Source:NCBI gene (formerly Entrezgene);Acc:177883]
5	GSTM2	ENSG00000213366	5.1.3	gst-3	WBGene00001751	Glutathione S-transferase 3 [Source:NCBI gene (formerly Entrezgene);Acc:177883]
314	GSTM1	ENSG00000134184	314.1.3	gst-3	WBGene00001751	Glutathione S-transferase 3 [Source:NCBI gene (formerly Entrezgene);Acc:177883]
3	GSTM4	ENSG00000168765	3.1.24	gst-29	WBGene00001777	Glutathione S-Transferase [Source:NCBI gene (formerly Entrezgene);Acc:190225]
5	GSTM2	ENSG00000213366	5.1.27	gst-29	WBGene00001777	Glutathione S-Transferase [Source:NCBI gene (formerly Entrezgene);Acc:190225]
314	GSTM1	ENSG00000134184	314.1.27	gst-29	WBGene00001777	Glutathione S-Transferase [Source:NCBI gene (formerly Entrezgene);Acc:190225]
3	GSTM4	ENSG00000168765	3.1.23	gst-28	WBGene00001776	Glutathione S-Transferase [Source:NCBI gene (formerly Entrezgene);Acc:190224]
5	GSTM2	ENSG00000213366	5.1.26	gst-28	WBGene00001776	Glutathione S-Transferase [Source:NCBI gene (formerly Entrezgene);Acc:190224]
314	GSTM1	ENSG00000134184	314.1.26	gst-28	WBGene00001776	Glutathione S-Transferase [Source:NCBI gene (formerly Entrezgene);Acc:190224]
3	GSTM4	ENSG00000168765	3.1.22	gst-27	WBGene00001775	Glutathione S-Transferase [Source:NCBI gene (formerly Entrezgene);Acc:175166]
5	GSTM2	ENSG00000213366	5.1.25	gst-27	WBGene00001775	Glutathione S-Transferase [Source:NCBI gene (formerly Entrezgene);Acc:175166]
314	GSTM1	ENSG00000134184	314.1.25	gst-27	WBGene00001775	Glutathione S-Transferase [Source:NCBI gene (formerly Entrezgene);Acc:175166]
3	GSTM4	ENSG00000168765	3.1.21	gst-26	WBGene00001774	Glutathione S-Transferase [Source:NCBI gene (formerly Entrezgene);Acc:190223]
5	GSTM2	ENSG00000213366	5.1.24	gst-26	WBGene00001774	Glutathione S-Transferase [Source:NCBI gene (formerly Entrezgene);Acc:190223]
314	GSTM1	ENSG00000134184	314.1.24	gst-26	WBGene00001774	Glutathione S-Transferase [Source:NCBI gene (formerly Entrezgene);Acc:190223]
5	GSTM2	ENSG00000213366	5.1.23	gst-25	WBGene00001773	GST class-pi [Source:NCBI gene (formerly Entrezgene);Acc:24104550]
314	GSTM1	ENSG00000134184	314.1.23	gst-25	WBGene00001773	GST class-pi [Source:NCBI gene (formerly Entrezgene);Acc:24104550]
3	GSTM4	ENSG00000168765	3.1.20	gst-24	WBGene00001772	Glutathione S-Transferase [Source:NCBI gene (formerly Entrezgene);Acc:185407]
5	GSTM2	ENSG00000213366	5.1.22	gst-24	WBGene00001772	Glutathione S-Transferase [Source:NCBI gene (formerly Entrezgene);Acc:185407]
314	GSTM1	ENSG00000134184	314.1.22	gst-24	WBGene00001772	Glutathione S-Transferase [Source:NCBI gene (formerly Entrezgene);Acc:185407]
5	GSTM2	ENSG00000213366	5.1.21	gst-23	WBGene00001771	GST class-pi [Source:NCBI gene (formerly Entrezgene);Acc:189017]
314	GSTM1	ENSG00000134184	314.1.21	gst-23	WBGene00001771	GST class-pi [Source:NCBI gene (formerly Entrezgene);Acc:189017]
3	GSTM4	ENSG00000168765	3.1.19	gst-22	WBGene00001770	Glutathione S-Transferase [Source:NCBI gene (formerly Entrezgene);Acc:180088]
5	GSTM2	ENSG00000213366	5.1.20	gst-22	WBGene00001770	Glutathione S-Transferase [Source:NCBI gene (formerly Entrezgene);Acc:180088]
314	GSTM1	ENSG00000134184	314.1.20	gst-22	WBGene00001770	Glutathione S-Transferase [Source:NCBI gene (formerly Entrezgene);Acc:180088]
3	GSTM4	ENSG00000168765	3.1.18	gst-21	WBGene00001769	Glutathione S-Transferase [Source:NCBI gene (formerly Entrezgene);Acc:191412]
5	GSTM2	ENSG00000213366	5.1.19	gst-21	WBGene00001769	Glutathione S-Transferase [Source:NCBI gene (formerly Entrezgene);Acc:191412]
314	GSTM1	ENSG00000134184	314.1.19	gst-21	WBGene00001769	Glutathione S-Transferase [Source:NCBI gene (formerly Entrezgene);Acc:191412]
312	HPGDS	ENSG00000163106	312.1.1	gst-20	WBGene00001768	Glutathione S-Transferase [Source:NCBI gene (formerly Entrezgene);Acc:175008]
3	GSTM4	ENSG00000168765	3.1.1	gst-2	WBGene00001750	Glutathione S-transferase 2 [Source:NCBI gene (formerly Entrezgene);Acc:177884]
5	GSTM2	ENSG00000213366	5.1.2	gst-2	WBGene00001750	Glutathione S-transferase 2 [Source:NCBI gene (formerly Entrezgene);Acc:177884]
314	GSTM1	ENSG00000134184	314.1.2	gst-2	WBGene00001750	Glutathione S-transferase 2 [Source:NCBI gene (formerly Entrezgene);Acc:177884]
3	GSTM4	ENSG00000168765	3.1.17	gst-19	WBGene00001767	Glutathione S-Transferase [Source:NCBI gene (formerly Entrezgene);Acc:175010]
5	GSTM2	ENSG00000213366	5.1.18	gst-19	WBGene00001767	Glutathione S-Transferase [Source:NCBI gene (formerly Entrezgene);Acc:175010]
314	GSTM1	ENSG00000134184	314.1.18	gst-19	WBGene00001767	Glutathione S-Transferase [Source:NCBI gene (formerly Entrezgene);Acc:175010]
3	GSTM4	ENSG00000168765	3.1.16	gst-18	WBGene00001766	Glutathione S-Transferase [Source:NCBI gene (formerly Entrezgene);Acc:185412]
5	GSTM2	ENSG00000213366	5.1.17	gst-18	WBGene00001766	Glutathione S-Transferase [Source:NCBI gene (formerly Entrezgene);Acc:185412]
314	GSTM1	ENSG00000134184	314.1.17	gst-18	WBGene00001766	Glutathione S-Transferase [Source:NCBI gene (formerly Entrezgene);Acc:185412]
3	GSTM4	ENSG00000168765	3.1.15	gst-17	WBGene00001765	Glutathione S-Transferase [Source:NCBI gene (formerly Entrezgene);Acc:185411]
5	GSTM2	ENSG00000213366	5.1.16	gst-17	WBGene00001765	Glutathione S-Transferase [Source:NCBI gene (formerly Entrezgene);Acc:185411]
314	GSTM1	ENSG00000134184	314.1.16	gst-17	WBGene00001765	Glutathione S-Transferase [Source:NCBI gene (formerly Entrezgene);Acc:185411]
3	GSTM4	ENSG00000168765	3.1.14	gst-16	WBGene00001764	Glutathione S-Transferase [Source:NCBI gene (formerly Entrezgene);Acc:175009]
5	GSTM2	ENSG00000213366	5.1.15	gst-16	WBGene00001764	Glutathione S-Transferase [Source:NCBI gene (formerly Entrezgene);Acc:175009]
314	GSTM1	ENSG00000134184	314.1.15	gst-16	WBGene00001764	Glutathione S-Transferase [Source:NCBI gene (formerly Entrezgene);Acc:175009]
3	GSTM4	ENSG00000168765	3.1.13	gst-14	WBGene00001762	Glutathione S-Transferase [Source:NCBI gene (formerly Entrezgene);Acc:185409]
5	GSTM2	ENSG00000213366	5.1.14	gst-14	WBGene00001762	Glutathione S-Transferase [Source:NCBI gene (formerly Entrezgene);Acc:185409]
314	GSTM1	ENSG00000134184	314.1.14	gst-14	WBGene00001762	Glutathione S-Transferase [Source:NCBI gene (formerly Entrezgene);Acc:185409]
3	GSTM4	ENSG00000168765	3.1.12	gst-13	WBGene00001761	Glutathione S-Transferase [Source:NCBI gene (formerly Entrezgene);Acc:188915]
5	GSTM2	ENSG00000213366	5.1.13	gst-13	WBGene00001761	Glutathione S-Transferase [Source:NCBI gene (formerly Entrezgene);Acc:188915]
314	GSTM1	ENSG00000134184	314.1.13	gst-13	WBGene00001761	Glutathione S-Transferase [Source:NCBI gene (formerly Entrezgene);Acc:188915]
3	GSTM4	ENSG00000168765	3.1.11	gst-12	WBGene00001760	Glutathione S-Transferase [Source:NCBI gene (formerly Entrezgene);Acc:185408]
5	GSTM2	ENSG00000213366	5.1.12	gst-12	WBGene00001760	Glutathione S-Transferase [Source:NCBI gene (formerly Entrezgene);Acc:185408]
314	GSTM1	ENSG00000134184	314.1.12	gst-12	WBGene00001760	Glutathione S-Transferase [Source:NCBI gene (formerly Entrezgene);Acc:185408]
3	GSTM4	ENSG00000168765	3.1.10	gst-11	WBGene00001759	Glutathione S-Transferase [Source:NCBI gene (formerly Entrezgene);Acc:187817]
5	GSTM2	ENSG00000213366	5.1.11	gst-11	WBGene00001759	Glutathione S-Transferase [Source:NCBI gene (formerly Entrezgene);Acc:187817]
314	GSTM1	ENSG00000134184	314.1.11	gst-11	WBGene00001759	Glutathione S-Transferase [Source:NCBI gene (formerly Entrezgene);Acc:187817]
3	GSTM4	ENSG00000168765	3.1.9	gst-10	WBGene00001758	GST C-terminal domain-containing protein;Glutathione S-transferase P 10 [Source:NCBI gene (formerly Entrezgene);Acc:178725]
5	GSTM2	ENSG00000213366	5.1.10	gst-10	WBGene00001758	GST C-terminal domain-containing protein;Glutathione S-transferase P 10 [Source:NCBI gene (formerly Entrezgene);Acc:178725]
314	GSTM1	ENSG00000134184	314.1.10	gst-10	WBGene00001758	GST C-terminal domain-containing protein;Glutathione S-transferase P 10 [Source:NCBI gene (formerly Entrezgene);Acc:178725]
5	GSTM2	ENSG00000213366	5.1.1	gst-1	WBGene00001749	Glutathione S-transferase P [Source:NCBI gene (formerly Entrezgene);Acc:176281]
314	GSTM1	ENSG00000134184	314.1.1	gst-1	WBGene00001749	Glutathione S-transferase P [Source:NCBI gene (formerly Entrezgene);Acc:176281]
404	G6PD	ENSG00000160211	404.1.1	gspd-1	WBGene00007108	Glucose-6-phosphate 1-dehydrogenase [Source:NCBI gene (formerly Entrezgene);Acc:178046]
172	GSN	ENSG00000148180	172.1.1	gsnl-1	WBGene00010593	Gelsolin-like protein 1 [Source:NCBI gene (formerly Entrezgene);Acc:179328]
144	SRPK1	ENSG00000096063	144.1.6	gska-3	WBGene00007977	Protein kinase domain-containing protein [Source:NCBI gene (formerly Entrezgene);Acc:172683]
307	MAPK3	ENSG00000102882	307.1.7	gska-3	WBGene00007977	Protein kinase domain-containing protein [Source:NCBI gene (formerly Entrezgene);Acc:172683]
416	MAPK10	ENSG00000109339	416.1.7	gska-3	WBGene00007977	Protein kinase domain-containing protein [Source:NCBI gene (formerly Entrezgene);Acc:172683]
546	GNA14	ENSG00000156049	546.1.13	gsa-1	WBGene00001745	G protein, Subunit Alpha [Source:NCBI gene (formerly Entrezgene);Acc:171687]
632	GNAI3	ENSG00000065135	632.1.10	gsa-1	WBGene00001745	G protein, Subunit Alpha [Source:NCBI gene (formerly Entrezgene);Acc:171687]
145	GPX8	ENSG00000164294	145.1.4	gpx-8	WBGene00018850	Glutathione PeroXidase [Source:NCBI gene (formerly Entrezgene);Acc:172983]
358	GPX3	ENSG00000211445	358.1.4	gpx-8	WBGene00018850	Glutathione PeroXidase [Source:NCBI gene (formerly Entrezgene);Acc:172983]
145	GPX8	ENSG00000164294	145.1.1	gpx-5	WBGene00007516	Glutathione peroxidase [Source:NCBI gene (formerly Entrezgene);Acc:181178]
358	GPX3	ENSG00000211445	358.1.1	gpx-5	WBGene00007516	Glutathione peroxidase [Source:NCBI gene (formerly Entrezgene);Acc:181178]
145	GPX8	ENSG00000164294	145.1.5	gpx-4	WBGene00022377	Glutathione peroxidase [Source:NCBI gene (formerly Entrezgene);Acc:190801]
358	GPX3	ENSG00000211445	358.1.5	gpx-4	WBGene00022377	Glutathione peroxidase [Source:NCBI gene (formerly Entrezgene);Acc:190801]
145	GPX8	ENSG00000164294	145.1.2	gpx-3	WBGene00007517	Glutathione peroxidase 3 [Source:NCBI gene (formerly Entrezgene);Acc:182513]
358	GPX3	ENSG00000211445	358.1.2	gpx-3	WBGene00007517	Glutathione peroxidase 3 [Source:NCBI gene (formerly Entrezgene);Acc:182513]
145	GPX8	ENSG00000164294	145.1.3	gpx-2	WBGene00011045	Glutathione peroxidase;Glutathione peroxidase 2 [Source:NCBI gene (formerly Entrezgene);Acc:187630]
358	GPX3	ENSG00000211445	358.1.3	gpx-2	WBGene00011045	Glutathione peroxidase;Glutathione peroxidase 2 [Source:NCBI gene (formerly Entrezgene);Acc:187630]
619	GNB3	ENSG00000111664	619.1.1	gpb-1	WBGene00001679	Guanine nucleotide-binding protein subunit beta-1;WD_REPEATS_REGION domain-containing protein [Source:NCBI gene (formerly Entrezgene);Acc:174803]
546	GNA14	ENSG00000156049	546.1.7	gpa-9	WBGene00001671	Guanine nucleotide-binding protein alpha-9 subunit [Source:NCBI gene (formerly Entrezgene);Acc:191659]
632	GNAI3	ENSG00000065135	632.1.6	gpa-9	WBGene00001671	Guanine nucleotide-binding protein alpha-9 subunit [Source:NCBI gene (formerly Entrezgene);Acc:191659]
546	GNA14	ENSG00000156049	546.1.6	gpa-8	WBGene00001670	Guanine nucleotide-binding protein alpha-8 subunit [Source:NCBI gene (formerly Entrezgene);Acc:179731]
632	GNAI3	ENSG00000065135	632.1.5	gpa-8	WBGene00001670	Guanine nucleotide-binding protein alpha-8 subunit [Source:NCBI gene (formerly Entrezgene);Acc:179731]
546	GNA14	ENSG00000156049	546.1.5	gpa-6	WBGene00001668	Guanine nucleotide-binding protein alpha-6 subunit [Source:NCBI gene (formerly Entrezgene);Acc:181442]
632	GNAI3	ENSG00000065135	632.1.4	gpa-6	WBGene00001668	Guanine nucleotide-binding protein alpha-6 subunit [Source:NCBI gene (formerly Entrezgene);Acc:181442]
546	GNA14	ENSG00000156049	546.1.4	gpa-5	WBGene00001667	Guanine nucleotide-binding protein alpha-5 subunit [Source:NCBI gene (formerly Entrezgene);Acc:180527]
632	GNAI3	ENSG00000065135	632.1.3	gpa-5	WBGene00001667	Guanine nucleotide-binding protein alpha-5 subunit [Source:NCBI gene (formerly Entrezgene);Acc:180527]
546	GNA14	ENSG00000156049	546.1.3	gpa-4	WBGene00001666	Guanine nucleotide-binding protein alpha-4 subunit [Source:NCBI gene (formerly Entrezgene);Acc:176865]
546	GNA14	ENSG00000156049	546.1.2	gpa-3	WBGene00001665	Guanine nucleotide-binding protein alpha-3 subunit [Source:NCBI gene (formerly Entrezgene);Acc:179319]
632	GNAI3	ENSG00000065135	632.1.2	gpa-3	WBGene00001665	Guanine nucleotide-binding protein alpha-3 subunit [Source:NCBI gene (formerly Entrezgene);Acc:179319]
546	GNA14	ENSG00000156049	546.1.1	gpa-2	WBGene00001664	Guanine nucleotide-binding protein alpha-2 subunit [Source:NCBI gene (formerly Entrezgene);Acc:179219]
632	GNAI3	ENSG00000065135	632.1.1	gpa-2	WBGene00001664	Guanine nucleotide-binding protein alpha-2 subunit [Source:NCBI gene (formerly Entrezgene);Acc:179219]
546	GNA14	ENSG00000156049	546.1.12	gpa-16	WBGene00001678	Guanine nucleotide-binding protein alpha-16 subunit [Source:NCBI gene (formerly Entrezgene);Acc:171675]
546	GNA14	ENSG00000156049	546.1.11	gpa-14	WBGene00001676	Guanine nucleotide-binding protein alpha-14 subunit [Source:NCBI gene (formerly Entrezgene);Acc:172269]
632	GNAI3	ENSG00000065135	632.1.9	gpa-14	WBGene00001676	Guanine nucleotide-binding protein alpha-14 subunit [Source:NCBI gene (formerly Entrezgene);Acc:172269]
546	GNA14	ENSG00000156049	546.1.10	gpa-13	WBGene00001675	Guanine nucleotide-binding protein alpha-13 subunit [Source:NCBI gene (formerly Entrezgene);Acc:179746]
632	GNAI3	ENSG00000065135	632.1.8	gpa-13	WBGene00001675	Guanine nucleotide-binding protein alpha-13 subunit [Source:NCBI gene (formerly Entrezgene);Acc:179746]
546	GNA14	ENSG00000156049	546.1.9	gpa-12	WBGene00001674	Guanine nucleotide-binding protein alpha-12 subunit [Source:NCBI gene (formerly Entrezgene);Acc:181157]
546	GNA14	ENSG00000156049	546.1.8	gpa-11	WBGene00001673	Guanine nucleotide-binding protein alpha-11 subunit [Source:NCBI gene (formerly Entrezgene);Acc:173759]
632	GNAI3	ENSG00000065135	632.1.7	gpa-11	WBGene00001673	Guanine nucleotide-binding protein alpha-11 subunit [Source:NCBI gene (formerly Entrezgene);Acc:173759]
548	GRIA2	ENSG00000120251	548.1.3	glr-7	WBGene00001618	GLutamate Receptor family (AMPA) [Source:NCBI gene (formerly Entrezgene);Acc:180547]
548	GRIA2	ENSG00000120251	548.1.2	glr-3	WBGene00001614	Glutamate receptor ionotropic, kainate glr-3 [Source:NCBI gene (formerly Entrezgene);Acc:172449]
548	GRIA2	ENSG00000120251	548.1.1	glr-1	WBGene00001612	Glutamate receptor 1 [Source:NCBI gene (formerly Entrezgene);Acc:176204]
263	GLUL	ENSG00000135821	263.1.4	gln-6	WBGene00001607	Glutamine synthetase [Source:NCBI gene (formerly Entrezgene);Acc:177808]
263	GLUL	ENSG00000135821	263.1.3	gln-5	WBGene00001606	Glutamine synthetase [Source:NCBI gene (formerly Entrezgene);Acc:178505]
263	GLUL	ENSG00000135821	263.1.2	gln-3	WBGene00001604	Gln-synt_C domain-containing protein;Glutamine synthetase [Source:NCBI gene (formerly Entrezgene);Acc:178452]
263	GLUL	ENSG00000135821	263.1.1	gln-1	WBGene00001602	Gln-synt_C domain-containing protein [Source:NCBI gene (formerly Entrezgene);Acc:180875]
431	HBB	ENSG00000244734	431.1.2	glb-34	WBGene00077763	GLOBIN domain-containing protein [Source:NCBI gene (formerly Entrezgene);Acc:7040145]
431	HBB	ENSG00000244734	431.1.1	glb-14	WBGene00008996	GLOBIN domain-containing protein [Source:NCBI gene (formerly Entrezgene);Acc:184751]
72	ZFP36	ENSG00000128016	72.1.11	gla-3	WBGene00011376	Uncharacterized protein [Source:NCBI gene (formerly Entrezgene);Acc:172604]
115	PPP1R16A	ENSG00000160972	115.1.1	gfi-2	WBGene00001582	ANK_REP_REGION domain-containing protein [Source:NCBI gene (formerly Entrezgene);Acc:172825]
598	CYFIP2	ENSG00000055163	598.1.1	gex-2	WBGene00001579	Cytoplasmic FMR1-interacting protein homolog [Source:NCBI gene (formerly Entrezgene);Acc:176885]
135	SLC40A1	ENSG00000138449	135.1.1	fpn-1.2	WBGene00019977	Solute carrier family 40 protein [Source:NCBI gene (formerly Entrezgene);Acc:187727]
105	RBFOX2	ENSG00000100320	105.1.1	fox-1	WBGene00001484	Sex determination protein fox-1 [Source:NCBI gene (formerly Entrezgene);Acc:180549]
557	LRRFIP1	ENSG00000124831	557.1.1	flap-1	WBGene00018998	FLi1-Associated Protein homolog [Source:NCBI gene (formerly Entrezgene);Acc:175964]
41	FKBP1A	ENSG00000088832	41.1.2	fkb-5	WBGene00001430	Peptidylprolyl isomerase [Source:NCBI gene (formerly Entrezgene);Acc:171974]
51	FKBP3	ENSG00000100442	51.1.2	fkb-5	WBGene00001430	Peptidylprolyl isomerase [Source:NCBI gene (formerly Entrezgene);Acc:171974]
73	FKBP5	ENSG00000096060	73.1.2	fkb-5	WBGene00001430	Peptidylprolyl isomerase [Source:NCBI gene (formerly Entrezgene);Acc:171974]
260	FKBP8	ENSG00000105701	260.1.2	fkb-5	WBGene00001430	Peptidylprolyl isomerase [Source:NCBI gene (formerly Entrezgene);Acc:171974]
41	FKBP1A	ENSG00000088832	41.1.1	fkb-4	WBGene00001429	Peptidylprolyl isomerase [Source:NCBI gene (formerly Entrezgene);Acc:179752]
51	FKBP3	ENSG00000100442	51.1.1	fkb-4	WBGene00001429	Peptidylprolyl isomerase [Source:NCBI gene (formerly Entrezgene);Acc:179752]
73	FKBP5	ENSG00000096060	73.1.1	fkb-4	WBGene00001429	Peptidylprolyl isomerase [Source:NCBI gene (formerly Entrezgene);Acc:179752]
260	FKBP8	ENSG00000105701	260.1.1	fkb-4	WBGene00001429	Peptidylprolyl isomerase [Source:NCBI gene (formerly Entrezgene);Acc:179752]
329	SLC2A1	ENSG00000117394	329.1.8	fgt-1	WBGene00019207	Facilitated glucose transporter protein 1 [Source:NCBI gene (formerly Entrezgene);Acc:173525]
504	SLC2A3	ENSG00000059804	504.1.8	fgt-1	WBGene00019207	Facilitated glucose transporter protein 1 [Source:NCBI gene (formerly Entrezgene);Acc:173525]
577	FBLN1	ENSG00000077942	577.1.1	fbl-1	WBGene00001403	Fibulin-1 [Source:NCBI gene (formerly Entrezgene);Acc:177788]
346	SCD	ENSG00000099194	346.1.3	fat-7	WBGene00001399	Delta(9)-fatty-acid desaturase fat-7 [Source:NCBI gene (formerly Entrezgene);Acc:179100]
346	SCD	ENSG00000099194	346.1.2	fat-6	WBGene00001398	Delta(9)-fatty-acid desaturase fat-6 [Source:NCBI gene (formerly Entrezgene);Acc:178122]
346	SCD	ENSG00000099194	346.1.1	fat-5	WBGene00001397	Delta(9)-fatty-acid desaturase fat-5 [Source:NCBI gene (formerly Entrezgene);Acc:180162]
233	FASN	ENSG00000169710	233.1.1	fasn-1	WBGene00009342	3-oxoacyl-[acyl-carrier-protein] reductase [Source:NCBI gene (formerly Entrezgene);Acc:172715]
386	APMAP	ENSG00000101474	386.1.2	F57C2.5	WBGene00010197	Adipocyte plasma membrane-associated protein;Str_synth domain-containing protein [Source:NCBI gene (formerly Entrezgene);Acc:175112]
3	GSTM4	ENSG00000168765	3.1.35	F56A4.4	WBGene00018912	GST N-terminal domain-containing protein [Source:NCBI gene (formerly Entrezgene);Acc:186347]
5	GSTM2	ENSG00000213366	5.1.38	F56A4.4	WBGene00018912	GST N-terminal domain-containing protein [Source:NCBI gene (formerly Entrezgene);Acc:186347]
314	GSTM1	ENSG00000134184	314.1.38	F56A4.4	WBGene00018912	GST N-terminal domain-containing protein [Source:NCBI gene (formerly Entrezgene);Acc:186347]
3	GSTM4	ENSG00000168765	3.1.34	F56A4.3	WBGene00018911	GST N-terminal domain-containing protein [Source:NCBI gene (formerly Entrezgene);Acc:186346]
5	GSTM2	ENSG00000213366	5.1.37	F56A4.3	WBGene00018911	GST N-terminal domain-containing protein [Source:NCBI gene (formerly Entrezgene);Acc:186346]
314	GSTM1	ENSG00000134184	314.1.37	F56A4.3	WBGene00018911	GST N-terminal domain-containing protein [Source:NCBI gene (formerly Entrezgene);Acc:186346]
251	AKR1B1	ENSG00000085662	251.1.2	F53F1.3	WBGene00009981	Aldo_ket_red domain-containing protein [Source:NCBI gene (formerly Entrezgene);Acc:186169]
251	AKR1B1	ENSG00000085662	251.1.1	F53F1.2	WBGene00009980	Aldo_ket_red domain-containing protein [Source:NCBI gene (formerly Entrezgene);Acc:179821]
489	KPNA2	ENSG00000182481	489.1.1	F53B2.5	WBGene00009956	Uncharacterized protein [Source:NCBI gene (formerly Entrezgene);Acc:178204]
420	CLEC4D	ENSG00000166527	420.1.4	F52E1.2	WBGene00018692	C-type lectin domain-containing protein [Source:NCBI gene (formerly Entrezgene);Acc:186111]
382	MAPK8IP1	ENSG00000121653	382.1.5	F52D10.2	WBGene00009930	PID domain-containing protein [Source:NCBI gene (formerly Entrezgene);Acc:181347]
583	NUMB	ENSG00000133961	583.1.2	F52D10.2	WBGene00009930	PID domain-containing protein [Source:NCBI gene (formerly Entrezgene);Acc:181347]
121	MOK	ENSG00000080823	121.1.1	F52B5.2	WBGene00009921	Protein kinase domain-containing protein [Source:NCBI gene (formerly Entrezgene);Acc:172614]
277	ANPEP	ENSG00000166825	277.1.1	F49B2.6	WBGene00009865	Aminopeptidase [Source:NCBI gene (formerly Entrezgene);Acc:173297]
320	HSPH1	ENSG00000120694	320.1.3	F44E5.5	WBGene00009692	Uncharacterized protein [Source:NCBI gene (formerly Entrezgene);Acc:174806]
335	HSPA8	ENSG00000109971	335.1.3	F44E5.5	WBGene00009692	Uncharacterized protein [Source:NCBI gene (formerly Entrezgene);Acc:174806]
600	HSPA1A	ENSG00000204389	600.1.3	F44E5.5	WBGene00009692	Uncharacterized protein [Source:NCBI gene (formerly Entrezgene);Acc:174806]
320	HSPH1	ENSG00000120694	320.1.2	F44E5.4	WBGene00009691	Uncharacterized protein [Source:NCBI gene (formerly Entrezgene);Acc:174805]
335	HSPA8	ENSG00000109971	335.1.2	F44E5.4	WBGene00009691	Uncharacterized protein [Source:NCBI gene (formerly Entrezgene);Acc:174805]
600	HSPA1A	ENSG00000204389	600.1.2	F44E5.4	WBGene00009691	Uncharacterized protein [Source:NCBI gene (formerly Entrezgene);Acc:174805]
467	HDAC4	ENSG00000068024	467.1.1	F43G6.4	WBGene00009657	Uncharacterized protein [Source:NCBI gene (formerly Entrezgene);Acc:174810]
467	HDAC4	ENSG00000068024	467.1.3	F43G6.17	WBGene00219378	Hist_deacetyl domain-containing protein [Source:NCBI gene (formerly Entrezgene);Acc:24104581]
61	LGALS8	ENSG00000116977	61.1.7	F40H6.5	WBGene00018255
509	CRYZ	ENSG00000116791	509.1.1	F39B2.3	WBGene00009554	PKS_ER domain-containing protein [Source:NCBI gene (formerly Entrezgene);Acc:173346]
72	ZFP36	ENSG00000128016	72.1.10	F38C2.7	WBGene00009539	Uncharacterized protein [Source:NCBI gene (formerly Entrezgene);Acc:185463]
447	CALM1	ENSG00000160014	447.1.6	F35C12.3	WBGene00009408	Uncharacterized protein [Source:NCBI gene (formerly Entrezgene);Acc:185275]
447	CALM1	ENSG00000198668	447.2.6	F35C12.3	WBGene00009408	Uncharacterized protein [Source:NCBI gene (formerly Entrezgene);Acc:185275]
233	FASN	ENSG00000169710	233.1.2	F32H2.6	WBGene00009343	Ketoacyl_synth_N domain-containing protein [Source:NCBI gene (formerly Entrezgene);Acc:185214]
167	POSTN	ENSG00000133110	167.1.1	F26E4.7	WBGene00009162	Uncharacterized protein [Source:NCBI gene (formerly Entrezgene);Acc:172829]
322	JUN	ENSG00000177606	322.1.1	F19B2.6	WBGene00008945	Uncharacterized protein [Source:NCBI gene (formerly Entrezgene);Acc:184664]
329	SLC2A1	ENSG00000117394	329.1.1	F13B12.2	WBGene00008730	MFS domain-containing protein [Source:NCBI gene (formerly Entrezgene);Acc:177935]
504	SLC2A3	ENSG00000059804	504.1.1	F13B12.2	WBGene00008730	MFS domain-containing protein [Source:NCBI gene (formerly Entrezgene);Acc:177935]
30	IWS1	ENSG00000163166	30.1.1	F13B12.1	WBGene00008729	IWS1-like protein [Source:NCBI gene (formerly Entrezgene);Acc:177934]
329	SLC2A1	ENSG00000117394	329.1.13	F11D5.7	WBGene00043980	MFS domain-containing protein [Source:NCBI gene (formerly Entrezgene);Acc:184345]
504	SLC2A3	ENSG00000059804	504.1.13	F11D5.7	WBGene00043980	MFS domain-containing protein [Source:NCBI gene (formerly Entrezgene);Acc:184345]
329	SLC2A1	ENSG00000117394	329.1.7	F11D5.5	WBGene00017382	Uncharacterized protein [Source:NCBI gene (formerly Entrezgene);Acc:184346]
504	SLC2A3	ENSG00000059804	504.1.7	F11D5.5	WBGene00017382	Uncharacterized protein [Source:NCBI gene (formerly Entrezgene);Acc:184346]
81	MPRIP	ENSG00000133030	81.1.1	F10G8.8	WBGene00008666	Uncharacterized protein [Source:NCBI gene (formerly Entrezgene);Acc:172870]
282	CCNG1	ENSG00000113328	282.1.8	F08F1.9	WBGene00017259	CYCLIN domain-containing protein [Source:NCBI gene (formerly Entrezgene);Acc:184192]
302	CCND1	ENSG00000110092	302.1.8	F08F1.9	WBGene00017259	CYCLIN domain-containing protein [Source:NCBI gene (formerly Entrezgene);Acc:184192]
72	ZFP36	ENSG00000128016	72.1.17	F02E11.4	WBGene00017182	Smr domain-containing protein [Source:NCBI gene (formerly Entrezgene);Acc:184098]
232	EXOSC6	ENSG00000223496	232.1.1	exos-4.2	WBGene00000202	RNase_PH domain-containing protein [Source:NCBI gene (formerly Entrezgene);Acc:259488]
202	EXOSC3	ENSG00000107371	202.1.1	exos-3	WBGene00010325	Ribosomal RNA-processing protein 40 [Source:NCBI gene (formerly Entrezgene);Acc:186604]
362	APEX1	ENSG00000100823	362.1.1	exo-3	WBGene00001372	DNA-(apurinic or apyrimidinic site) endonuclease [Source:NCBI gene (formerly Entrezgene);Acc:173069]
533	VMP1	ENSG00000062716	533.1.1	epg-3	WBGene00012559	Ectopic P granules protein 3 [Source:NCBI gene (formerly Entrezgene);Acc:176712]
147	HSP90B1	ENSG00000166598	147.1.1	enpl-1	WBGene00011480	Endoplasmin homolog [Source:NCBI gene (formerly Entrezgene);Acc:178014]
507	POR	ENSG00000127948	507.1.1	emb-8	WBGene00001262	NADPH--cytochrome P450 reductase [Source:NCBI gene (formerly Entrezgene);Acc:175710]
587	EGR1	ENSG00000120738	587.1.1	egrh-3	WBGene00044651	EGR (Early Growth factor Response factor) Homolog [Source:NCBI gene (formerly Entrezgene);Acc:4363076]
644	TEAD4	ENSG00000197905	644.1.1	egl-44	WBGene00001208	TEA domain-containing protein;Transcription enhancer factor-like protein egl-44 [Source:NCBI gene (formerly Entrezgene);Acc:174005]
78	CD93	ENSG00000125810	78.1.6	egas-4	WBGene00018906	EGF plus ASC domain ion channel [Source:NCBI gene (formerly Entrezgene);Acc:3564809]
78	CD93	ENSG00000125810	78.1.3	egas-3	WBGene00013480	EGF plus ASC domain ion channel [Source:NCBI gene (formerly Entrezgene);Acc:190557]
78	CD93	ENSG00000125810	78.1.5	egas-2	WBGene00013487	EGF plus ASC domain ion channel [Source:NCBI gene (formerly Entrezgene);Acc:190561]
78	CD93	ENSG00000125810	78.1.4	egas-1	WBGene00013486	EGF plus ASC domain ion channel [Source:NCBI gene (formerly Entrezgene);Acc:180219]
198	EEF1G	ENSG00000254772	198.1.1	eef-1G	WBGene00008920	putative elongation factor 1-gamma [Source:NCBI gene (formerly Entrezgene);Acc:179522]
447	CALM1	ENSG00000160014	447.1.5	E02A10.3	WBGene00008453	Uncharacterized protein [Source:NCBI gene (formerly Entrezgene);Acc:179722]
447	CALM1	ENSG00000198668	447.2.5	E02A10.3	WBGene00008453	Uncharacterized protein [Source:NCBI gene (formerly Entrezgene);Acc:179722]
234	TFPI	ENSG00000003436	234.1.1	E01G6.1	WBGene00008449	Uncharacterized protein [Source:NCBI gene (formerly Entrezgene);Acc:181387]
593	MX2	ENSG00000183486	593.1.1	dyn-1	WBGene00001130	Dynamin [Source:NCBI gene (formerly Entrezgene);Acc:181644]
382	MAPK8IP1	ENSG00000121653	382.1.2	dyc-1	WBGene00001116	Dystrophin-like protein 1 [Source:NCBI gene (formerly Entrezgene);Acc:181515]
38	HFE2	ENSG00000168509	38.1.1	drag-1	WBGene00022154	RGM domain family member drag-1 [Source:NCBI gene (formerly Entrezgene);Acc:190602]
220	VDR	ENSG00000111424	220.1.1	dpr-1	WBGene00001062	Dauer Pheromone Responsive [Source:NCBI gene (formerly Entrezgene);Acc:187759]
342	PPARG	ENSG00000132170	342.1.1	dpr-1	WBGene00001062	Dauer Pheromone Responsive [Source:NCBI gene (formerly Entrezgene);Acc:187759]
543	FAP	ENSG00000078098	543.1.1	dpf-2	WBGene00001055	Dipeptidyl peptidase family member 2 [Source:NCBI gene (formerly Entrezgene);Acc:181579]
646	DNAJA3	ENSG00000103423	646.1.1	dnj-10	WBGene00001028	DnaJ homolog dnj-10 [Source:NCBI gene (formerly Entrezgene);Acc:176211]
154	DCTN1	ENSG00000204843	154.1.1	dnc-1	WBGene00001017	Dynactin domain-containing protein;Dynactin subunit 1 [Source:NCBI gene (formerly Entrezgene);Acc:177987]
4	DYNLL1	ENSG00000088986	4.1.1	dlc-1	WBGene00001005	Dynein light chain 1, cytoplasmic [Source:NCBI gene (formerly Entrezgene);Acc:175922]
72	ZFP36	ENSG00000128016	72.1.14	dct-13	WBGene00013794	DAF-16/FOXO Controlled, germline Tumor affecting [Source:NCBI gene (formerly Entrezgene);Acc:178476]
226	SMAD4	ENSG00000141646	226.1.1	daf-14	WBGene00000910	MH2 domain-containing protein [Source:NCBI gene (formerly Entrezgene);Acc:177908]
382	MAPK8IP1	ENSG00000121653	382.1.1	dab-1	WBGene00000894	PID domain-containing protein [Source:NCBI gene (formerly Entrezgene);Acc:174323]
547	CYB5A	ENSG00000166347	547.1.1	cytb-5.2	WBGene00020931	Cytochrome b5 heme-binding domain-containing protein [Source:NCBI gene (formerly Entrezgene);Acc:172393]
58	CCND2	ENSG00000118971	58.1.5	cye-1	WBGene00000871	G1/S-specific cyclin-E [Source:NCBI gene (formerly Entrezgene);Acc:172399]
282	CCNG1	ENSG00000113328	282.1.7	cye-1	WBGene00000871	G1/S-specific cyclin-E [Source:NCBI gene (formerly Entrezgene);Acc:172399]
302	CCND1	ENSG00000110092	302.1.7	cye-1	WBGene00000871	G1/S-specific cyclin-E [Source:NCBI gene (formerly Entrezgene);Acc:172399]
58	CCND2	ENSG00000118971	58.1.4	cyd-1	WBGene00000870	G1/S-specific cyclin-D [Source:NCBI gene (formerly Entrezgene);Acc:174941]
282	CCNG1	ENSG00000113328	282.1.6	cyd-1	WBGene00000870	G1/S-specific cyclin-D [Source:NCBI gene (formerly Entrezgene);Acc:174941]
302	CCND1	ENSG00000110092	302.1.6	cyd-1	WBGene00000870	G1/S-specific cyclin-D [Source:NCBI gene (formerly Entrezgene);Acc:174941]
58	CCND2	ENSG00000118971	58.1.3	cyb-2.2	WBGene00000867	Cyclin N-terminal domain-containing protein [Source:NCBI gene (formerly Entrezgene);Acc:171993]
282	CCNG1	ENSG00000113328	282.1.5	cyb-2.2	WBGene00000867	Cyclin N-terminal domain-containing protein [Source:NCBI gene (formerly Entrezgene);Acc:171993]
302	CCND1	ENSG00000110092	302.1.5	cyb-2.2	WBGene00000867	Cyclin N-terminal domain-containing protein [Source:NCBI gene (formerly Entrezgene);Acc:171993]
58	CCND2	ENSG00000118971	58.1.2	cyb-2.1	WBGene00000866	Cyclin N-terminal domain-containing protein [Source:NCBI gene (formerly Entrezgene);Acc:177994]
282	CCNG1	ENSG00000113328	282.1.4	cyb-2.1	WBGene00000866	Cyclin N-terminal domain-containing protein [Source:NCBI gene (formerly Entrezgene);Acc:177994]
302	CCND1	ENSG00000110092	302.1.4	cyb-2.1	WBGene00000866	Cyclin N-terminal domain-containing protein [Source:NCBI gene (formerly Entrezgene);Acc:177994]
58	CCND2	ENSG00000118971	58.1.1	cyb-1	WBGene00000865	G2/mitotic-specific cyclin-B1 [Source:NCBI gene (formerly Entrezgene);Acc:177965]
282	CCNG1	ENSG00000113328	282.1.3	cyb-1	WBGene00000865	G2/mitotic-specific cyclin-B1 [Source:NCBI gene (formerly Entrezgene);Acc:177965]
302	CCND1	ENSG00000110092	302.1.3	cyb-1	WBGene00000865	G2/mitotic-specific cyclin-B1 [Source:NCBI gene (formerly Entrezgene);Acc:177965]
282	CCNG1	ENSG00000113328	282.1.2	cya-2	WBGene00000864	CYCLIN domain-containing protein [Source:NCBI gene (formerly Entrezgene);Acc:186646]
302	CCND1	ENSG00000110092	302.1.2	cya-2	WBGene00000864	CYCLIN domain-containing protein [Source:NCBI gene (formerly Entrezgene);Acc:186646]
282	CCNG1	ENSG00000113328	282.1.1	cya-1	WBGene00000863	G2/mitotic-specific cyclin-A1 [Source:NCBI gene (formerly Entrezgene);Acc:176287]
302	CCND1	ENSG00000110092	302.1.1	cya-1	WBGene00000863	G2/mitotic-specific cyclin-A1 [Source:NCBI gene (formerly Entrezgene);Acc:176287]
276	WNT9A	ENSG00000143816	276.1.2	cwn-2	WBGene00000858	Protein Wnt-2 [Source:NCBI gene (formerly Entrezgene);Acc:177870]
276	WNT9A	ENSG00000143816	276.1.1	cwn-1	WBGene00000857	Protein Wnt-1 [Source:NCBI gene (formerly Entrezgene);Acc:173399]
140	TIMP2	ENSG00000035862	140.1.1	cri-2	WBGene00019478	Putative metalloproteinase inhibitor tag-225 [Source:NCBI gene (formerly Entrezgene);Acc:179197]
498	CREM	ENSG00000095794	498.1.3	crh-2	WBGene00016162	BZIP domain-containing protein [Source:NCBI gene (formerly Entrezgene);Acc:259434]
33	CREB1	ENSG00000118260	33.1.2	crh-1	WBGene00000793	BZIP domain-containing protein [Source:NCBI gene (formerly Entrezgene);Acc:176597]
498	CREM	ENSG00000095794	498.1.2	crh-1	WBGene00000793	BZIP domain-containing protein [Source:NCBI gene (formerly Entrezgene);Acc:176597]
341	CPT1A	ENSG00000110090	341.1.4	cpt-6	WBGene00020911	Carn_acyltransf domain-containing protein [Source:NCBI gene (formerly Entrezgene);Acc:179035]
341	CPT1A	ENSG00000110090	341.1.1	cpt-5	WBGene00008629	Carn_acyltransf domain-containing protein [Source:NCBI gene (formerly Entrezgene);Acc:179881]
341	CPT1A	ENSG00000110090	341.1.3	cpt-4	WBGene00019644	Carn_acyltransf domain-containing protein [Source:NCBI gene (formerly Entrezgene);Acc:178889]
341	CPT1A	ENSG00000110090	341.1.6	cpt-3	WBGene00021703	Carn_acyltransf domain-containing protein [Source:NCBI gene (formerly Entrezgene);Acc:190055]
341	CPT1A	ENSG00000110090	341.1.2	cpt-1	WBGene00012907	Carnitine O-palmitoyltransferase [Source:NCBI gene (formerly Entrezgene);Acc:174912]
217	CTSK	ENSG00000143387	217.1.4	cpr-5	WBGene00000785	Cathepsin B-like cysteine proteinase 5 [Source:NCBI gene (formerly Entrezgene);Acc:178612]
217	CTSK	ENSG00000143387	217.1.3	cpr-4	WBGene00000784	Cathepsin B-like cysteine proteinase 4 [Source:NCBI gene (formerly Entrezgene);Acc:179053]
217	CTSK	ENSG00000143387	217.1.2	cpr-2	WBGene00000782	Pept_C1 domain-containing protein [Source:NCBI gene (formerly Entrezgene);Acc:185355]
217	CTSK	ENSG00000143387	217.1.1	cpr-1	WBGene00000781	Gut-specific cysteine proteinase [Source:NCBI gene (formerly Entrezgene);Acc:179637]
131	CST7	ENSG00000077984	131.1.1	cpi-2	WBGene00000534	Cystatin cpi-2 [Source:NCBI gene (formerly Entrezgene);Acc:178992]
131	CST7	ENSG00000077984	131.1.2	cpi-1	WBGene00000535	Cystatin cpi-1 [Source:NCBI gene (formerly Entrezgene);Acc:177372]
162	CLEC4E	ENSG00000166523	162.1.2	clec-91	WBGene00014117	C-type lectin domain-containing protein 91 [Source:NCBI gene (formerly Entrezgene);Acc:172736]
420	CLEC4D	ENSG00000166527	420.1.2	clec-91	WBGene00014117	C-type lectin domain-containing protein 91 [Source:NCBI gene (formerly Entrezgene);Acc:172736]
162	CLEC4E	ENSG00000166523	162.1.4	clec-88	WBGene00019606	C-type lectin domain-containing protein;C-type lectin domain-containing protein 88 [Source:NCBI gene (formerly Entrezgene);Acc:174056]
420	CLEC4D	ENSG00000166527	420.1.5	clec-88	WBGene00019606	C-type lectin domain-containing protein;C-type lectin domain-containing protein 88 [Source:NCBI gene (formerly Entrezgene);Acc:174056]
162	CLEC4E	ENSG00000166523	162.1.1	clec-87	WBGene00007709	C-type lectin domain-containing protein 87 [Source:NCBI gene (formerly Entrezgene);Acc:172885]
420	CLEC4D	ENSG00000166527	420.1.1	clec-87	WBGene00007709	C-type lectin domain-containing protein 87 [Source:NCBI gene (formerly Entrezgene);Acc:172885]
162	CLEC4E	ENSG00000166523	162.1.3	clec-266	WBGene00016088	C-type lectin domain-containing protein [Source:NCBI gene (formerly Entrezgene);Acc:180932]
420	CLEC4D	ENSG00000166527	420.1.3	clec-266	WBGene00016088	C-type lectin domain-containing protein [Source:NCBI gene (formerly Entrezgene);Acc:180932]
264	KLRD1	ENSG00000134539	264.1.1	clec-196	WBGene00009156	C-type lectin domain-containing protein [Source:NCBI gene (formerly Entrezgene);Acc:178506]
301	CLEC12A	ENSG00000172322	301.1.1	clec-196	WBGene00009156	C-type lectin domain-containing protein [Source:NCBI gene (formerly Entrezgene);Acc:178506]
421	CLEC5A	ENSG00000258227	421.1.1	clec-196	WBGene00009156	C-type lectin domain-containing protein [Source:NCBI gene (formerly Entrezgene);Acc:178506]
453	KLRB1	ENSG00000111796	453.1.1	clec-196	WBGene00009156	C-type lectin domain-containing protein [Source:NCBI gene (formerly Entrezgene);Acc:178506]
456	CLEC7A	ENSG00000172243	456.1.1	clec-196	WBGene00009156	C-type lectin domain-containing protein [Source:NCBI gene (formerly Entrezgene);Acc:178506]
264	KLRD1	ENSG00000134539	264.1.2	clec-146	WBGene00013008	C-type lectin domain-containing protein [Source:NCBI gene (formerly Entrezgene);Acc:175004]
301	CLEC12A	ENSG00000172322	301.1.2	clec-146	WBGene00013008	C-type lectin domain-containing protein [Source:NCBI gene (formerly Entrezgene);Acc:175004]
421	CLEC5A	ENSG00000258227	421.1.2	clec-146	WBGene00013008	C-type lectin domain-containing protein [Source:NCBI gene (formerly Entrezgene);Acc:175004]
453	KLRB1	ENSG00000111796	453.1.2	clec-146	WBGene00013008	C-type lectin domain-containing protein [Source:NCBI gene (formerly Entrezgene);Acc:175004]
456	CLEC7A	ENSG00000172243	456.1.2	clec-146	WBGene00013008	C-type lectin domain-containing protein [Source:NCBI gene (formerly Entrezgene);Acc:175004]
289	CKS1B	ENSG00000173207	289.1.1	cks-1	WBGene00001051	Cyclin-dependent kinases regulatory subunit [Source:NCBI gene (formerly Entrezgene);Acc:177658]
384	EIF3M	ENSG00000149100	384.1.1	cif-1	WBGene00019543	COP9/Signalosome and eIF3 complex-shared subunit 1 [Source:NCBI gene (formerly Entrezgene);Acc:177236]
254	CHI3L1	ENSG00000133048	254.1.1	cht-1	WBGene00000503	putative endochitinase [Source:NCBI gene (formerly Entrezgene);Acc:180628]
254	CHI3L1	ENSG00000133048	254.1.22	chil-9	WBGene00014162	Glyco_18 domain-containing protein [Source:NCBI gene (formerly Entrezgene);Acc:191470]
254	CHI3L1	ENSG00000133048	254.1.9	chil-8	WBGene00007473	Glyco_18 domain-containing protein [Source:NCBI gene (formerly Entrezgene);Acc:174541]
254	CHI3L1	ENSG00000133048	254.1.8	chil-7	WBGene00007472	Glyco_18 domain-containing protein [Source:NCBI gene (formerly Entrezgene);Acc:182437]
254	CHI3L1	ENSG00000133048	254.1.7	chil-6	WBGene00007471	Glyco_18 domain-containing protein [Source:NCBI gene (formerly Entrezgene);Acc:182436]
254	CHI3L1	ENSG00000133048	254.1.6	chil-5	WBGene00007470	Glyco_18 domain-containing protein [Source:NCBI gene (formerly Entrezgene);Acc:182435]
254	CHI3L1	ENSG00000133048	254.1.5	chil-4	WBGene00007469	Glyco_18 domain-containing protein [Source:NCBI gene (formerly Entrezgene);Acc:182434]
254	CHI3L1	ENSG00000133048	254.1.4	chil-3	WBGene00007467	Glyco_18 domain-containing protein [Source:NCBI gene (formerly Entrezgene);Acc:182432]
254	CHI3L1	ENSG00000133048	254.1.21	chil-25	WBGene00011846	Glyco_18 domain-containing protein [Source:NCBI gene (formerly Entrezgene);Acc:188614]
254	CHI3L1	ENSG00000133048	254.1.26	chil-24	WBGene00020407	Glyco_18 domain-containing protein [Source:NCBI gene (formerly Entrezgene);Acc:173661]
254	CHI3L1	ENSG00000133048	254.1.19	chil-23	WBGene00011167	Glyco_18 domain-containing protein [Source:NCBI gene (formerly Entrezgene);Acc:187739]
254	CHI3L1	ENSG00000133048	254.1.18	chil-22	WBGene00011166	Glyco_18 domain-containing protein [Source:NCBI gene (formerly Entrezgene);Acc:187738]
254	CHI3L1	ENSG00000133048	254.1.17	chil-21	WBGene00011164	Glyco_18 domain-containing protein [Source:NCBI gene (formerly Entrezgene);Acc:174502]
254	CHI3L1	ENSG00000133048	254.1.3	chil-2	WBGene00007466	Glyco_18 domain-containing protein [Source:NCBI gene (formerly Entrezgene);Acc:182431]
254	CHI3L1	ENSG00000133048	254.1.16	chil-19	WBGene00011162	Glyco_18 domain-containing protein [Source:NCBI gene (formerly Entrezgene);Acc:187736]
254	CHI3L1	ENSG00000133048	254.1.15	chil-18	WBGene00011161	Glyco_18 domain-containing protein [Source:NCBI gene (formerly Entrezgene);Acc:187735]
254	CHI3L1	ENSG00000133048	254.1.14	chil-17	WBGene00011159	Glyco_18 domain-containing protein [Source:NCBI gene (formerly Entrezgene);Acc:187733]
254	CHI3L1	ENSG00000133048	254.1.13	chil-16	WBGene00011158	Glyco_18 domain-containing protein [Source:NCBI gene (formerly Entrezgene);Acc:187732]
254	CHI3L1	ENSG00000133048	254.1.12	chil-15	WBGene00011157	Glyco_18 domain-containing protein [Source:NCBI gene (formerly Entrezgene);Acc:187731]
254	CHI3L1	ENSG00000133048	254.1.11	chil-13	WBGene00010945	Glyco_18 domain-containing protein [Source:NCBI gene (formerly Entrezgene);Acc:174500]
254	CHI3L1	ENSG00000133048	254.1.10	chil-12	WBGene00010799	Glyco_18 domain-containing protein [Source:NCBI gene (formerly Entrezgene);Acc:187357]
254	CHI3L1	ENSG00000133048	254.1.23	chil-11	WBGene00016665	Glyco_18 domain-containing protein [Source:NCBI gene (formerly Entrezgene);Acc:183470]
254	CHI3L1	ENSG00000133048	254.1.2	chil-1	WBGene00007465	Glyco_18 domain-containing protein [Source:NCBI gene (formerly Entrezgene);Acc:182430]
512	FRZB	ENSG00000162998	512.1.1	cfz-2	WBGene00000478	Frizzled-2 [Source:NCBI gene (formerly Entrezgene);Acc:178768]
519	SFRP4	ENSG00000106483	519.1.1	cfz-2	WBGene00000478	Frizzled-2 [Source:NCBI gene (formerly Entrezgene);Acc:178768]
353	CFTR	ENSG00000001626	353.1.1	cft-1	WBGene00000477	Cystic Fibrosis Transmembrane conductance regulator homolog [Source:NCBI gene (formerly Entrezgene);Acc:178939]
69	YBX1	ENSG00000065978	69.1.3	cey-4	WBGene00000475	CSP domain-containing protein [Source:NCBI gene (formerly Entrezgene);Acc:176516]
69	YBX1	ENSG00000065978	69.1.2	cey-3	WBGene00000474	CSD_1 domain-containing protein [Source:NCBI gene (formerly Entrezgene);Acc:172211]
69	YBX1	ENSG00000065978	69.1.1	cey-2	WBGene00000473	CSD_1 domain-containing protein [Source:NCBI gene (formerly Entrezgene);Acc:172219]
647	HOPX	ENSG00000171476	647.1.1	ceh-89	WBGene00009231	Homeodomain-only protein [Source:NCBI gene (formerly Entrezgene);Acc:181523]
622	BCL2	ENSG00000171791	622.1.1	ced-9	WBGene00000423	Apoptosis regulator ced-9 [Source:NCBI gene (formerly Entrezgene);Acc:3565776]
14	CEBPB	ENSG00000172216	14.1.1	cebp-1	WBGene00016997	C/EBP (CCAAT/enhancer-binding protein) homolog [Source:NCBI gene (formerly Entrezgene);Acc:180481]
32	CEBPD	ENSG00000221869	32.1.1	cebp-1	WBGene00016997	C/EBP (CCAAT/enhancer-binding protein) homolog [Source:NCBI gene (formerly Entrezgene);Acc:180481]
408	CEBPA	ENSG00000245848	408.1.1	cebp-1	WBGene00016997	C/EBP (CCAAT/enhancer-binding protein) homolog [Source:NCBI gene (formerly Entrezgene);Acc:180481]
393	CDK5R1	ENSG00000176749	393.1.1	cdka-1	WBGene00011955	Cyclin-dependent kinase 5 activator 1 [Source:NCBI gene (formerly Entrezgene);Acc:188812]
597	CCT2	ENSG00000166226	597.1.1	cct-2	WBGene00000378	T-complex protein 1 subunit beta [Source:NCBI gene (formerly Entrezgene);Acc:174421]
72	ZFP36	ENSG00000128016	72.1.12	ccch-5	WBGene00013319	CCCH-type zinc finger putative transcription factor [Source:NCBI gene (formerly Entrezgene);Acc:178412]
72	ZFP36	ENSG00000128016	72.1.9	ccch-2	WBGene00009537	CCCH-type zinc finger putative transcription factor [Source:NCBI gene (formerly Entrezgene);Acc:178454]
72	ZFP36	ENSG00000128016	72.1.8	ccch-1	WBGene00009532	CCCH-type zinc finger putative transcription factor [Source:NCBI gene (formerly Entrezgene);Acc:179584]
317	CAV1	ENSG00000105974	317.1.2	cav-2	WBGene00000302	Caveolin-2 [Source:NCBI gene (formerly Entrezgene);Acc:179838]
317	CAV1	ENSG00000105974	317.1.1	cav-1	WBGene00000301	Caveolin;Caveolin-1 [Source:NCBI gene (formerly Entrezgene);Acc:177815]
515	ATP1A1	ENSG00000163399	515.1.2	catp-3	WBGene00015660	Cation_ATPase_N domain-containing protein [Source:NCBI gene (formerly Entrezgene);Acc:179189]
515	ATP1A1	ENSG00000163399	515.1.1	catp-2	WBGene00015338	Cation_ATPase_N domain-containing protein [Source:NCBI gene (formerly Entrezgene);Acc:182114]
447	CALM1	ENSG00000160014	447.1.2	cal-3	WBGene00000287	CALmodulin relateds [Source:NCBI gene (formerly Entrezgene);Acc:177143]
447	CALM1	ENSG00000198668	447.2.2	cal-3	WBGene00000287	CALmodulin relateds [Source:NCBI gene (formerly Entrezgene);Acc:177143]
447	CALM1	ENSG00000160014	447.1.1	cal-1	WBGene00000285	Calmodulin-like protein [Source:NCBI gene (formerly Entrezgene);Acc:179715]
447	CALM1	ENSG00000198668	447.2.1	cal-1	WBGene00000285	Calmodulin-like protein [Source:NCBI gene (formerly Entrezgene);Acc:179715]
72	ZFP36	ENSG00000128016	72.1.7	C35D6.4	WBGene00007961	Uncharacterized protein [Source:NCBI gene (formerly Entrezgene);Acc:183235]
329	SLC2A1	ENSG00000117394	329.1.6	C35A11.4	WBGene00016431	MFS domain-containing protein [Source:NCBI gene (formerly Entrezgene);Acc:178921]
504	SLC2A3	ENSG00000059804	504.1.6	C35A11.4	WBGene00016431	MFS domain-containing protein [Source:NCBI gene (formerly Entrezgene);Acc:178921]
161	GPT	ENSG00000167701	161.1.1	C32F10.8	WBGene00016333	Aminotran_1_2 domain-containing protein [Source:NCBI gene (formerly Entrezgene);Acc:172252]
217	CTSK	ENSG00000143387	217.1.8	C32B5.7	WBGene00016300	Pept_C1 domain-containing protein [Source:NCBI gene (formerly Entrezgene);Acc:183111]
217	CTSK	ENSG00000143387	217.1.9	C32B5.13	WBGene00016306	Pept_C1 domain-containing protein [Source:NCBI gene (formerly Entrezgene);Acc:183116]
596	DYRK2	ENSG00000127334	596.1.2	C16A11.10	WBGene00185089	Protein kinase domain-containing protein [Source:NCBI gene (formerly Entrezgene);Acc:13184588]
155	SLPI	ENSG00000124107	155.1.1	C08G9.2	WBGene00015620	Uncharacterized protein [Source:NCBI gene (formerly Entrezgene);Acc:177545]
386	APMAP	ENSG00000101474	386.1.1	C08E8.2	WBGene00007438	Str_synth domain-containing protein [Source:NCBI gene (formerly Entrezgene);Acc:182407]
197	PLA2G2A	ENSG00000188257	197.1.1	C07E3.9	WBGene00007419	Phospholipase A2 [Source:NCBI gene (formerly Entrezgene);Acc:182374]
192	ITGBL1	ENSG00000198542	192.1.1	C05D9.3	WBGene00015472	I-EGF_1 domain-containing protein;putative integrin beta-like protein C05D9.3 [Source:NCBI gene (formerly Entrezgene);Acc:182254]
197	PLA2G2A	ENSG00000188257	197.1.2	C03H5.4	WBGene00015406	Phospholipase A2 [Source:NCBI gene (formerly Entrezgene);Acc:182181]
234	TFPI	ENSG00000003436	234.1.3	C02F12.5	WBGene00015355	BPTI/Kunitz inhibitor domain-containing protein C02F12.5 [Source:NCBI gene (formerly Entrezgene);Acc:180656]
251	AKR1B1	ENSG00000085662	251.1.5	C01G5.5	WBGene00015307	Aldo_ket_red domain-containing protein [Source:NCBI gene (formerly Entrezgene);Acc:182074]
636	PRDM1	ENSG00000057657	636.1.1	blmp-1	WBGene00003847	B lymphocyte-induced maturation [Source:NCBI gene (formerly Entrezgene);Acc:172917]
213	BIRC3	ENSG00000023445	213.1.1	bir-2	WBGene00000250	Baculoviral IAP repeat-containing protein bir-2 [Source:NCBI gene (formerly Entrezgene);Acc:179841]
610	NLRC4	ENSG00000091106	610.1.1	bir-2	WBGene00000250	Baculoviral IAP repeat-containing protein bir-2 [Source:NCBI gene (formerly Entrezgene);Acc:179841]
532	BECN1	ENSG00000126581	532.1.1	bec-1	WBGene00000247	Beclin homolog [Source:NCBI gene (formerly Entrezgene);Acc:177345]
589	BANF1	ENSG00000175334	589.1.1	baf-1	WBGene00000235	Barrier-to-autointegration factor 1 [Source:NCBI gene (formerly Entrezgene);Acc:176330]
447	CALM1	ENSG00000160014	447.1.7	B0563.7	WBGene00015264	putative calcium-binding protein B0563.7 [Source:NCBI gene (formerly Entrezgene);Acc:182041]
447	CALM1	ENSG00000198668	447.2.7	B0563.7	WBGene00015264	putative calcium-binding protein B0563.7 [Source:NCBI gene (formerly Entrezgene);Acc:182041]
133	NCF4	ENSG00000100365	133.1.2	B0303.7	WBGene00015128	Uncharacterized protein [Source:NCBI gene (formerly Entrezgene);Acc:176220]
585	CREB5	ENSG00000146592	585.1.1	atf-7	WBGene00000223	BZIP domain-containing protein [Source:NCBI gene (formerly Entrezgene);Acc:175587]
33	CREB1	ENSG00000118260	33.1.1	atf-6	WBGene00000222	BZIP domain-containing protein [Source:NCBI gene (formerly Entrezgene);Acc:181405]
498	CREM	ENSG00000095794	498.1.1	atf-6	WBGene00000222	BZIP domain-containing protein [Source:NCBI gene (formerly Entrezgene);Acc:181405]
491	NFIL3	ENSG00000165030	491.1.1	atf-2	WBGene00000220	ATF (cAMP-dependent transcription factor) family [Source:NCBI gene (formerly Entrezgene);Acc:174399]
549	TXNIP	ENSG00000265972	549.1.1	arrd-9	WBGene00008843	Arrestin_C domain-containing protein [Source:NCBI gene (formerly Entrezgene);Acc:184515]
549	TXNIP	ENSG00000265972	549.1.6	arrd-7	WBGene00012464	Arrestin_C domain-containing protein [Source:NCBI gene (formerly Entrezgene);Acc:174847]
549	TXNIP	ENSG00000265972	549.1.8	arrd-5	WBGene00014161	Arrestin_C domain-containing protein [Source:NCBI gene (formerly Entrezgene);Acc:191469]
549	TXNIP	ENSG00000265972	549.1.2	arrd-24	WBGene00009852	Arrestin_C domain-containing protein [Source:NCBI gene (formerly Entrezgene);Acc:185991]
549	TXNIP	ENSG00000265972	549.1.11	arrd-22	WBGene00020612	Arrestin_C domain-containing protein [Source:NCBI gene (formerly Entrezgene);Acc:188642]
549	TXNIP	ENSG00000265972	549.1.10	arrd-19	WBGene00018061	Arrestin_C domain-containing protein [Source:NCBI gene (formerly Entrezgene);Acc:178764]
549	TXNIP	ENSG00000265972	549.1.9	arrd-18	WBGene00018060	Arrestin_C domain-containing protein [Source:NCBI gene (formerly Entrezgene);Acc:178763]
549	TXNIP	ENSG00000265972	549.1.7	arrd-16	WBGene00013043	Arrestin_C domain-containing protein [Source:NCBI gene (formerly Entrezgene);Acc:190071]
549	TXNIP	ENSG00000265972	549.1.5	arrd-13	WBGene00011054	Arrestin_C domain-containing protein [Source:NCBI gene (formerly Entrezgene);Acc:175022]
549	TXNIP	ENSG00000265972	549.1.4	arrd-12	WBGene00011053	Arrestin_N domain-containing protein [Source:NCBI gene (formerly Entrezgene);Acc:187636]
549	TXNIP	ENSG00000265972	549.1.3	arrd-11	WBGene00011052	Arrestin_C domain-containing protein [Source:NCBI gene (formerly Entrezgene);Acc:187635]
347	ARF3	ENSG00000134287	347.1.1	arf-1	WBGene00000182	ADP-ribosylation factor 1-like 2 [Source:NCBI gene (formerly Entrezgene);Acc:175801]
78	CD93	ENSG00000125810	78.1.1	apx-1	WBGene00000168	Anterior pharynx in excess protein 1;Delta-like protein;EGF-like domain-containing protein [Source:NCBI gene (formerly Entrezgene);Acc:178759]
277	ANPEP	ENSG00000166825	277.1.2	anp-1	WBGene00011587	Aminopeptidase [Source:NCBI gene (formerly Entrezgene);Acc:179763]
527	PDLIM7	ENSG00000196923	527.1.1	alp-1	WBGene00001132	ALP/Enigma encoding [Source:NCBI gene (formerly Entrezgene);Acc:177701]
262	ALDH1A1	ENSG00000165092	262.1.1	alh-3	WBGene00000109	10-formyltetrahydrofolate dehydrogenase [Source:NCBI gene (formerly Entrezgene);Acc:177999]
54	AGO1	ENSG00000092847	54.1.3	alg-4	WBGene00006449	Putative protein tag-76 [Source:NCBI gene (formerly Entrezgene);Acc:176400]
54	AGO1	ENSG00000092847	54.1.7	alg-3	WBGene00011910	Argonaute (plant)-Like [Source:NCBI gene (formerly Entrezgene);Acc:178106]
487	ARNTL	ENSG00000133794	487.1.1	aha-1	WBGene00000095	Aryl hydrocarbon receptor nuclear translocator homolog [Source:NCBI gene (formerly Entrezgene);Acc:172889]
554	ADAR	ENSG00000160710	554.1.1	adr-2	WBGene00000080	Double-stranded RNA-specific adenosine deaminase adr-2 [Source:NCBI gene (formerly Entrezgene);Acc:176022]
503	ADA	ENSG00000196839	503.1.1	adah-1	WBGene00015551	A_deaminase domain-containing protein [Source:NCBI gene (formerly Entrezgene);Acc:177469]
381	ACSL1	ENSG00000151726	381.1.6	acs-6	WBGene00022849	fatty Acid CoA Synthetase family [Source:NCBI gene (formerly Entrezgene);Acc:174156]
381	ACSL1	ENSG00000151726	381.1.3	acs-20	WBGene00009218	fatty Acid CoA Synthetase family [Source:NCBI gene (formerly Entrezgene);Acc:178190]
381	ACSL1	ENSG00000151726	381.1.4	acs-18	WBGene00011173	AMP-binding domain-containing protein [Source:NCBI gene (formerly Entrezgene);Acc:177918]
381	ACSL1	ENSG00000151726	381.1.5	acs-15	WBGene00019920	fatty Acid CoA Synthetase family [Source:NCBI gene (formerly Entrezgene);Acc:187666]
381	ACSL1	ENSG00000151726	381.1.2	acs-14	WBGene00008669	fatty Acid CoA Synthetase family [Source:NCBI gene (formerly Entrezgene);Acc:179330]
381	ACSL1	ENSG00000151726	381.1.1	acs-10	WBGene00007082	fatty Acid CoA Synthetase family [Source:NCBI gene (formerly Entrezgene);Acc:179913]
256	ACOX1	ENSG00000161533	256.1.4	acox-1.4	WBGene00008567	Acyl-coenzyme A oxidase [Source:NCBI gene (formerly Entrezgene);Acc:173164]
256	ACOX1	ENSG00000161533	256.1.3	acox-1.3	WBGene00008566	Acyl-coenzyme A oxidase [Source:NCBI gene (formerly Entrezgene);Acc:184167]
256	ACOX1	ENSG00000161533	256.1.2	acox-1.2	WBGene00008565	Acyl-coenzyme A oxidase [Source:NCBI gene (formerly Entrezgene);Acc:173163]
256	ACOX1	ENSG00000161533	256.1.1	acox-1.1	WBGene00008564	Acyl-coenzyme A oxidase [Source:NCBI gene (formerly Entrezgene);Acc:173162]
395	ACLY	ENSG00000131473	395.1.1	acly-2	WBGene00007150	ATP-citrate synthase [Source:NCBI gene (formerly Entrezgene);Acc:179795]
395	ACLY	ENSG00000131473	395.1.2	acly-1	WBGene00016995	putative ATP-citrate synthase [Source:NCBI gene (formerly Entrezgene);Acc:180485]
256	ACOX1	ENSG00000161533	256.1.7	acdh-8	WBGene00019406	Acyl CoA DeHydrogenase [Source:NCBI gene (formerly Entrezgene);Acc:173979]
256	ACOX1	ENSG00000161533	256.1.5	acdh-2	WBGene00015894	Acyl CoA DeHydrogenase;Acyl-CoA_dh_N domain-containing protein [Source:NCBI gene (formerly Entrezgene);Acc:173940]
256	ACOX1	ENSG00000161533	256.1.8	acdh-10	WBGene00020366	putative medium-chain specific acyl-CoA dehydrogenase 10, mitochondrial [Source:NCBI gene (formerly Entrezgene);Acc:24104866]
256	ACOX1	ENSG00000161533	256.1.6	acdh-1	WBGene00016943	Acyl CoA DeHydrogenase [Source:NCBI gene (formerly Entrezgene);Acc:172358]
303	ABCG2	ENSG00000118777	303.1.1	abcx-1	WBGene00006522	ABC transporter, eXtended [Source:NCBI gene (formerly Entrezgene);Acc:183860]
339	ABCG1	ENSG00000160179	339.1.1	abcx-1	WBGene00006522	ABC transporter, eXtended [Source:NCBI gene (formerly Entrezgene);Acc:183860]
228	AASS	ENSG00000008311	228.1.1	aass-1	WBGene00019819	Lysine ketoglutarate reductase [Source:NCBI gene (formerly Entrezgene);Acc:176842]
563	GANAB	ENSG00000089597	563.1.1	aagr-2	WBGene00019895	P-type domain-containing protein [Source:NCBI gene (formerly Entrezgene);Acc:173848]
