# Supplementary material for: A bioinformatics approach to elucidate conserved genes and pathways in C. elegans as an animal model for cardiovascular research
Source: Sci Rep. 2024 Mar 29;14:7471. doi: 10.1038/s41598-024-56562-9 (PMC10980734; doi:10.1038/s41598-024-56562-9)
Supplement: Supplementary file 5 — Supplementary Information 3. [file 41598_2024_56562_MOESM5_ESM.xlsx]

## Sheet: Supplement File_S3
Supplement File S3: Gene Ontology and KEGG Pathway of Human Upregulated CVD genes

## Sheet: Human_Upregulated genes-BP
Category	Term	Count	%	PValue	Genes	List Total	Pop Hits	Pop Total	Fold Enrichment	Bonferroni	Benjamini	FDR
GOTERM_BP_DIRECT	GO:0006954~inflammatory response	56	5.4741	7.69159e-12	ORM1, IL1RN, CXCL8, TNFAIP6, TRIL, TNFAIP3, ADM, CXCL1, CXCL2, LTB4R, ADGRE2, CRHBP, GPER1, HYAL3, CCRL2, NFKBIZ, SLC11A1, PLA2G4C, FOS, PJA2, IL17RA, IL1B, KIT, CHI3L1, TLR8, ADAM8, S100A9, TLR4, S100A8, TLR2, HDAC4, CX3CR1, CEBPB, C5AR1, PTAFR, FPR1, LY96, FPR2, NLRC4, THBS1, AIF1, CLEC7A, CCL5, CCL4, S100A12, NLRP3, CD14, AOC3, CCL20, NKG7, LYZ, CXCL10, VNN1, BCL6, PTX3, IL18R1	934	412	19308	2.80984	3.31432e-08	3.31431e-08	3.24431e-08
GOTERM_BP_DIRECT	GO:0006955~immune response	61	5.96285	3.8536e-11	IL1RN, CXCL8, CXCL14, CXCL2, FCAR, IFI44L, LTB4R, JCHAIN, FCGR3B, RGS1, FTH1, CTSK, CCRL2, ENPP2, CD36, JAK2, TRIM22, HLA-DPA1, HLA-H, SLC11A1, IL1R2, HLA-B, HLA-A, HLA-F, GEM, HLA-E, CLEC4D, SLPI, IL1B, TLR8, CEACAM8, CLEC4E, TLR4, TLR2, CX3CR1, CEBPB, C5AR1, PTAFR, CD1C, CST7, THBS1, HLA-DMB, NFIL3, HRH2, CCL5, CCL4, MBP, HLA-DQA1, CD74, HLA-DRB5, CCL20, OSM, LILRB2, CXCL12, HLA-DPB1, ACKR4, HL…	934	492	19308	2.56304	1.66051e-07	8.30258e-08	8.12724e-08
GOTERM_BP_DIRECT	GO:0007155~cell adhesion	64	6.25611	2.51973e-10	SPON1, CSF3R, ITGAM, TNFAIP6, HAPLN1, LOXL2, ICAM1, ADAMTSL1, ADGRE2, ISLR, BOC, ITGAX, FLOT2, SIRPA, SVEP1, CD36, EDIL3, CD33, MYBPC3, POSTN, ENTPD1, EGFL6, TNFRSF12A, OMD, RPSA, OLFM4, NPNT, MTSS1, VCAN, CEACAM1, CLDN9, ANOS1, ADAM9, COL6A6, EPHA3, ITGB3BP, CX3CR1, NTM, LAMA4, DPT, THY1, FPR2, THBS2, THBS1, THBS4, ADGRG1, CCL4, S1PR1, CCDC141, MYH10, AOC3, FN1, BMX, COL1A1, MFAP4, NFASC, CXCL12…	934	555	19308	2.38384	1.08575e-06	3.61917e-07	3.54274e-07
GOTERM_BP_DIRECT	GO:0045087~innate immune response	66	6.45161	8.45406e-10	CRCP, ITGAM, NCF2, TRIL, HMGB2, SLA, ADAR, PRDM1, TREM1, IFIT3, JCHAIN, IFIT2, TRIM4, GPER1, CLEC5A, C1RL, PGLYRP1, CAMP, TRIM22, ZBP1, FCER1G, RSAD2, DTX3L, ARG1, RNASE6, HLA-B, HLA-A, PJA2, MPEG1, HLA-E, IL17RA, FGR, SLPI, LCK, SERPING1, TLR8, BPI, PADI4, CLEC4E, S100A9, TLR4, TRIM10, S100A8, TLR2, CX3CR1, LY96, BCL10, NLRC4, LILRA2, DDX60, LILRA5, C6, S100A12, NLRP3, FYN, CD14, CD55, F12, MX1,…	934	599	19308	2.27776	3.64285e-06	9.10714e-07	8.91481e-07
GOTERM_BP_DIRECT	GO:0050870~positive regulation of T cell activation	14	1.36852	1.67825e-09	HLA-DRB5, BCL10, THY1, SIRPB1, HLA-DMB, LCK, HLA-DPB1, HLA-DRA, SIRPA, HLA-DOA, HLA-DRB3, HLA-DQA1, HLA-DRB1, HLA-DPA1	934	33	19308	8.7701	7.23154e-06	1.44631e-06	1.41577e-06
GOTERM_BP_DIRECT	GO:0019882~antigen processing and presentation	16	1.56403	2.8751e-09	CD74, HLA-DRB5, HLA-B, RAB27A, HLA-A, HLA-F, HLA-E, RAB32, EXT1, HLA-DMB, HLA-DPB1, HLA-DRA, HLA-DRB3, HLA-DQA1, HLA-DRB1, HLA-DPA1	934	47	19308	7.0374	1.23887e-05	2.0648e-06	2.02119e-06
GOTERM_BP_DIRECT	GO:0006935~chemotaxis	25	2.44379	4.27013e-09	CX3CR1, CXCL8, C5AR1, PTAFR, MOSPD2, FPR1, CXCL1, FPR2, CXCL14, CXCL2, CXCL16, CCL5, CCRL2, S1PR1, ENPP2, SERPIND1, CCL20, PLAUR, RNASE2, CXCL10, CXCL12, FES, ANOS1, ACKR4, CMTM2	934	123	19308	4.2017	1.83998e-05	2.62857e-06	2.57306e-06
GOTERM_BP_DIRECT	GO:0071356~cellular response to tumor necrosis factor	27	2.6393	7.40186e-09	HDAC4, CEBPA, CXCL8, THBS1, FCAR, ZFP36L1, ICAM1, CRHBP, ZFP36, CCL5, GPER1, CTSK, CCL4, HYAL3, CD58, CAMP, MAPK3, POSTN, EDN1, CCL20, FOS, NPNT, NFKBIA, COL1A1, SFRP1, LCN2, CHI3L1	934	146	19308	3.82297	3.18941e-05	3.76191e-06	3.68246e-06
GOTERM_BP_DIRECT	GO:0002504~antigen processing and presentation of peptide or polysaccharide antigen via MHC class II	11	1.07527	7.85731e-09	HLA-DRB5, HLA-DMB, HLA-B, HLA-DPB1, HLA-DRA, HLA-A, HLA-DRB3, HLA-DOA, HLA-DRB1, HLA-DQA1, HLA-DPA1	934	20	19308	11.3698	3.38566e-05	3.76191e-06	3.68246e-06
GOTERM_BP_DIRECT	GO:0032757~positive regulation of interleukin-8 production	17	1.66178	5.41402e-08	FCN1, CD74, ADIPOQ, BCL10, LILRA2, F3, CLEC7A, IL1B, DDIT3, TLR8, CHI3L1, CD14, CD58, TLR4, CAMP, HSPA1A, TLR2	934	65	19308	5.40662	0.000233263	2.2953e-05	2.24683e-05
GOTERM_BP_DIRECT	GO:0050729~positive regulation of inflammatory response	22	2.15054	5.85944e-08	ZBP1, CEBPA, CEBPB, OSM, NKG7, NLRC4, LILRA5, IL17RA, NFKBIA, NLRP12, IL1B, NFKBIZ, NAPEPLD, S100A12, NLRP3, JAK2, S100A9, TLR4, S100A8, TGM2, TLR2, SNCA	934	110	19308	4.13448	0.000252452	2.2953e-05	2.24683e-05
GOTERM_BP_DIRECT	GO:0032496~response to lipopolysaccharide	26	2.54154	1.41007e-07	C5AR1, HMGB2, LY96, ADM, THBD, GJA1, JAK2, TIMP4, SNCA, JUN, EDN1, IL10RA, SLC11A1, DIO2, IRAK3, FOS, SLPI, IL1B, PELI1, ALPL, TRIB1, S100A9, TLR4, S100A8, TLR2, IFNAR1	934	157	19308	3.42345	0.000607415	5.06333e-05	4.9564e-05
GOTERM_BP_DIRECT	GO:0031663~lipopolysaccharide-mediated signaling pathway	13	1.27077	1.76184e-07	SPI1, PTAFR, LY96, BCL10, NFKBIA, IL1B, CCL5, PLCG2, BPI, CD14, TLR4, TLR2, MAPK3	934	39	19308	6.89079	0.00075889	5.83983e-05	5.71651e-05
GOTERM_BP_DIRECT	GO:0002503~peptide antigen assembly with MHC class II protein complex	9	0.879765	2.62612e-07	HLA-DRB5, HLA-DMB, HLA-DPB1, HLA-DRA, HLA-DRB3, HLA-DOA, HLA-DRB1, HLA-DQA1, HLA-DPA1	934	16	19308	11.6282	0.00113095	8.08282e-05	7.91212e-05
GOTERM_BP_DIRECT	GO:0002381~immunoglobulin production involved in immunoglobulin mediated immune response	9	0.879765	4.75001e-07	HLA-DRB5, HLA-DMB, HLA-DPB1, HLA-DRA, HLA-DRB3, HLA-DOA, HLA-DRB1, HLA-DQA1, HLA-DPA1	934	17	19308	10.9442	0.00204469	0.000136452	0.00013357
GOTERM_BP_DIRECT	GO:0006915~apoptotic process	59	5.76735	5.95533e-07	HIP1, CSRNP3, SYCP2, PTEN, SLC40A1, TNFAIP3, GJA1, KIF1B, JAK2, PHLDA1, IER3, ZBP1, SRGN, TNFRSF12A, DYNLL1, MMP9, RNF144B, CEACAM6, IL1B, FKBP8, ELMO2, CHI3L1, RAF1, S100A9, S100A8, PPID, ITGB3BP, TLR2, PPP1R15A, RTN3, BECN1, BCL2A1, C5AR1, BCL10, NLRC4, STK3, ZFP36L1, DRAM1, NLRP3, PMAIP1, CD14, PAK2, MCL1, MAPK3, JUN, EGLN3, GSN, GADD45B, ZBTB16, MX1, GZMB, BMX, SULF1, NFKBIA, P2RX1, STK17B, L…	934	607	19308	2.00934	0.00256286	0.000160385	0.000156997
GOTERM_BP_DIRECT	GO:0071222~cellular response to lipopolysaccharide	28	2.73705	6.65298e-07	CX3CR1, CEBPB, CXCL8, HMGB2, TNFAIP3, LY96, CXCL1, BCL10, CXCL2, FCAR, ICAM1, ZFP36, SBNO2, SIRPA, NLRP3, CD14, CD36, JAK2, CAMP, ARG1, LILRB2, CXCL10, IL1B, LCN2, ADAM9, BPI, CD68, TLR4	934	193	19308	2.9991	0.00286267	0.000168634	0.000165072
GOTERM_BP_DIRECT	GO:0051092~positive regulation of NF-kappaB transcription factor activity	25	2.44379	7.6922e-07	CX3CR1, BCL10, NLRC4, EDA2R, ICAM1, CLEC7A, PLCG2, FLOT1, S100A12, FLOT2, NLRP3, CD36, TRIM22, PRKCI, CAV1, IRAK3, IL1B, ADAM8, MAP3K13, S100A9, TLR4, S100A8, IL18R1, HSPA1A, TLR2	934	160	19308	3.23006	0.00330909	0.000184143	0.000180254
GOTERM_BP_DIRECT	GO:0019886~antigen processing and presentation of exogenous peptide antigen via MHC class II	11	1.07527	8.2108e-07	CD74, HLA-DRB5, HLA-DMB, FCER1G, HLA-DPB1, HLA-DRA, HLA-DRB3, HLA-DOA, HLA-DRB1, HLA-DQA1, HLA-DPA1	934	30	19308	7.57987	0.00353178	0.000186212	0.00018228
GOTERM_BP_DIRECT	GO:0007165~signal transduction	100	9.77517	1.27529e-06	IL1RN, CD83, CSF3R, RASL11B, IRS2, GUCA1C, FGF1, CXCL14, CXCL16, CRHBP, IPO8, GJA1, HPGDS, PPP4R1, RASSF2, RGS1, RASSF4, ANPEP, CLEC5A, NAMPT, ADIPOQ, OLFM4, GEM, TYROBP, UTS2, RAF1, RIN2, SKAP2, GRIA2, BEX1, EPAS1, PDE1A, NPR3, C5AR1, FPR1, CREM, IQGAP1, STK3, FAM83H, SCUBE2, NLRP3, PILRA, OSGIN2, BMX, IGF2R, NR4A2, EXT1, CXCL10, BST1, NR4A3, FGF14, CXCL12, OGN, GNB3, HLA-DRB3, FGF12, HLA-DRB1, …	934	1267	19308	1.6316	0.00548014	0.000274761	0.000268958
GOTERM_BP_DIRECT	GO:0030593~neutrophil chemotaxis	17	1.66178	1.61168e-06	TGFB2, CSF3R, CXCL8, FCER1G, CCL20, C5AR1, CXCL1, TREM1, CXCL2, CXCL10, IL1B, CCL5, CCL4, SAA1, S100A12, S100A9, S100A8	934	82	19308	4.28574	0.00692067	0.000330701	0.000323717
GOTERM_BP_DIRECT	GO:0030335~positive regulation of cell migration	32	3.12805	2.89067e-06	TNFAIP6, SEMA3G, IRS2, SEMA3E, FGF1, AIF1, THBS1, CXCL16, FAM83H, SDCBP, CLEC7A, CCL5, GPER1, PDGFC, ITGAX, S1PR1, JAK2, SEMA4A, EDN1, MYOC, CAV1, MMP9, F3, FGR, COL1A1, CXCL12, CEACAM6, IL1B, KIT, NUMB, ADAM9, HBEGF	934	258	19308	2.56402	0.0123786	0.000566176	0.000554219
GOTERM_BP_DIRECT	GO:0009615~response to virus	19	1.85728	5.95521e-06	RSAD2, MX1, ODC1, ADAR, IRAK3, IFIT1, DDX60, IFIT3, IFIT2, IL17RA, FGR, CXCL12, CCL5, CCL4, HYAL3, BCL3, TLR8, TRIM22, IFNAR1	934	111	19308	3.53851	0.0253346	0.0011157	0.00109213
GOTERM_BP_DIRECT	GO:0001774~microglial cell activation	10	0.977517	7.88685e-06	JUN, ITGAM, NAMPT, C5AR1, FPR2, MAPT, JAK2, AIF1, TLR2, SNCA	934	30	19308	6.89079	0.0334136	0.00141602	0.00138611
GOTERM_BP_DIRECT	GO:0032755~positive regulation of interleukin-6 production	18	1.75953	8.42089e-06	CD74, PTAFR, LILRB2, BCL10, LILRA2, AIF1, LILRA5, EREG, IL17RA, TYROBP, CLEC7A, IL1B, PLCG2, TLR8, MBP, CD36, TLR4, TLR2	934	103	19308	3.61265	0.0356353	0.00145142	0.00142077
GOTERM_BP_DIRECT	GO:0038094~Fc-gamma receptor signaling pathway	6	0.58651	1.292e-05	CLEC4D, FCER1G, LCK, CD247, CLEC4E, OSCAR	934	8	19308	15.5043	0.0541514	0.00214125	0.00209603
GOTERM_BP_DIRECT	GO:0042493~response to drug	33	3.22581	1.49405e-05	HDAC4, BECN1, CDKN1A, ABCB1, PTEN, SLC1A2, TGFA, PTN, THBS1, ICAM1, XPO1, CCND1, TIMP2, APOD, FYN, TIMP4, SNCA, TGFB2, JUN, CPT1A, ACSL1, ARG1, VEGFB, FOS, COL1A1, POR, SFRP1, CENPF, CREB1, LCK, LCN2, TXNIP, FOSB	934	293	19308	2.32829	0.0623504	0.00238439	0.00233403
GOTERM_BP_DIRECT	GO:0019221~cytokine-mediated signaling pathway	22	2.15054	2.05796e-05	CEBPA, CSF3R, IL10RA, IL1R2, CAV1, IRAK3, LILRB2, LILRB3, LILRA2, F3, LILRA3, CSF2RA, LILRA5, EREG, IL1B, KIT, LEPR, STAT4, JAK2, TGM2, IL13RA1, IFNAR1	934	156	19308	2.91534	0.0848602	0.00316706	0.00310017
GOTERM_BP_DIRECT	GO:0043406~positive regulation of MAP kinase activity	15	1.46628	2.63352e-05	EDN1, TGFA, IQGAP1, FGF1, THBS1, PTPRC, IL1B, PDGFC, KIT, S100A12, ADAM9, ADAM8, PDE5A, CD24, TLR4	934	80	19308	3.87607	0.107278	0.00379066	0.00371061
GOTERM_BP_DIRECT	GO:0048661~positive regulation of smooth muscle cell proliferation	14	1.36852	2.63912e-05	HDAC4, ZNF143, EDN1, PTAFR, AIF1, THBS1, EREG, NR4A3, CCL5, NAMPT, S1PR1, TLR4, TGM2, HBEGF	934	70	19308	4.13448	0.107493	0.00379066	0.00371061
GOTERM_BP_DIRECT	GO:0001916~positive regulation of T cell mediated cytotoxicity	9	0.879765	2.81581e-05	HLA-H, PTPRC, HLA-B, HLA-DRA, HLA-A, HLA-F, CD1C, HLA-DRB1, HLA-E	934	27	19308	6.89079	0.114263	0.00391397	0.00383131
GOTERM_BP_DIRECT	GO:0008285~negative regulation of cell proliferation	44	4.30108	3.46387e-05	HDAC4, CEBPA, BECN1, CDKN1A, CXCL8, PTEN, DPT, ADM, CXCL1, THBS1, ING1, IFIT3, STK3, ADGRG1, SCIN, FRZB, GPER1, NACC2, FTH1, TIMP2, QSOX1, JAK2, CD33, TGFB2, JUN, SMAD4, DUSP1, ZBTB16, OSM, P3H2, WNT9A, PODN, KLF4, EREG, SFRP4, SFRP1, RGCC, CNOT7, BCL6, IL1B, RAF1, SKAP2, HSPA1A, TLR2	934	464	19308	1.96031	0.138655	0.00466432	0.00456581
GOTERM_BP_DIRECT	GO:0002544~chronic inflammatory response	6	0.58651	5.35931e-05	GJA1, VNN1, THBS1, S100A9, CAMP, S100A8	934	10	19308	12.4034	0.206212	0.00699796	0.00685017
GOTERM_BP_DIRECT	GO:0032731~positive regulation of interleukin-1 beta production	13	1.27077	5.69334e-05	EGR1, ORM1, NLRC4, LILRA2, LILRA5, NLRP12, TYROBP, CLEC7A, TLR8, NLRP3, CD36, JAK2, TLR4	934	65	19308	4.13448	0.217556	0.00721547	0.00706309
GOTERM_BP_DIRECT	GO:0032760~positive regulation of tumor necrosis factor production	17	1.66178	6.06607e-05	SASH3, ORM1, PTAFR, LY96, LILRA2, THBS1, LILRA5, HLA-E, TYROBP, PTPRC, CLEC7A, PLCG2, CD14, CD36, JAK2, TLR4, TLR2	934	108	19308	3.25399	0.230023	0.00746819	0.00731048
GOTERM_BP_DIRECT	GO:0061844~antimicrobial humoral immune response mediated by antimicrobial peptide	17	1.66178	6.79624e-05	CXCL8, CCL20, RNASE6, ADM, CXCL1, CXCL2, CXCL14, NPPB, CXCL10, CXCL12, GNLY, S100A12, BPI, PGLYRP1, HMGN2, S100A9, CAMP	934	109	19308	3.22413	0.253873	0.00813472	0.00796293
GOTERM_BP_DIRECT	GO:0001666~response to hypoxia	23	2.24829	7.04938e-05	BECN1, EGR1, TGFB2, POSTN, EGLN3, SMAD4, EPAS1, CAV1, ADIPOQ, VEGFB, AGTRAP, ADM, THBS1, LOXL2, NR4A2, PDLIM1, CREB1, CXCL12, NPPA, ANGPTL4, CD24, RAF1, TLR2	934	182	19308	2.61244	0.261968	0.00820967	0.0080363
GOTERM_BP_DIRECT	GO:0071346~cellular response to interferon-gamma	16	1.56403	7.85837e-05	EDN1, GSN, STXBP3, CCL20, AIF1, FCAR, ICAM1, CCL5, CCL4, ZYX, SIRPA, CD58, TLR4, GBP4, HLA-DPA1, TLR2	934	99	19308	3.34099	0.287254	0.00891098	0.00872279
GOTERM_BP_DIRECT	GO:0001525~angiogenesis	28	2.73705	9.39336e-05	CXCL8, EPAS1, TNFAIP2, PTEN, TGFA, THY1, FGF1, MEOX2, ADGRG1, ANPEP, S1PR1, LEPR, APOD, GLUL, SEMA4A, JUN, TNFRSF12A, CAV1, FN1, VEGFB, PLXDC1, EREG, CEACAM1, FAP, APLNR, ADAM8, ANGPTL4, ANGPTL1	934	252	19308	2.29693	0.332876	0.0100759	0.00986312
GOTERM_BP_DIRECT	GO:0045429~positive regulation of nitric oxide biosynthetic process	11	1.07527	9.74039e-05	EDN1, CLEC7A, IL1B, HBB, PTX3, CD36, KLF4, JAK2, AIF1, TLR4, ICAM1	934	49	19308	4.64074	0.342778	0.0100759	0.00986312
GOTERM_BP_DIRECT	GO:0051781~positive regulation of cell division	11	1.07527	9.74039e-05	TGFB2, IL1B, PDGFC, OSM, VEGFB, TGFA, PTN, YBX1, FGF1, THBS4, EREG	934	49	19308	4.64074	0.342778	0.0100759	0.00986312
GOTERM_BP_DIRECT	GO:0032729~positive regulation of interferon-gamma production	14	1.36852	9.82103e-05	SASH3, BTN3A1, SLC11A1, HLA-A, CLEC7A, IL1B, BCL3, HLA-DPB1, TLR8, CD14, JAK2, TLR4, IL18R1, HLA-DPA1	934	79	19308	3.66346	0.345058	0.0100759	0.00986312
GOTERM_BP_DIRECT	GO:0031640~killing of cells of other organism	13	1.27077	0.000120467	CXCL8, CCL20, CXCL1, LYZ, CXCL2, CXCL14, NPPB, CXCL10, CXCL12, GNLY, S100A12, PGLYRP1, HMGN2	934	70	19308	3.83916	0.404959	0.012072	0.011817
GOTERM_BP_DIRECT	GO:0007267~cell-cell signaling	26	2.54154	0.000134044	CX3CR1, TNFAIP6, THY1, CXCL14, AREG, PANX2, GJA1, ADGRG1, CCL5, GJA4, CCL4, NAMPT, CD33, EDN1, CCL20, LILRB2, WNT9A, ADRA2C, EREG, CXCL10, FGF14, IL1B, ZYX, MAPT, S100A9, FGF12	934	230	19308	2.33688	0.438775	0.0128501	0.0125787
GOTERM_BP_DIRECT	GO:0043065~positive regulation of apoptotic process	33	3.22581	0.000134197	CSRNP3, HTRA1, ADM, PTN, BCL10, NLRC4, STK3, IFIT2, SCIN, RASSF2, FRZB, GPER1, PMAIP1, PHLDA1, MCL1, TGM2, SNCA, ZBP1, JUN, TNFRSF12A, GADD45B, DUSP1, ZBTB16, MMP9, IGF2R, SFRP4, SFRP1, CREB1, BCL6, STK17B, TXNIP, RNPS1, PPID	934	328	19308	2.07984	0.439145	0.0128501	0.0125787
GOTERM_BP_DIRECT	GO:0030198~extracellular matrix organization	21	2.05279	0.000142474	ERO1A, POSTN, ECM2, EGFL6, COL14A1, FBLN1, NPNT, MMP9, COLQ, ADAMTSL1, COL1A1, SMOC2, COL3A1, CCDC80, MMP16, CRISPLD2, ATXN1L, BCL3, COL6A6, PTX3, MATN2	934	165	19308	2.63103	0.458799	0.013091	0.0128145
GOTERM_BP_DIRECT	GO:0016485~protein processing	14	1.36852	0.000145239	SRGN, SPON1, MME, CPXM2, IL1R2, F12, F3, ASPRV1, MAFB, MMP16, CPD, ADAM9, CPE, TLL2	934	82	19308	3.52943	0.46521	0.013091	0.0128145
GOTERM_BP_DIRECT	GO:0006953~acute-phase response	10	0.977517	0.000145827	CD163, IL1RN, CEBPB, ORM1, SERPINA1, SAA4, SAA1, HP, LCN2, FN1	934	42	19308	4.92199	0.466563	0.013091	0.0128145
GOTERM_BP_DIRECT	GO:0007568~aging	23	2.24829	0.000180894	BECN1, JUN, SMAD4, GSN, BCL2A1, MME, ARG1, AMFR, PTEN, ADM, FOS, PPP1R9A, LOXL2, CREB1, NAMPT, TIMP2, NAPEPLD, SERPING1, MBP, APOD, CD68, MAPK3, SNCA	934	194	19308	2.45085	0.541385	0.0159076	0.0155717
GOTERM_BP_DIRECT	GO:0006968~cellular defense response	11	1.07527	0.000194018	CX3CR1, BECN1, FCMR, TYROBP, NCF2, GNLY, CLEC5A, C5AR1, LY96, LILRB2, BCL10	934	53	19308	4.29049	0.566604	0.0166893	0.0163369
GOTERM_BP_DIRECT	GO:0019432~triglyceride biosynthetic process	7	0.684262	0.00019753	LPGAT1, DGAT2, GPAM, ACSL1, MOGAT1, GPAT3, ACSL4	934	19	19308	7.61614	0.573115	0.0166893	0.0163369
GOTERM_BP_DIRECT	GO:0035994~response to muscle stretch	7	0.684262	0.000270704	NFKBIA, EDN1, JUN, GSN, NPPA, FOS, RAF1	934	20	19308	7.23533	0.688583	0.022432	0.0219583
GOTERM_BP_DIRECT	GO:0001819~positive regulation of cytokine production	12	1.17302	0.000296205	FGR, RGCC, BTN3A1, SLC11A1, CLEC5A, SAA1, FLOT1, PELI1, IRAK3, AGPAT1, CLEC4E, EREG	934	66	19308	3.75861	0.720998	0.024082	0.0235735
GOTERM_BP_DIRECT	GO:0045600~positive regulation of fat cell differentiation	11	1.07527	0.000310786	CEBPA, ZFP36, SFRP1, CEBPB, CREB1, FRZB, ZBTB16, LMO3, CCDC3, STK3, ZFP36L1	934	56	19308	4.06065	0.737994	0.0245179	0.0240001
GOTERM_BP_DIRECT	GO:0032570~response to progesterone	9	0.879765	0.000318695	TGFB2, CAV1, FOSB, TXNIP, MBP, FOS, PTN, THBS1, TLR2	934	37	19308	5.02842	0.746774	0.0245179	0.0240001
GOTERM_BP_DIRECT	GO:0050852~T cell receptor signaling pathway	16	1.56403	0.000319729	BTNL9, BTN3A1, HLA-A, BCL10, THY1, LIME1, PTPRC, LCK, NFKBIZ, HLA-DPB1, PLCG2, FYN, CD247, HLA-DRB3, HLA-DRB1, SKAP1	934	112	19308	2.9532	0.747901	0.0245179	0.0240001
GOTERM_BP_DIRECT	GO:0002486~antigen processing and presentation of endogenous peptide antigen via MHC class I via ER pathway, TAP-independent	5	0.488759	0.000324326	HLA-H, HLA-B, HLA-A, HLA-F, HLA-E	934	8	19308	12.9202	0.752847	0.0245179	0.0240001
GOTERM_BP_DIRECT	GO:0071347~cellular response to interleukin-1	14	1.36852	0.000374899	EDN1, CEBPB, CXCL8, USP10, CCL20, ICAM1, SFRP1, CCL5, CCL4, HYAL3, LCN2, SIRPA, CHI3L1, CAMP	934	90	19308	3.2157	0.801257	0.0278524	0.0272642
GOTERM_BP_DIRECT	GO:0042060~wound healing	15	1.46628	0.000429563	TGFB2, CDKN1A, POSTN, SMAD4, GSN, SLC11A1, TGFA, NRG1, FGF1, EREG, EXT1, COL1A1, COL3A1, RAF1, S100A8	934	103	19308	3.01054	0.842981	0.0311423	0.0304846
GOTERM_BP_DIRECT	GO:2000516~positive regulation of CD4-positive, alpha-beta T cell activation	4	0.391007	0.000433692	HLA-DRA, HLA-DRB3, HLA-DRB1, CD55	934	4	19308	20.6724	0.84575	0.0311423	0.0304846
GOTERM_BP_DIRECT	GO:0071560~cellular response to transforming growth factor beta stimulus	12	1.17302	0.000440863	CX3CR1, COL1A1, PPM1A, EDN1, SFRP1, POSTN, ARG1, CAV1, CTSK, FYN, PAK2, ZFP36L1	934	69	19308	3.5952	0.850446	0.0311423	0.0304846
GOTERM_BP_DIRECT	GO:0006909~phagocytosis	12	1.17302	0.000500597	CD93, NCF2, ANXA3, SLC11A1, NCF4, CEACAM4, LEPR, ELMO2, C1ORF43, ABCA7, CD14, TLR4	934	70	19308	3.54384	0.884399	0.0347915	0.0340568
GOTERM_BP_DIRECT	GO:0006919~activation of cysteine-type endopeptidase activity involved in apoptotic process	13	1.27077	0.0005518	EGLN3, HIP1, NLRC4, F3, NLRP12, LCK, P2RX1, PMAIP1, MAPT, JAK2, S100A9, S100A8, SNCA	934	82	19308	3.27733	0.907298	0.0377414	0.0369444
GOTERM_BP_DIRECT	GO:0050766~positive regulation of phagocytosis	10	0.977517	0.000579612	FCER1G, CLEC7A, IL1B, SLC11A1, RAB27A, SIRPA, ABCA7, PTX3, FPR2, SIRPB1	934	50	19308	4.13448	0.917773	0.0390242	0.0382
GOTERM_BP_DIRECT	GO:0014068~positive regulation of phosphatidylinositol 3-kinase signaling	13	1.27077	0.000617223	BECN1, TGFB2, MYOC, OSM, FN1, SEMA3E, FGR, GPER1, CCL5, PDGFC, KIT, FYN, JAK2	934	83	19308	3.23784	0.930082	0.0406467	0.0397883
GOTERM_BP_DIRECT	GO:0090026~positive regulation of monocyte chemotaxis	7	0.684262	0.000622577	CX3CR1, CXCL10, CXCL12, CCL5, MOSPD2, FPR2, AIF1	934	23	19308	6.29159	0.931678	0.0406467	0.0397883
GOTERM_BP_DIRECT	GO:0034116~positive regulation of heterotypic cell-cell adhesion	6	0.58651	0.000728472	CEACAM6, LCK, IL1B, FLOT1, THY1, SKAP1	934	16	19308	7.75214	0.956723	0.0468506	0.0458611
GOTERM_BP_DIRECT	GO:0044344~cellular response to fibroblast growth factor stimulus	8	0.782014	0.000851842	COL1A1, ZFP36, SFRP1, POSTN, CXCL8, CCL5, ZFP36L1, SNCA	934	33	19308	5.01149	0.974578	0.0539792	0.0528392
GOTERM_BP_DIRECT	GO:0051607~defense response to virus	24	2.34604	0.000952062	ZBP1, BECN1, RNASEL, CRCP, DTX3L, RSAD2, MX1, RNASE6, ADAR, IFIT1, DDX60, RNASE2, IFIT3, IFI44L, IFIT2, CNOT7, PTPRC, GPAM, ITGAX, TLR8, PMAIP1, TBKBP1, TRIM22, TLR2	934	233	19308	2.12934	0.9835	0.0594556	0.0582
GOTERM_BP_DIRECT	GO:0045730~respiratory burst	6	0.58651	0.000991203	NCF2, SLC11A1, NCF4, NCF1C, CD24, CD55	934	17	19308	7.29613	0.986063	0.0610156	0.0597271
GOTERM_BP_DIRECT	GO:0050873~brown fat cell differentiation	8	0.782014	0.0010285	ERO1A, CEBPA, NUDT7, CEBPB, RGS2, LAMA4, ADIPOQ, DIO2	934	34	19308	4.86409	0.988134	0.06242	0.0611017
GOTERM_BP_DIRECT	GO:0007596~blood coagulation	13	1.27077	0.00105001	ENTPD1, SERPINA1, SERPIND1, F12, PLAUR, PROZ, RAB27A, F3, F5, THBD, SERPING1, CD36, F2RL2	934	88	19308	3.05387	0.989186	0.0628403	0.0615132
GOTERM_BP_DIRECT	GO:0045444~fat cell differentiation	12	1.17302	0.00113752	NR4A2, OSBPL8, CEBPA, RNASEL, NR4A3, MAFB, CCND1, CEBPD, TMEM120A, ARID5B, KLF4, JDP2	934	77	19308	3.22167	0.992586	0.0665801	0.0651741
GOTERM_BP_DIRECT	GO:0007179~transforming growth factor beta receptor signaling pathway	14	1.36852	0.0011434	TGFB2, JUN, SMAD4, SPI1, USP9Y, LTBP4, LTBP2, FOS, NPNT, COL3A1, CREB1, ZYX, ADAM9, SKIL	934	101	19308	2.86548	0.992772	0.0665801	0.0651741
GOTERM_BP_DIRECT	GO:0035556~intracellular signal transduction	38	3.71457	0.00123548	CXCL8, NRK, ADCY4, TGFA, CXCL1, TREM1, STK3, PREX2, SDCBP, MKNK1, PLCG2, FYN, JAK2, PAK2, MAPK3, MAP4K1, MAP3K2, PRKCI, EDN1, SMAD4, DUSP1, PLA2G4C, ARHGAP29, NRG1, IRAK3, BMX, SRPK1, MAPK10, TYROBP, SH3BP5L, LCK, STK17B, KIT, FKBP8, SIK1, PKN2, PLCH2, RAF1	934	451	19308	1.7418	0.995141	0.0709823	0.0694833
GOTERM_BP_DIRECT	GO:0061760~antifungal innate immune response	6	0.58651	0.00131825	CX3CR1, CLEC4D, CLEC7A, PLCG2, BCL10, CLEC4E	934	18	19308	6.89079	0.9966	0.0732765	0.071729
GOTERM_BP_DIRECT	GO:1903428~positive regulation of reactive oxygen species biosynthetic process	6	0.58651	0.00131825	HDAC4, PLCG2, LCN2, RAB27A, CD36, TLR4	934	18	19308	6.89079	0.9966	0.0732765	0.071729
GOTERM_BP_DIRECT	GO:0002237~response to molecule of bacterial origin	5	0.488759	0.00136044	CXCL8, TNFAIP3, CD24, CXCL2, TLR2	934	11	19308	9.39653	0.997166	0.0732765	0.071729
GOTERM_BP_DIRECT	GO:0045657~positive regulation of monocyte differentiation	5	0.488759	0.00136044	CD74, JUN, FES, HLA-DRB1, ZFP36L1	934	11	19308	9.39653	0.997166	0.0732765	0.071729
GOTERM_BP_DIRECT	GO:1902043~positive regulation of extrinsic apoptotic signaling pathway via death domain receptors	5	0.488759	0.00136044	SFRP1, PMAIP1, THBS1, SKIL, STK3	934	11	19308	9.39653	0.997166	0.0732765	0.071729
GOTERM_BP_DIRECT	GO:0006952~defense response	12	1.17302	0.00140967	CSF3R, CXCL12, CD83, MX1, HLA-B, STAT4, RNASE6, HP, NLRP3, LILRB3, LILRA2, CXCL2	934	79	19308	3.14011	0.997709	0.0749061	0.0733242
GOTERM_BP_DIRECT	GO:0050830~defense response to Gram-positive bacterium	16	1.56403	0.00142546	C5AR1, HMGB2, RNASE6, ADM, HLA-A, LYZ, MPEG1, HLA-E, FGR, IL1B, CD36, ZG16, PGLYRP1, GBP4, CAMP, TLR2	934	129	19308	2.56402	0.997859	0.0749061	0.0733242
GOTERM_BP_DIRECT	GO:0030890~positive regulation of B cell proliferation	9	0.879765	0.00146686	SASH3, BST1, CD74, CDKN1A, PTPRC, BCL6, PELI1, IRS2, TLR4	934	46	19308	4.0446	0.99821	0.0761532	0.074545
GOTERM_BP_DIRECT	GO:0008217~regulation of blood pressure	12	1.17302	0.00156453	GNA13, EXT1, NPPB, EDN1, ANPEP, P2RX1, NPR3, NPPA, GNB3, HBB, AGTRAP, UTS2	934	80	19308	3.10086	0.998825	0.0802567	0.0785618
GOTERM_BP_DIRECT	GO:0031668~cellular response to extracellular stimulus	6	0.58651	0.0017185	NR4A2, CDKN1A, PTPRC, SLC1A2, FOS, AIF1	934	19	19308	6.52812	0.999396	0.087118	0.0852782
GOTERM_BP_DIRECT	GO:0007204~positive regulation of cytosolic calcium ion concentration	18	1.75953	0.00180188	CX3CR1, EDN1, C5AR1, FPR1, LPAR2, ADM, FPR2, GNA13, GJA1, GPER1, CCRL2, ACKR4, SAA1, PLCE1, CD36, CD24, JAK2, CD55	934	159	19308	2.34027	0.999578	0.0897611	0.0878654
GOTERM_BP_DIRECT	GO:0051091~positive regulation of sequence-specific DNA binding transcription factor activity	15	1.46628	0.0018123	HDAC4, EDN1, BEX1, ANXA3, PTEN, ARID5B, STK3, RGCC, CLEC7A, IL1B, DDIT3, KIT, PLCG2, JAK2, TRIM22	934	119	19308	2.60576	0.999597	0.0897611	0.0878654
GOTERM_BP_DIRECT	GO:0070098~chemokine-mediated signaling pathway	11	1.07527	0.00188353	CX3CR1, CXCL10, CXCL12, CXCL8, CCL20, CCL5, CCRL2, CCL4, ACKR4, CXCL1, CXCL2	934	70	19308	3.24852	0.999704	0.092229	0.0902813
GOTERM_BP_DIRECT	GO:0016045~detection of bacterium	5	0.488759	0.00196301	HLA-B, HLA-A, NLRC4, PGLYRP1, HLA-DRB1	934	12	19308	8.61349	0.99979	0.0950404	0.0930333
GOTERM_BP_DIRECT	GO:0050731~positive regulation of peptidyl-tyrosine phosphorylation	13	1.27077	0.00205437	CD74, ADIPOQ, OSM, VEGFB, THBS4, ICAM1, PTPRC, CLEC7A, ENPP2, PLCG2, CD36, JAK2, PAK2	934	95	19308	2.82885	0.999858	0.0983585	0.0962813
GOTERM_BP_DIRECT	GO:0060326~cell chemotaxis	11	1.07527	0.00209937	CX3CR1, DOCK4, CXCL12, CCL20, KIT, CCRL2, ACKR4, HMGB2, ELMO2, CXCL14, HBEGF	934	71	19308	3.20276	0.999883	0.0992479	0.0971519
GOTERM_BP_DIRECT	GO:0030154~cell differentiation	51	4.98534	0.00211901	DDX3Y, HIP1, SPI1, CPNE5, TNFAIP2, SLA, CHRDL2, FGF1, CHRDL1, ETS2, ANPEP, GPER1, JAK2, NDEL1, PRM1, EGFL6, TNFRSF12A, USP42, C3ORF62, NRG1, FGR, SFRP4, SFRP1, ELF2, GORASP2, LCK, RAF1, BEX1, SHCBP1L, CREM, ABHD5, FSTL3, GNA13, ADGRG1, FRZB, FYN, RXRG, PDLIM7, MCL1, SEMA4A, SMAD4, GADD45B, TMEM176B, CAV1, LARP7, TTLL7, CENPF, FES, MGP, TLL2, TNP2	934	680	19308	1.55043	0.999893	0.0992479	0.0971519
GOTERM_BP_DIRECT	GO:0007171~activation of transmembrane receptor protein tyrosine kinase activity	6	0.58651	0.0022011	PDGFC, TGFA, NRG1, AREG, EREG, HBEGF	934	20	19308	6.20171	0.999925	0.100858	0.0987282
GOTERM_BP_DIRECT	GO:0071375~cellular response to peptide hormone stimulus	6	0.58651	0.0022011	EDN1, POR, GPER1, CAV1, FYN, ZFP36L1	934	20	19308	6.20171	0.999925	0.100858	0.0987282
GOTERM_BP_DIRECT	GO:0030199~collagen fibril organization	10	0.977517	0.00222361	EXT1, COL1A1, COL3A1, TGFB2, LUM, COL14A1, TLL2, DPT, FMOD, LOXL2	934	60	19308	3.4454	0.999932	0.100858	0.0987282
GOTERM_BP_DIRECT	GO:0045671~negative regulation of osteoclast differentiation	7	0.684262	0.00228708	SFRP1, MAFB, TNFAIP6, LRRC17, LILRB3, TLR4, FSTL3	934	29	19308	4.98988	0.999948	0.102656	0.100488
GOTERM_BP_DIRECT	GO:0043123~positive regulation of I-kappaB kinase/NF-kappaB signaling	20	1.95503	0.00246661	CD74, UBE2I, ADIPOQ, SHISA5, BCL10, ATP2C1, EDA2R, PPM1A, GJA1, CLEC4D, CLEC7A, IL1B, PELI1, S100A12, FYN, CD36, TLR4, TRIM22, HLA-DRB1, TGM2	934	192	19308	2.15337	0.999976	0.109573	0.107259
GOTERM_BP_DIRECT	GO:0051216~cartilage development	10	0.977517	0.00249891	EDN1, LUM, ZBTB16, MGP, HYAL3, CHI3L1, CHRDL2, SULF1, SULF2, MAPK3	934	61	19308	3.38891	0.999979	0.109876	0.107555
GOTERM_BP_DIRECT	GO:0032868~response to insulin	12	1.17302	0.00256137	COL1A1, EGR1, EPM2AIP1, SESN3, STXBP3, CTSK, NPPA, ALPL, ADM, FOS, ICAM1, TLR2	934	85	19308	2.91845	0.999984	0.111484	0.10913
GOTERM_BP_DIRECT	GO:0018149~peptide cross-linking	7	0.684262	0.00274369	COL3A1, CSTA, FN1, ABCA7, THBS1, TGM3, TGM2	934	30	19308	4.82355	0.999993	0.116035	0.113584
GOTERM_BP_DIRECT	GO:0045070~positive regulation of viral genome replication	7	0.684262	0.00274369	CNOT7, CCL5, PKN2, ADAR, IFIT1, PPID, SRPK1	934	30	19308	4.82355	0.999993	0.116035	0.113584
GOTERM_BP_DIRECT	GO:0045595~regulation of cell differentiation	8	0.782014	0.00277138	CEBPB, BCL6, CEBPD, FES, LTBP4, SIK1, KLF4, RAF1	934	40	19308	4.13448	0.999994	0.116035	0.113584
GOTERM_BP_DIRECT	GO:0032930~positive regulation of superoxide anion generation	6	0.58651	0.00277533	ITGAM, TYROBP, CLEC7A, GNAI3, FPR2, MAPT	934	21	19308	5.90639	0.999994	0.116035	0.113584
GOTERM_BP_DIRECT	GO:0030514~negative regulation of BMP signaling pathway	10	0.977517	0.00280056	PPM1A, SFRP1, TNFAIP6, CAV1, HTRA1, CHRDL2, SKIL, CHRDL1, SORL1, FSTL3	934	62	19308	3.33425	0.999994	0.116035	0.113584
GOTERM_BP_DIRECT	GO:0070373~negative regulation of ERK1 and ERK2 cascade	12	1.17302	0.00308164	SMAD4, NLRP12, PTPRC, DUSP1, GPER1, LMO3, ADIPOQ, PTEN, SIRPA, FBLN1, KLF4, TLR4	934	87	19308	2.85136	0.999998	0.126465	0.123794
GOTERM_BP_DIRECT	GO:0032733~positive regulation of interleukin-10 production	8	0.782014	0.0032051	SASH3, CD83, CLEC7A, BCL3, PLCG2, TLR4, TLR2, LILRA5	934	41	19308	4.03363	0.999999	0.130291	0.127539
GOTERM_BP_DIRECT	GO:0002693~positive regulation of cellular extravasation	4	0.391007	0.00340005	PTAFR, ADAM8, THY1, ICAM1	934	7	19308	11.8128	1	0.136923	0.134032
GOTERM_BP_DIRECT	GO:0055119~relaxation of cardiac muscle	5	0.488759	0.00367406	GSTM2, RGS2, GSN, PDE5A, KCNJ2	934	14	19308	7.38299	1	0.146095	0.143009
GOTERM_BP_DIRECT	GO:0042542~response to hydrogen peroxide	9	0.879765	0.00370191	COL1A1, JUN, DUSP1, HP, ADAM9, HBB, TXNIP, FYN, AREG	934	53	19308	3.5104	1	0.146095	0.143009
GOTERM_BP_DIRECT	GO:0007166~cell surface receptor signaling pathway	27	2.6393	0.0037295	CDA, LY96, FPR2, SIRPB1, NPPB, ADGRG3, ADGRE2, ADGRG1, FCGR3B, ADGRE3, LEPR, CD14, CD36, IL13RA1, MAPK3, EDN1, LILRB2, LILRB3, GEM, IL17RA, MS4A6A, CXCL10, ADGRD1, PTPRC, FCGR2A, CD247, ADGRL3	934	305	19308	1.83001	1	0.146095	0.143009
GOTERM_BP_DIRECT	GO:0070374~positive regulation of ERK1 and ERK2 cascade	22	2.15054	0.00376754	CD74, JUN, CCL20, C5AR1, PTEN, VEGFB, ABCA7, NRG1, FPR2, FGF1, NPNT, ICAM1, PTPRC, GPER1, CCL5, PDGFC, CCL4, CHI3L1, CD36, TLR4, HLA-DRB1, MAPK3	934	229	19308	1.98599	1	0.146255	0.143167
GOTERM_BP_DIRECT	GO:0050728~negative regulation of inflammatory response	15	1.46628	0.00384025	TNFAIP6, ADIPOQ, TNFAIP3, FPR2, KLF4, RABGEF1, NT5E, NLRP12, ZFP36, GPER1, ALOX5, SAA1, NLRP3, SIRPA, PGLYRP1	934	129	19308	2.40376	1	0.147747	0.144627
GOTERM_BP_DIRECT	GO:0042102~positive regulation of T cell proliferation	10	0.977517	0.00388098	SASH3, HLA-DMB, PTPRC, CCL5, IL1B, HLA-DPB1, LILRB2, JAK2, AIF1, HLA-DPA1	934	65	19308	3.18037	1	0.147992	0.144867
GOTERM_BP_DIRECT	GO:1901216~positive regulation of neuron death	8	0.782014	0.00422591	EGR1, ITGAM, TYROBP, ZNF746, FYN, FOS, MAPT, SNCA	934	43	19308	3.84602	1	0.159732	0.156359
GOTERM_BP_DIRECT	GO:0034142~toll-like receptor 4 signaling pathway	5	0.488759	0.00482046	NFKBIA, TRIL, LY96, CD14, TLR4	934	15	19308	6.89079	1	0.176809	0.173075
GOTERM_BP_DIRECT	GO:0097435~supramolecular fiber organization	5	0.488759	0.00482046	MFAP4, COL3A1, LTBP2, MAPT, SNCA	934	15	19308	6.89079	1	0.176809	0.173075
GOTERM_BP_DIRECT	GO:0002523~leukocyte migration involved in inflammatory response	5	0.488759	0.00482046	ALOX5, NLRP3, ADAM8, S100A9, S100A8	934	15	19308	6.89079	1	0.176809	0.173075
GOTERM_BP_DIRECT	GO:0007507~heart development	21	2.05279	0.00484183	TGFB2, CDKN1A, EDN1, MTERF4, PTEN, FN1, ADM, KCNAB1, PTN, ZFP36L1, PDLIM1, COL3A1, GJA1, PDLIM3, APLNR, PLCE1, UTY, RAF1, FGF12, RXRG, PDLIM7	934	219	19308	1.98228	1	0.176809	0.173075
GOTERM_BP_DIRECT	GO:0098609~cell-cell adhesion	19	1.85728	0.00500823	CSTA, ITGAM, CD93, COL14A1, THY1, ICAM1, PDLIM1, VMP1, NFASC, VNN1, BOC, ITGAX, ELMO2, ADAM8, CD58, CD24, DSC1, CD33, MPZL2	934	190	19308	2.06724	1	0.180376	0.176567
GOTERM_BP_DIRECT	GO:0002224~toll-like receptor signaling pathway	6	0.58651	0.00514124	PLCG2, LY96, TLR8, BCL10, TLR4, TLR2	934	24	19308	5.16809	1	0.180376	0.176567
GOTERM_BP_DIRECT	GO:0038134~ERBB2-EGFR signaling pathway	4	0.391007	0.00524548	TGFA, AREG, EREG, HBEGF	934	8	19308	10.3362	1	0.180376	0.176567
GOTERM_BP_DIRECT	GO:0035425~autocrine signaling	4	0.391007	0.00524548	CX3CR1, CD68, S100A9, S100A8	934	8	19308	10.3362	1	0.180376	0.176567
GOTERM_BP_DIRECT	GO:0006651~diacylglycerol biosynthetic process	4	0.391007	0.00524548	DGAT2, GPAM, MOGAT1, PLCE1	934	8	19308	10.3362	1	0.180376	0.176567
GOTERM_BP_DIRECT	GO:0071493~cellular response to UV-B	4	0.391007	0.00524548	MFAP4, CDKN1A, MME, HYAL3	934	8	19308	10.3362	1	0.180376	0.176567
GOTERM_BP_DIRECT	GO:0010594~regulation of endothelial cell migration	4	0.391007	0.00524548	SEMA4A, CEACAM1, PTN, GLUL	934	8	19308	10.3362	1	0.180376	0.176567
GOTERM_BP_DIRECT	GO:0048008~platelet-derived growth factor receptor signaling pathway	7	0.684262	0.00527441	NR4A3, PDGFC, PTEN, TXNIP, ARID5B, IQGAP1, JAK2	934	34	19308	4.25608	1	0.180376	0.176567
GOTERM_BP_DIRECT	GO:0016477~cell migration	24	2.34604	0.00541265	DOCK5, TGFB2, PRKCI, ATRNL1, USP9Y, PTEN, TNFAIP3, IQGAP1, THBS1, SORL1, ADGRE2, ADGRG1, CEACAM1, S1PR1, ELMO2, ITGBL1, ADAM9, SIRPA, LCP1, CD24, GPC6, MISP, EPHA3, NDEL1	934	267	19308	1.85819	1	0.182887	0.179025
GOTERM_BP_DIRECT	GO:0043407~negative regulation of MAP kinase activity	8	0.782014	0.00547515	UCHL1, RGS2, DUSP1, IL1B, CAV1, ADIPOQ, IRAK3, SORL1	934	45	19308	3.67509	1	0.182887	0.179025
GOTERM_BP_DIRECT	GO:0031100~animal organ regeneration	8	0.782014	0.00547515	CDKN1A, CXCL12, NR4A3, ANXA3, C5AR1, ADM, LCP1, IGF2R	934	45	19308	3.67509	1	0.182887	0.179025
GOTERM_BP_DIRECT	GO:0045766~positive regulation of angiogenesis	17	1.66178	0.00596657	CX3CR1, CXCL8, ANXA3, C5AR1, VEGFB, ADM, FGF1, F3, THBS1, SMOC2, IL1B, ITGAX, APLNR, CHI3L1, ANGPTL4, SASH1, CAMP	934	164	19308	2.14287	1	0.197769	0.193592
GOTERM_BP_DIRECT	GO:0034612~response to tumor necrosis factor	7	0.684262	0.00611062	ADIPOQ, ADAM9, CHI3L1, MBP, CD14, JAK2, CXCL16	934	35	19308	4.13448	1	0.199475	0.195262
GOTERM_BP_DIRECT	GO:0008654~phospholipid biosynthetic process	7	0.684262	0.00611062	LPGAT1, GPAM, MBOAT2, GPAT3, SERINC1, AGPAT1, PISD	934	35	19308	4.13448	1	0.199475	0.195262
GOTERM_BP_DIRECT	GO:0090023~positive regulation of neutrophil chemotaxis	6	0.58651	0.00617517	CD74, EDN1, CXCL8, C5AR1, MOSPD2, THBS4	934	25	19308	4.96137	1	0.200066	0.195841
GOTERM_BP_DIRECT	GO:0009611~response to wounding	10	0.977517	0.00637727	CX3CR1, TGFB2, ZFP36, DDIT3, SLC1A2, FN1, ADM, F2RL2, ZFP36L1, SULF2	934	70	19308	2.9532	1	0.205072	0.200741
GOTERM_BP_DIRECT	GO:0001934~positive regulation of protein phosphorylation	20	1.95503	0.00654527	CD74, CDKN1A, FAXDC2, ADIPOQ, ITLN1, PLAUR, VEGFB, HSPA2, FPR2, FGF1, AIF1, MMP9, CCND1, IL1B, GPER1, FLOT1, LEPR, HLA-DRB1, CAMP, MAPK3	934	210	19308	1.9688	1	0.208915	0.204503
GOTERM_BP_DIRECT	GO:0002469~myeloid dendritic cell antigen processing and presentation	3	0.293255	0.00677291	HLA-DRA, HLA-DRB3, HLA-DRB1	934	3	19308	20.6724	1	0.213025	0.208527
GOTERM_BP_DIRECT	GO:0002292~T cell differentiation involved in immune response	3	0.293255	0.00677291	CLEC4D, FCER1G, CLEC4E	934	3	19308	20.6724	1	0.213025	0.208527
GOTERM_BP_DIRECT	GO:0007229~integrin-mediated signaling pathway	13	1.27077	0.00685865	ITGAM, FN1, PTN, THY1, FGR, COL3A1, CEACAM1, ITGAX, ZYX, ITGBL1, ADAM9, ADAM8, ITGB3BP	934	110	19308	2.4431	1	0.214159	0.209636
GOTERM_BP_DIRECT	GO:1904646~cellular response to beta-amyloid	8	0.782014	0.00698216	GJA1, NAMPT, LCN2, FYN, CD36, FPR2, TLR4, ICAM1	934	47	19308	3.5187	1	0.215122	0.210579
GOTERM_BP_DIRECT	GO:0032743~positive regulation of interleukin-2 production	7	0.684262	0.00703928	SASH3, CD83, PTPRC, CLEC7A, IL1B, PLCG2, SPTBN1	934	36	19308	4.01963	1	0.215122	0.210579
GOTERM_BP_DIRECT	GO:0048662~negative regulation of smooth muscle cell proliferation	7	0.684262	0.00703928	NPR3, OGN, TNFAIP3, APOD, KLF4, TRIB1, AIF1	934	36	19308	4.01963	1	0.215122	0.210579
GOTERM_BP_DIRECT	GO:0060070~canonical Wnt signaling pathway	12	1.17302	0.00764775	NR4A2, EXT1, SFRP4, EDN1, SFRP1, FRAT1, FRZB, FZD7, PTEN, WNT9A, KLF4, STK3	934	98	19308	2.53131	1	0.232072	0.227171
GOTERM_BP_DIRECT	GO:0009395~phospholipid catabolic process	5	0.488759	0.00778237	PLA2G4C, ENPP2, PLCG2, NAPEPLD, PLBD1	934	17	19308	6.08011	1	0.232877	0.227959
GOTERM_BP_DIRECT	GO:0042119~neutrophil activation	5	0.488759	0.00778237	KMT2E, CXCL8, CCL5, CAMP, FCAR	934	17	19308	6.08011	1	0.232877	0.227959
GOTERM_BP_DIRECT	GO:0021762~substantia nigra development	8	0.782014	0.00784159	UCHL1, G6PD, BASP1, PADI2, POTEE, MBP, CALM1, DYNLL1	934	48	19308	3.4454	1	0.23303	0.228109
GOTERM_BP_DIRECT	GO:0007254~JNK cascade	9	0.879765	0.00795235	MAP4K1, MAPK10, FGF14, IL1B, MAP3K13, TRIB1, FGF12, TLR4, STK3	934	60	19308	3.10086	1	0.233304	0.228377
GOTERM_BP_DIRECT	GO:0016525~negative regulation of angiogenesis	14	1.36852	0.0079591	SEMA4A, TGFB2, SEMA3E, PTN, KLF4, SULF1, THBS2, THBS1, THBS4, NPPB, CXCL10, RGCC, ALOX5, AGO1	934	126	19308	2.29693	1	0.233304	0.228377
GOTERM_BP_DIRECT	GO:2001244~positive regulation of intrinsic apoptotic signaling pathway	7	0.684262	0.00806585	BECN1, LCK, DDIT3, CAV1, PMAIP1, S100A9, S100A8	934	37	19308	3.91099	1	0.234836	0.229877
GOTERM_BP_DIRECT	GO:0000187~activation of MAPK activity	10	0.977517	0.00837799	MAP3K2, CD74, PTPRC, KIT, C5AR1, SAA1, FPR1, TGFA, NRG1, FGF1	934	73	19308	2.83183	1	0.242287	0.23717
GOTERM_BP_DIRECT	GO:0030308~negative regulation of cell growth	14	1.36852	0.00848688	CDA, TGFB2, CDKN1A, SMAD4, OSGIN2, ING1, NPPB, GJA1, SFRP1, SERTAD3, BCL6, FRZB, NPPA, HSPA1A	934	127	19308	2.27884	1	0.2438	0.238651
GOTERM_BP_DIRECT	GO:2001238~positive regulation of extrinsic apoptotic signaling pathway	6	0.58651	0.0086648	PTPRC, TNFRSF12A, GPER1, CAV1, BCL10, PAK2	934	27	19308	4.59386	1	0.247263	0.242041
GOTERM_BP_DIRECT	GO:0007173~epidermal growth factor receptor signaling pathway	8	0.782014	0.00877657	EFEMP1, REPS2, PLCE1, TGFA, IQGAP1, AREG, EREG, HBEGF	934	49	19308	3.37508	1	0.248804	0.24355
GOTERM_BP_DIRECT	GO:0000165~MAPK cascade	14	1.36852	0.00904177	MAP3K2, NRK, CAV1, NRG1, ZFP36L1, ZFP36, PTPRC, IL1B, CCL5, MAP3K8, MBP, CD36, RAF1, MAPK3	934	128	19308	2.26104	1	0.254647	0.249269
GOTERM_BP_DIRECT	GO:0071260~cellular response to mechanical stimulus	11	1.07527	0.0091256	MAP3K2, COL1A1, HDAC4, GJA1, IL1B, NPPA, TLR8, BCL10, TLR4, KCNJ2, MAPK3	934	87	19308	2.61375	1	0.255339	0.249947
GOTERM_BP_DIRECT	GO:0048678~response to axon injury	7	0.684262	0.00919572	TYROBP, ARG1, DPYSL3, PLCG2, APOD, THY1, AIF1	934	38	19308	3.80807	1	0.255641	0.250242
GOTERM_BP_DIRECT	GO:0051897~positive regulation of protein kinase B signaling	14	1.36852	0.0096247	CX3CR1, OSBPL8, HIP1, MYOC, OSM, VEGFB, NRG1, TXN, F3, THBS1, STK3, CHI3L1, ADAM8, HBEGF	934	129	19308	2.24351	1	0.263468	0.257904
GOTERM_BP_DIRECT	GO:0030206~chondroitin sulfate biosynthetic process	5	0.488759	0.00962927	CHST9, CHSY1, CHST15, CHST13, CHST3	934	18	19308	5.74233	1	0.263468	0.257904
GOTERM_BP_DIRECT	GO:0051592~response to calcium ion	9	0.879765	0.00966069	CCND1, DUSP1, CAV1, HNRNPD, ADAM9, TXNIP, SLC6A1, CALM1, THBS1	934	62	19308	3.00083	1	0.263468	0.257904
GOTERM_BP_DIRECT	GO:0031623~receptor internalization	8	0.782014	0.00979078	RAB31, CXCL8, FCER1G, CAV1, MX1, ADM, CD36, SNCA	934	50	19308	3.30758	1	0.265336	0.259733
GOTERM_BP_DIRECT	GO:0042832~defense response to protozoan	6	0.58651	0.0101376	CLEC7A, ARG1, SLC11A1, BCL3, NKG7, GBP4	934	28	19308	4.4298	1	0.273017	0.267252
GOTERM_BP_DIRECT	GO:0046326~positive regulation of glucose import	7	0.684262	0.0104342	OSBPL8, PRKCI, RNASEL, ADIPOQ, ITLN1, SLC1A2, IRS2	934	39	19308	3.71043	1	0.274661	0.26886
GOTERM_BP_DIRECT	GO:0010811~positive regulation of cell-substrate adhesion	7	0.684262	0.0104342	ECM2, EGFL6, CCDC80, PTN, JAK2, NPNT, EDIL3	934	39	19308	3.71043	1	0.274661	0.26886
GOTERM_BP_DIRECT	GO:0072112~glomerular visceral epithelial cell differentiation	4	0.391007	0.0104535	EXT1, BASP1, CD24, PROM1	934	10	19308	8.26895	1	0.274661	0.26886
GOTERM_BP_DIRECT	GO:0006000~fructose metabolic process	4	0.391007	0.0104535	PFKFB2, PFKFB4, PFKFB3, ALDOB	934	10	19308	8.26895	1	0.274661	0.26886
GOTERM_BP_DIRECT	GO:0043410~positive regulation of MAPK cascade	16	1.56403	0.0108019	MAP4K1, CD74, OSM, IQGAP1, ADRA2C, LILRA5, PTPRC, DOK5, GPER1, KIT, TIMP2, PLCG2, PLCE1, JAK2, RAF1, HLA-DRB1	934	160	19308	2.06724	1	0.280932	0.274999
GOTERM_BP_DIRECT	GO:0009749~response to glucose	10	0.977517	0.0108226	PFKFB2, EGR1, GJA1, GPAM, ADIPOQ, PTEN, TXNIP, IRS2, GLUL, THBS1	934	76	19308	2.72005	1	0.280932	0.274999
GOTERM_BP_DIRECT	GO:0034097~response to cytokine	8	0.782014	0.0108879	COL3A1, JUN, TIMP2, FOS, SKIL, TIMP4, MCL1, CXCL16	934	51	19308	3.24273	1	0.280933	0.275
GOTERM_BP_DIRECT	GO:2000406~positive regulation of T cell migration	5	0.488759	0.0117388	CXCL10, CXCL12, CCL20, CCL5, AIF1	934	19	19308	5.4401	1	0.297544	0.29126
GOTERM_BP_DIRECT	GO:0003161~cardiac conduction system development	5	0.488759	0.0117388	NPPB, GJA1, SMAD4, NPPA, NRG1	934	19	19308	5.4401	1	0.297544	0.29126
GOTERM_BP_DIRECT	GO:0050765~negative regulation of phagocytosis	5	0.488759	0.0117388	ADIPOQ, PTEN, DYSF, SIRPA, TLR2	934	19	19308	5.4401	1	0.297544	0.29126
GOTERM_BP_DIRECT	GO:0006898~receptor-mediated endocytosis	10	0.977517	0.0127264	RABGEF1, ITGAM, AP1G2, CD14, CD36, FPR2, SORL1, IGF2R, PDLIM7, CXCL16	934	78	19308	2.6503	1	0.320691	0.313918
GOTERM_BP_DIRECT	GO:0032765~positive regulation of mast cell cytokine production	3	0.293255	0.0131121	NR4A3, KIT, BCL10	934	4	19308	15.5043	1	0.322858	0.31604
GOTERM_BP_DIRECT	GO:1904151~positive regulation of microglial cell mediated cytotoxicity	3	0.293255	0.0131121	SPI1, ITGAM, TYROBP	934	4	19308	15.5043	1	0.322858	0.31604
GOTERM_BP_DIRECT	GO:0001550~ovarian cumulus expansion	3	0.293255	0.0131121	TNFAIP6, PTX3, EREG	934	4	19308	15.5043	1	0.322858	0.31604
GOTERM_BP_DIRECT	GO:2001198~regulation of dendritic cell differentiation	3	0.293255	0.0131121	CEBPB, HLA-B, LILRB2	934	4	19308	15.5043	1	0.322858	0.31604
GOTERM_BP_DIRECT	GO:0071276~cellular response to cadmium ion	7	0.684262	0.0132575	JUN, GSN, SUMO1, FOS, MMP9, MAPK3, MT1E	934	41	19308	3.52943	1	0.324584	0.317729
GOTERM_BP_DIRECT	GO:0045089~positive regulation of innate immune response	6	0.58651	0.013579	CCL5, HMGB2, TLR8, ADAM8, FPR2, EREG	934	30	19308	4.13448	1	0.330575	0.323594
GOTERM_BP_DIRECT	GO:0071223~cellular response to lipoteichoic acid	4	0.391007	0.0138635	CD14, CD36, TLR4, TLR2	934	11	19308	7.51723	1	0.33373	0.326682
GOTERM_BP_DIRECT	GO:0034115~negative regulation of heterotypic cell-cell adhesion	4	0.391007	0.0138635	IL1RN, ADIPOQ, MBP, KLF4	934	11	19308	7.51723	1	0.33373	0.326682
GOTERM_BP_DIRECT	GO:0007417~central nervous system development	15	1.46628	0.0139923	COX7B, GSN, APLP2, ZBTB16, PTEN, HAPLN1, STK3, VCAN, SCIN, PDGFC, TIMP2, TPP1, MBP, TIMP4, SPTBN1	934	150	19308	2.06724	1	0.334961	0.327887
GOTERM_BP_DIRECT	GO:0051412~response to corticosterone	5	0.488759	0.0141232	CDKN1A, CCND1, FOSB, FOS, CALM1	934	20	19308	5.16809	1	0.336227	0.329126
GOTERM_BP_DIRECT	GO:0001501~skeletal system development	14	1.36852	0.0145684	HDAC4, TGFB2, NPR3, MMP9, ETS2, HAPLN1, EXT1, COL1A1, COL3A1, VCAN, RASSF2, MMP16, FRZB, ALPL	934	136	19308	2.12804	1	0.343035	0.335791
GOTERM_BP_DIRECT	GO:0045471~response to ethanol	14	1.36852	0.0145684	G6PD, CPT1A, GSN, ADIPOQ, FOS, ICAM1, RGS4, RGS2, CCND1, CTSK, NLRP3, FYN, CD14, S100A8	934	136	19308	2.12804	1	0.343035	0.335791
GOTERM_BP_DIRECT	GO:0034605~cellular response to heat	8	0.782014	0.0147122	HSP90AB3P, CXCL10, CDKN1A, SUMO1, MAPT, FGF1, THBS1, HSPA1A	934	54	19308	3.06257	1	0.344538	0.337262
GOTERM_BP_DIRECT	GO:0051384~response to glucocorticoid	9	0.879765	0.0151102	IL1RN, ANXA3, DUSP1, ADIPOQ, ADAM9, ALPL, ADM, AREG, AIF1	934	67	19308	2.77689	1	0.351945	0.344512
GOTERM_BP_DIRECT	GO:0042327~positive regulation of phosphorylation	6	0.58651	0.0155624	SDCBP, CCL5, FZD7, BCL10, THBS1, EREG	934	31	19308	4.00111	1	0.360528	0.352914
GOTERM_BP_DIRECT	GO:0046677~response to antibiotic	6	0.58651	0.01773	AOC3, CPT1A, HYAL3, ALPL, JAK2, SKIL	934	32	19308	3.87607	1	0.404372	0.395832
GOTERM_BP_DIRECT	GO:0043434~response to peptide hormone	8	0.782014	0.0177406	COL1A1, GJA1, CXCL12, NR4A3, STAT4, AREG, TIMP4, EREG	934	56	19308	2.9532	1	0.404372	0.395832
GOTERM_BP_DIRECT	GO:0051693~actin filament capping	4	0.391007	0.0178303	SCIN, GSN, SPTAN1, SPTBN1	934	12	19308	6.89079	1	0.404372	0.395832
GOTERM_BP_DIRECT	GO:0031953~negative regulation of protein autophosphorylation	4	0.391007	0.0178303	JUN, NLRP12, PTPRC, ADIPOQ	934	12	19308	6.89079	1	0.404372	0.395832
GOTERM_BP_DIRECT	GO:0006468~protein phosphorylation	36	3.51906	0.0188983	BECN1, RNASEL, DYRK2, NRK, CSF2RA, STK3, RABGEF1, PPP4R1, CCND1, MKNK1, PDK4, FYN, MAP3K8, JAK2, PAK2, MAPK3, MAP4K1, MAP3K2, TGFB2, PRKCI, EDN1, LIMK1, IRAK3, BMX, SRPK1, FGR, MAPK10, CREB1, LCK, STK17B, TAF7, SIK1, PKN2, RAF1, MAP3K13, TRIB1	934	501	19308	1.48544	1	0.426349	0.417345
GOTERM_BP_DIRECT	GO:0048146~positive regulation of fibroblast proliferation	8	0.782014	0.0194084	CD74, CDKN1A, JUN, PDGFC, FN1, FBLN1, FOSL2, EREG	934	57	19308	2.90139	1	0.434382	0.425209
GOTERM_BP_DIRECT	GO:0002250~adaptive immune response	33	3.22581	0.0197271	CX3CR1, BCL10, PRDM1, CD1C, TREM1, LILRA3, JCHAIN, HLA-DMB, FYN, JAK2, HLA-DOA, HLA-DQA1, HLA-DPA1, EOMES, HLA-DRB5, BTN3A1, ARG1, HLA-B, HLA-A, LILRB2, LILRB3, BMX, LIME1, IL17RA, HLA-E, RNF125, CLEC4D, HLA-DPB1, HLA-DRA, CD247, HLA-DRB3, HLA-DRB1, SKAP1	934	451	19308	1.51261	1	0.434382	0.425209
GOTERM_BP_DIRECT	GO:0071354~cellular response to interleukin-6	5	0.488759	0.0197584	SBNO2, LCN2, CAMP, FCAR, ICAM1	934	22	19308	4.69827	1	0.434382	0.425209
GOTERM_BP_DIRECT	GO:0002223~stimulatory C-type lectin receptor signaling pathway	5	0.488759	0.0197584	TYROBP, CLEC7A, PLCG2, FYN, PAK2	934	22	19308	4.69827	1	0.434382	0.425209
GOTERM_BP_DIRECT	GO:0001953~negative regulation of cell-matrix adhesion	5	0.488759	0.0197584	POSTN, BCL6, MYOC, SEMA3E, THBS1	934	22	19308	4.69827	1	0.434382	0.425209
GOTERM_BP_DIRECT	GO:0042742~defense response to bacterium	20	1.95503	0.0199176	CEBPB, FCER1G, ANXA3, CCL20, SLC11A1, HP, NLRC4, FPR2, LYZ, MPEG1, CLEC4D, GNLY, BCL3, LCN2, S100A12, CLEC4E, S100A9, TLR4, S100A8, CAMP	934	235	19308	1.75935	1	0.43566	0.426459
GOTERM_BP_DIRECT	GO:0043388~positive regulation of DNA binding	6	0.58651	0.020088	PLAUR, HMGB2, TXN, CALM1, JAK2, MMP9	934	33	19308	3.75861	1	0.437167	0.427935
GOTERM_BP_DIRECT	GO:0014070~response to organic cyclic compound	9	0.879765	0.0208536	SFRP1, G6PD, CPT1A, CD83, ACSL1, LUM, CTSK, NAMPT, NLRP3	934	71	19308	2.62044	1	0.440304	0.431006
GOTERM_BP_DIRECT	GO:0002732~positive regulation of dendritic cell cytokine production	3	0.293255	0.0211568	CLEC7A, KIT, PLCG2	934	5	19308	12.4034	1	0.440304	0.431006
GOTERM_BP_DIRECT	GO:0006003~fructose 2,6-bisphosphate metabolic process	3	0.293255	0.0211568	PFKFB2, PFKFB4, PFKFB3	934	5	19308	12.4034	1	0.440304	0.431006
GOTERM_BP_DIRECT	GO:0038135~ERBB2-ERBB4 signaling pathway	3	0.293255	0.0211568	NRG1, EREG, HBEGF	934	5	19308	12.4034	1	0.440304	0.431006
GOTERM_BP_DIRECT	GO:0071726~cellular response to diacyl bacterial lipopeptide	3	0.293255	0.0211568	CD14, CD36, TLR2	934	5	19308	12.4034	1	0.440304	0.431006
GOTERM_BP_DIRECT	GO:1902603~carnitine transmembrane transport	3	0.293255	0.0211568	SLC22A4, SLC16A9, SLC25A20	934	5	19308	12.4034	1	0.440304	0.431006
GOTERM_BP_DIRECT	GO:0046879~hormone secretion	3	0.293255	0.0211568	CREB1, LTBP4, ADM	934	5	19308	12.4034	1	0.440304	0.431006
GOTERM_BP_DIRECT	GO:0002476~antigen processing and presentation of endogenous peptide antigen via MHC class Ib	3	0.293255	0.0211568	HLA-H, HLA-F, HLA-E	934	5	19308	12.4034	1	0.440304	0.431006
GOTERM_BP_DIRECT	GO:0035821~modification of morphology or physiology of other organism	3	0.293255	0.0211568	SLPI, S100A9, CAMP	934	5	19308	12.4034	1	0.440304	0.431006
GOTERM_BP_DIRECT	GO:0071456~cellular response to hypoxia	14	1.36852	0.021254	ERO1A, EGLN3, EDN1, EPAS1, PTEN, PTN, FOS, ZFP36L1, ICAM1, SFRP1, RGCC, CBS, PMAIP1, ADAM8	934	143	19308	2.02387	1	0.440304	0.431006
GOTERM_BP_DIRECT	GO:0001503~ossification	10	0.977517	0.0213705	EXT1, COL1A1, RASSF2, MGP, LRRC17, CHRDL2, CHRDL1, MMP9, PDLIM7, FSTL3	934	85	19308	2.43204	1	0.4406	0.431295
GOTERM_BP_DIRECT	GO:0032026~response to magnesium ion	4	0.391007	0.022361	CCND1, CD14, THBS1, SNCA	934	13	19308	6.36073	1	0.4455	0.436092
GOTERM_BP_DIRECT	GO:2000343~positive regulation of chemokine (C-X-C motif) ligand 2 production	4	0.391007	0.022361	CD74, POSTN, MBP, TLR4	934	13	19308	6.36073	1	0.4455	0.436092
GOTERM_BP_DIRECT	GO:0035457~cellular response to interferon-alpha	4	0.391007	0.022361	FCAR, IFIT3, IFIT2, IFNAR1	934	13	19308	6.36073	1	0.4455	0.436092
GOTERM_BP_DIRECT	GO:0045741~positive regulation of epidermal growth factor-activated receptor activity	4	0.391007	0.022361	TGFA, AREG, EREG, HBEGF	934	13	19308	6.36073	1	0.4455	0.436092
GOTERM_BP_DIRECT	GO:1900272~negative regulation of long-term synaptic potentiation	4	0.391007	0.022361	CX3CR1, TYROBP, PTN, PPP1R9A	934	13	19308	6.36073	1	0.4455	0.436092
GOTERM_BP_DIRECT	GO:0001775~cell activation	4	0.391007	0.022361	CLEC7A, PLCG2, CD24, TLR2	934	13	19308	6.36073	1	0.4455	0.436092
GOTERM_BP_DIRECT	GO:0045071~negative regulation of viral genome replication	7	0.684262	0.0225595	RNASEL, RSAD2, SLPI, CCL5, MX1, IFIT1, SRPK1	934	46	19308	3.1458	1	0.4455	0.436092
GOTERM_BP_DIRECT	GO:0051085~chaperone mediated protein folding requiring cofactor	6	0.58651	0.022642	ERO1A, HSPA8, CD74, HSPH1, HSPA2, HSPA1A	934	34	19308	3.64807	1	0.4455	0.436092
GOTERM_BP_DIRECT	GO:0000132~establishment of mitotic spindle orientation	6	0.58651	0.022642	NSFL1C, ANKFN1, GJA1, DCTN1, MISP, NDEL1	934	34	19308	3.64807	1	0.4455	0.436092
GOTERM_BP_DIRECT	GO:0048247~lymphocyte chemotaxis	6	0.58651	0.022642	CCL20, CCL5, CCL4, SAA1, ADAM8, CXCL16	934	34	19308	3.64807	1	0.4455	0.436092
GOTERM_BP_DIRECT	GO:0046597~negative regulation of viral entry into host cell	5	0.488759	0.0230262	FCN1, CD74, GSN, PTX3, TRIM10	934	23	19308	4.49399	1	0.447719	0.438263
GOTERM_BP_DIRECT	GO:0045785~positive regulation of cell adhesion	8	0.782014	0.0230665	ADGRG1, CXCL12, CCL5, SAA1, ADAM8, NRG1, STX3, TGM2	934	59	19308	2.80303	1	0.447719	0.438263
GOTERM_BP_DIRECT	GO:0019731~antibacterial humoral response	8	0.782014	0.0230665	SLPI, RNASE6, ADM, BPI, HLA-A, CAMP, JCHAIN, HLA-E	934	59	19308	2.80303	1	0.447719	0.438263
GOTERM_BP_DIRECT	GO:0007189~adenylate cyclase-activating G-protein coupled receptor signaling pathway	13	1.27077	0.0236003	ADCY4, LPAR2, ADM, GNA13, ADGRG3, ADGRE2, CXCL10, ADGRD1, ADGRG1, GPER1, ADGRE3, S1PR1, ADGRL3	934	130	19308	2.06724	1	0.456025	0.446394
GOTERM_BP_DIRECT	GO:0009410~response to xenobiotic stimulus	20	1.95503	0.0241768	BECN1, TGFB2, JUN, CPT1A, ABCB1, ARG1, SLC1A2, TGFA, FOS, THBS1, COL1A1, CENPF, SFRP1, CREB1, CCND1, LCK, TXNIP, FOSB, TIMP4, SNCA	934	240	19308	1.7227	1	0.465079	0.455257
GOTERM_BP_DIRECT	GO:0009636~response to toxic substance	10	0.977517	0.0244703	CDKN1A, CCL5, EPHX2, CCL4, MBP, FOS, SLC6A1, INMT, TLR2, MAPK3	934	87	19308	2.37614	1	0.46656	0.456707
GOTERM_BP_DIRECT	GO:0007613~memory	10	0.977517	0.0244703	ATAD1, CX3CR1, CEBPB, CREB1, ATXN1L, PTEN, ABCA7, PTN, MAPT, SLC6A1	934	87	19308	2.37614	1	0.46656	0.456707
GOTERM_BP_DIRECT	GO:0006749~glutathione metabolic process	7	0.684262	0.0248391	GSTM2, HPGDS, G6PD, GSTM1, CTNS, OPLAH, GSTM5	934	47	19308	3.07886	1	0.467388	0.457517
GOTERM_BP_DIRECT	GO:0051591~response to cAMP	7	0.684262	0.0248391	COL1A1, THBD, JUN, DUSP1, FOSB, FOS, AREG	934	47	19308	3.07886	1	0.467388	0.457517
GOTERM_BP_DIRECT	GO:0032024~positive regulation of insulin secretion	7	0.684262	0.0248391	PFKFB2, GJA1, GPER1, IRS2, ACSL4, JAK2, GLUL	934	47	19308	3.07886	1	0.467388	0.457517
GOTERM_BP_DIRECT	GO:0045773~positive regulation of axon extension	6	0.58651	0.0253973	LIMK1, FN1, MAPT, MAP3K13, DBN1, NDEL1	934	35	19308	3.54384	1	0.473753	0.463748
GOTERM_BP_DIRECT	GO:0050832~defense response to fungus	6	0.58651	0.0253973	ZBP1, GNLY, S100A12, S100A9, S100A8, IL17RA	934	35	19308	3.54384	1	0.473753	0.463748
GOTERM_BP_DIRECT	GO:0007249~I-kappaB kinase/NF-kappaB signaling	8	0.782014	0.027174	NFKBIA, EDN1, IL1B, BCL3, TLR8, FYN, TBKBP1, BCL10	934	61	19308	2.71113	1	0.488902	0.478577
GOTERM_BP_DIRECT	GO:1902895~positive regulation of pri-miRNA transcription from RNA polymerase II promoter	7	0.684262	0.0272674	EGR1, TGFB2, SMAD4, JUN, SPI1, FOS, KLF4	934	48	19308	3.01472	1	0.488902	0.478577
GOTERM_BP_DIRECT	GO:0042130~negative regulation of T cell proliferation	7	0.684262	0.0272674	CEBPB, ARG1, PTEN, PELI1, PDE5A, LILRB2, HLA-DRB1	934	48	19308	3.01472	1	0.488902	0.478577
GOTERM_BP_DIRECT	GO:0061052~negative regulation of cell growth involved in cardiac muscle cell development	4	0.391007	0.0274575	RGS4, G6PD, RGS2, PI16	934	14	19308	5.90639	1	0.488902	0.478577
GOTERM_BP_DIRECT	GO:0021819~layer formation in cerebral cortex	4	0.391007	0.0274575	COL3A1, ADGRG1, MBOAT7, CDK5R1	934	14	19308	5.90639	1	0.488902	0.478577
GOTERM_BP_DIRECT	GO:0006518~peptide metabolic process	4	0.391007	0.0274575	MME, CPXM2, CPD, CPE	934	14	19308	5.90639	1	0.488902	0.478577
GOTERM_BP_DIRECT	GO:0045744~negative regulation of G-protein coupled receptor protein signaling pathway	4	0.391007	0.0274575	RGS4, RGS2, CXCL8, CCL5	934	14	19308	5.90639	1	0.488902	0.478577
GOTERM_BP_DIRECT	GO:0001878~response to yeast	4	0.391007	0.0274575	CLEC7A, PLCG2, PTX3, CAMP	934	14	19308	5.90639	1	0.488902	0.478577
GOTERM_BP_DIRECT	GO:0070102~interleukin-6-mediated signaling pathway	4	0.391007	0.0274575	CEBPA, SMAD4, SPI1, JAK2	934	14	19308	5.90639	1	0.488902	0.478577
GOTERM_BP_DIRECT	GO:2000785~regulation of autophagosome assembly	4	0.391007	0.0274575	MTMR3, TBC1D14, RNF5, C9ORF72	934	14	19308	5.90639	1	0.488902	0.478577
GOTERM_BP_DIRECT	GO:0032732~positive regulation of interleukin-1 production	4	0.391007	0.0274575	PANX2, ORM1, SAA1, TLR4	934	14	19308	5.90639	1	0.488902	0.478577
GOTERM_BP_DIRECT	GO:0007169~transmembrane receptor protein tyrosine kinase signaling pathway	13	1.27077	0.0276009	SLA, NRG1, MTSS1, FGR, DOK3, FES, DOK5, LCK, KIT, FYN, SAMD12, ANGPTL1, EPHA3	934	133	19308	2.02061	1	0.489434	0.479097
GOTERM_BP_DIRECT	GO:0002244~hematopoietic progenitor cell differentiation	9	0.879765	0.0279952	SFRP1, RBM47, PTPRC, CEBPD, KIT, ADAR, TMEM91, FSTL3, HERC6	934	75	19308	2.48069	1	0.49439	0.483949
GOTERM_BP_DIRECT	GO:0045742~positive regulation of epidermal growth factor receptor signaling pathway	5	0.488759	0.0304943	HIP1, GPER1, SHKBP1, PLAUR, MMP9	934	25	19308	4.13448	1	0.527511	0.51637
GOTERM_BP_DIRECT	GO:0045428~regulation of nitric oxide biosynthetic process	3	0.293255	0.0307276	CX3CR1, SIRPA, JAK2	934	6	19308	10.3362	1	0.527511	0.51637
GOTERM_BP_DIRECT	GO:0032792~negative regulation of CREB transcription factor activity	3	0.293255	0.0307276	ADGRG3, DDIT3, SIK1	934	6	19308	10.3362	1	0.527511	0.51637
GOTERM_BP_DIRECT	GO:0002768~immune response-regulating cell surface receptor signaling pathway	3	0.293255	0.0307276	FGR, FPR2, CD24	934	6	19308	10.3362	1	0.527511	0.51637
GOTERM_BP_DIRECT	GO:2000503~positive regulation of natural killer cell chemotaxis	3	0.293255	0.0307276	CCL5, CCL4, CXCL14	934	6	19308	10.3362	1	0.527511	0.51637
GOTERM_BP_DIRECT	GO:0042270~protection from natural killer cell mediated cytotoxicity	3	0.293255	0.0307276	HLA-B, HLA-A, HLA-E	934	6	19308	10.3362	1	0.527511	0.51637
GOTERM_BP_DIRECT	GO:1901896~positive regulation of calcium-transporting ATPase activity	3	0.293255	0.0307276	VMP1, SUMO1, HSPA2	934	6	19308	10.3362	1	0.527511	0.51637
GOTERM_BP_DIRECT	GO:0030324~lung development	10	0.977517	0.0316036	CEBPA, COL3A1, MME, EPAS1, CRISPLD2, ARG1, CHI3L1, PTN, FGF1, FSTL3	934	91	19308	2.27169	1	0.540397	0.528984
GOTERM_BP_DIRECT	GO:0032720~negative regulation of tumor necrosis factor production	9	0.879765	0.0321337	ORM1, BCL3, ADIPOQ, SIRPA, TNFAIP3, IRAK3, BPI, TLR4, CD33	934	77	19308	2.41625	1	0.547289	0.535731
GOTERM_BP_DIRECT	GO:0009617~response to bacterium	12	1.17302	0.0324085	C15ORF48, CCDC80, RGS1, CAV1, SLC11A1, ADIPOQ, SCN7A, HMCN1, PYGL, RNF5, HERC6, FKBP5	934	121	19308	2.05015	1	0.548271	0.536692
GOTERM_BP_DIRECT	GO:0001817~regulation of cytokine production	7	0.684262	0.0325825	BTNL9, BCL6, GPAM, BTN3A1, TLR8, IQGAP1, TLR2	934	50	19308	2.89413	1	0.548271	0.536692
GOTERM_BP_DIRECT	GO:0010718~positive regulation of epithelial to mesenchymal transition	7	0.684262	0.0325825	COL1A1, SDCBP, TGFB2, SMAD4, RGCC, IL1B, LOXL2	934	50	19308	2.89413	1	0.548271	0.536692
GOTERM_BP_DIRECT	GO:2000279~negative regulation of DNA biosynthetic process	4	0.391007	0.0331168	CDKN1A, GJA1, DUSP1, ADIPOQ	934	15	19308	5.51263	1	0.548271	0.536692
GOTERM_BP_DIRECT	GO:0045778~positive regulation of ossification	4	0.391007	0.0331168	SCUBE2, TGFB2, ZBTB16, PTN	934	15	19308	5.51263	1	0.548271	0.536692
GOTERM_BP_DIRECT	GO:0036151~phosphatidylcholine acyl-chain remodeling	4	0.391007	0.0331168	MBOAT7, LPCAT2, PLA2G4C, MBOAT2	934	15	19308	5.51263	1	0.548271	0.536692
GOTERM_BP_DIRECT	GO:0010954~positive regulation of protein processing	4	0.391007	0.0331168	SPON1, ADAM8, NLRC4, TNP2	934	15	19308	5.51263	1	0.548271	0.536692
GOTERM_BP_DIRECT	GO:0030307~positive regulation of cell growth	10	0.977517	0.033591	SDCBP, TGFB2, SFRP1, ACSL4, NRG1, S100A9, EXTL3, S100A8, CXCL16, HBEGF	934	92	19308	2.247	1	0.548271	0.536692
GOTERM_BP_DIRECT	GO:0071277~cellular response to calcium ion	10	0.977517	0.033591	CRHBP, EDN1, JUN, CPNE5, ALOX5AP, PLCG2, FOSB, SYT15, FOS, IQGAP1	934	92	19308	2.247	1	0.548271	0.536692
GOTERM_BP_DIRECT	GO:0032088~negative regulation of NF-kappaB transcription factor activity	10	0.977517	0.033591	NFKBIA, NLRP12, SPI1, DDIT3, BCL3, PELI1, NLRP3, TNFAIP3, IRAK3, KLF4	934	92	19308	2.247	1	0.548271	0.536692
GOTERM_BP_DIRECT	GO:0019722~calcium-mediated signaling	10	0.977517	0.033591	CX3CR1, EDN1, CXCL8, CCRL2, ACKR4, PLCG2, PLCE1, FPR2, CALM1, PPP1R9A	934	92	19308	2.247	1	0.548271	0.536692
GOTERM_BP_DIRECT	GO:0007160~cell-matrix adhesion	11	1.07527	0.0341668	COL3A1, ECM2, ITGAM, BCL6, ITGAX, FN1, ZYX, ADAM9, ITGBL1, NPNT, FREM1	934	107	19308	2.1252	1	0.554394	0.542686
GOTERM_BP_DIRECT	GO:0030168~platelet activation	8	0.782014	0.0342234	GNA13, COL3A1, LCK, P2RX1, SAA1, PLCG2, ADRA2C, F2RL2	934	64	19308	2.58405	1	0.554394	0.542686
GOTERM_BP_DIRECT	GO:0030218~erythrocyte differentiation	7	0.684262	0.0354751	KMT2E, SPI1, EPAS1, KIT, ADAR, JAK2, TRIM10	934	51	19308	2.83739	1	0.572518	0.560427
GOTERM_BP_DIRECT	GO:0009612~response to mechanical stimulus	8	0.782014	0.0368193	COL1A1, COL3A1, POSTN, JUN, FOSB, TXNIP, CHI3L1, THBS1	934	65	19308	2.54429	1	0.589792	0.577337
GOTERM_BP_DIRECT	GO:0007200~phospholipase C-activating G-protein coupled receptor signaling pathway	8	0.782014	0.0368193	CX3CR1, NPR3, C5AR1, FPR1, PLCE1, FPR2, LTB4R, TGM2	934	65	19308	2.54429	1	0.589792	0.577337
GOTERM_BP_DIRECT	GO:0001937~negative regulation of endothelial cell proliferation	6	0.58651	0.0385125	GJA1, RGCC, ALOX5, CAV1, SULF1, THBS1	934	39	19308	3.18037	1	0.612605	0.599668
GOTERM_BP_DIRECT	GO:0050714~positive regulation of protein secretion	7	0.684262	0.0385277	TGFB2, ADAM9, ADAM8, APBB3, MYH10, CD33, PPID	934	52	19308	2.78282	1	0.612605	0.599668
GOTERM_BP_DIRECT	GO:0032753~positive regulation of interleukin-4 production	5	0.488759	0.0392313	SASH3, CEBPB, FCER1G, NLRP3, HLA-E	934	27	19308	3.82822	1	0.616295	0.60328
GOTERM_BP_DIRECT	GO:0036120~cellular response to platelet-derived growth factor stimulus	5	0.488759	0.0392313	CREB1, FYN, PTN, IQGAP1, TLR4	934	27	19308	3.82822	1	0.616295	0.60328
GOTERM_BP_DIRECT	GO:0061099~negative regulation of protein tyrosine kinase activity	4	0.391007	0.0393319	SH3BP5L, PTPRC, CAV1, THY1	934	16	19308	5.16809	1	0.616295	0.60328
GOTERM_BP_DIRECT	GO:0019395~fatty acid oxidation	4	0.391007	0.0393319	POR, ACOX1, ADIPOQ, MLYCD	934	16	19308	5.16809	1	0.616295	0.60328
GOTERM_BP_DIRECT	GO:0006631~fatty acid metabolic process	10	0.977517	0.0400661	CYP2J2, CPT1A, GPAM, PCCB, CREM, ECHDC3, ACSL4, CD36, ABHD5, SNCA	934	95	19308	2.17604	1	0.621313	0.608192
GOTERM_BP_DIRECT	GO:0034141~positive regulation of toll-like receptor 3 signaling pathway	3	0.293255	0.0416586	CAV1, FLOT1, PELI1	934	7	19308	8.85959	1	0.621313	0.608192
GOTERM_BP_DIRECT	GO:0060355~positive regulation of cell adhesion molecule production	3	0.293255	0.0416586	IL1B, CAV1, FLOT1	934	7	19308	8.85959	1	0.621313	0.608192
GOTERM_BP_DIRECT	GO:0036336~dendritic cell migration	3	0.293255	0.0416586	EXT1, NLRP12, ALOX5	934	7	19308	8.85959	1	0.621313	0.608192
GOTERM_BP_DIRECT	GO:0035336~long-chain fatty-acyl-CoA metabolic process	3	0.293255	0.0416586	DGAT2, ACSL4, FAR2	934	7	19308	8.85959	1	0.621313	0.608192
GOTERM_BP_DIRECT	GO:0043367~CD4-positive, alpha-beta T cell differentiation	3	0.293255	0.0416586	SASH3, CD83, RSAD2	934	7	19308	8.85959	1	0.621313	0.608192
GOTERM_BP_DIRECT	GO:0032747~positive regulation of interleukin-23 production	3	0.293255	0.0416586	CLEC7A, PLCG2, IL17RA	934	7	19308	8.85959	1	0.621313	0.608192
GOTERM_BP_DIRECT	GO:0021955~central nervous system neuron axonogenesis	3	0.293255	0.0416586	PTEN, B4GALT5, NDEL1	934	7	19308	8.85959	1	0.621313	0.608192
GOTERM_BP_DIRECT	GO:0060613~fat pad development	3	0.293255	0.0416586	DGAT2, ARRDC3, ARID5B	934	7	19308	8.85959	1	0.621313	0.608192
GOTERM_BP_DIRECT	GO:0030070~insulin processing	3	0.293255	0.0416586	ERO1A, SLC30A5, CPE	934	7	19308	8.85959	1	0.621313	0.608192
GOTERM_BP_DIRECT	GO:0051055~negative regulation of lipid biosynthetic process	3	0.293255	0.0416586	CEACAM1, GPER1, CCDC3	934	7	19308	8.85959	1	0.621313	0.608192
GOTERM_BP_DIRECT	GO:0009437~carnitine metabolic process	3	0.293255	0.0416586	SLC22A4, POR, CPT1A	934	7	19308	8.85959	1	0.621313	0.608192
GOTERM_BP_DIRECT	GO:0010040~response to iron(II) ion	3	0.293255	0.0416586	BECN1, LCN2, SNCA	934	7	19308	8.85959	1	0.621313	0.608192
GOTERM_BP_DIRECT	GO:0010628~positive regulation of gene expression	35	3.42131	0.0419768	CEBPA, SLC24A4, SPI1, CXCL8, PTEN, FBLN1, PRDM1, FGF1, GJA1, NFIL3, CLEC7A, GPER1, PLCG2, ITGAX, CD36, MAPK3, CD74, EGR1, GSN, EPHX2, CAV1, SLC11A1, FN1, RAB27A, NRG1, KLF4, F3, SFRP4, TYROBP, RGCC, IL1B, LCN2, TLR4, HSPA1A, TLR2	934	516	19308	1.4022	1	0.621313	0.608192
GOTERM_BP_DIRECT	GO:0033627~cell adhesion mediated by integrin	6	0.58651	0.0423306	EXT1, ITGAM, ITGAX, ADAM9, ITGBL1, ICAM1	934	40	19308	3.10086	1	0.621313	0.608192
GOTERM_BP_DIRECT	GO:0070555~response to interleukin-1	6	0.58651	0.0423306	HDAC4, PRKCI, IL1B, CHI3L1, IRAK3, SNCA	934	40	19308	3.10086	1	0.621313	0.608192
GOTERM_BP_DIRECT	GO:0001975~response to amphetamine	6	0.58651	0.0423306	NR4A2, RGS4, EDN1, RGS2, CALM1, ICAM1	934	40	19308	3.10086	1	0.621313	0.608192
GOTERM_BP_DIRECT	GO:0010634~positive regulation of epithelial cell migration	6	0.58651	0.0423306	DOCK5, TGFB2, JUN, ENPP2, PLCG2, IRS2	934	40	19308	3.10086	1	0.621313	0.608192
GOTERM_BP_DIRECT	GO:0006006~glucose metabolic process	8	0.782014	0.0423918	HK3, G6PD, CPT1A, ADIPOQ, PDK4, CREM, IRS2, APOD	934	67	19308	2.46834	1	0.621313	0.608192
GOTERM_BP_DIRECT	GO:0006629~lipid metabolic process	17	1.66178	0.0436983	IL1RN, G6PD, MTMR3, DGAT2, MOGAT1, ACSL4, ABHD5, SDSL, ACOX1, LIPH, PLCG2, TPP1, APOD, CD36, ANGPTL4, FAR2, LRP10	934	207	19308	1.69773	1	0.635257	0.621842
GOTERM_BP_DIRECT	GO:1902042~negative regulation of extrinsic apoptotic signaling pathway via death domain receptors	5	0.488759	0.0440803	ITPRIP, HMGB2, TNFAIP3, RAF1, ICAM1	934	28	19308	3.6915	1	0.635257	0.621842
GOTERM_BP_DIRECT	GO:0090200~positive regulation of release of cytochrome c from mitochondria	5	0.488759	0.0440803	GPER1, PLAUR, PMAIP1, MFF, MMP9	934	28	19308	3.6915	1	0.635257	0.621842
GOTERM_BP_DIRECT	GO:0071398~cellular response to fatty acid	5	0.488759	0.0440803	EDN1, CPT1A, CREB1, PTAFR, PDK4	934	28	19308	3.6915	1	0.635257	0.621842
GOTERM_BP_DIRECT	GO:0097746~regulation of blood vessel diameter	5	0.488759	0.0440803	NPPB, SCPEP1, CBS, HBB, UTS2	934	28	19308	3.6915	1	0.635257	0.621842
GOTERM_BP_DIRECT	GO:0030163~protein catabolic process	8	0.782014	0.0453718	EXT1, MME, TPP1, DENND3, FYN, NRG1, RNF5, IL17RA	934	68	19308	2.43204	1	0.649525	0.635808
GOTERM_BP_DIRECT	GO:0010595~positive regulation of endothelial cell migration	8	0.782014	0.0453718	SMOC2, EDN1, ANXA3, LCN2, FGF1, THBS1, RIN2, SASH1	934	68	19308	2.43204	1	0.649525	0.635808
GOTERM_BP_DIRECT	GO:0045944~positive regulation of transcription from RNA polymerase II promoter	72	7.03812	0.045762	SPI1, CSRNP3, GABPB2, HMGB2, SLC40A1, YBX1, FHL5, FGF1, MEOX2, BACH1, ETS2, GPER1, NAMPT, JAK2, EOMES, EDN1, SLC11A1, LMO3, RFX2, FOS, ZFY, NPNT, ZEB2, CREB1, IL1B, DDIT3, ZNF438, RAF1, TLR4, SKAP1, TLR2, HDAC4, CEBPA, RNASEL, CEBPB, BEX1, CEBPD, EPAS1, CREM, FSTL3, SBNO2, HLTF, ZNF746, S1PR1, STAT4, NLRP3, OTX1, RXRG, MAPK3, ZNF143, EGR1, JUN, SMAD4, LUM, ZBTB16, OSM, KLF4, FOSL2, NFKBIA, NR4A2,…	934	1204	19308	1.23622	1	0.65082	0.637076
GOTERM_BP_DIRECT	GO:0051923~sulfation	4	0.391007	0.0460925	SULT1A1, EXT1, SULT1B1, CHSY1	934	17	19308	4.86409	1	0.65082	0.637076
GOTERM_BP_DIRECT	GO:0030194~positive regulation of blood coagulation	4	0.391007	0.0460925	F12, ST3GAL4, CD36, THBS1	934	17	19308	4.86409	1	0.65082	0.637076
GOTERM_BP_DIRECT	GO:0048143~astrocyte activation	4	0.391007	0.0460925	IL1B, C5AR1, FPR2, MAPT	934	17	19308	4.86409	1	0.65082	0.637076
GOTERM_BP_DIRECT	GO:0030316~osteoclast differentiation	6	0.58651	0.0463685	SFRP1, SBNO2, TYROBP, CREB1, FOS, OSCAR	934	41	19308	3.02523	1	0.65082	0.637076
GOTERM_BP_DIRECT	GO:0042311~vasodilation	6	0.58651	0.0463685	EXT1, NPPB, GJA1, GPER1, NPR3, NPPA	934	41	19308	3.02523	1	0.65082	0.637076
GOTERM_BP_DIRECT	GO:1904707~positive regulation of vascular smooth muscle cell proliferation	7	0.684262	0.0486656	EDN1, GJA1, JUN, NR4A3, GNAI3, JAK2, MMP9	934	55	19308	2.63103	1	0.672116	0.657922
GOTERM_BP_DIRECT	GO:0060348~bone development	7	0.684262	0.0486656	GJA1, MYOC, PDGFC, OGN, SULF1, SULF2, TGM2	934	55	19308	2.63103	1	0.672116	0.657922
GOTERM_BP_DIRECT	GO:0006986~response to unfolded protein	7	0.684262	0.0486656	HSPA8, HSPH1, DDIT3, HSPA2, THBS1, THBS4, HSPA1A	934	55	19308	2.63103	1	0.672116	0.657922
GOTERM_BP_DIRECT	GO:0007519~skeletal muscle tissue development	7	0.684262	0.0486656	SVIL, CAV1, KCNAB1, GPCPD1, MEOX2, RXRG, SKIL	934	55	19308	2.63103	1	0.672116	0.657922
GOTERM_BP_DIRECT	GO:0071407~cellular response to organic cyclic compound	7	0.684262	0.0486656	P2RY13, CEBPA, CEBPB, CCL5, IL1B, ALPL, PAK2	934	55	19308	2.63103	1	0.672116	0.657922
GOTERM_BP_DIRECT	GO:0034113~heterotypic cell-cell adhesion	5	0.488759	0.0492494	PTPRC, ITGAX, SIRPA, LILRB2, CD58	934	29	19308	3.5642	1	0.673701	0.659473
GOTERM_BP_DIRECT	GO:0010033~response to organic substance	5	0.488759	0.0492494	CREB1, AQP9, TIMP2, S100P, TIMP4	934	29	19308	3.5642	1	0.673701	0.659473
GOTERM_BP_DIRECT	GO:0031116~positive regulation of microtubule polymerization	5	0.488759	0.0492494	NIN, FES, DCTN1, MAPT, CDK5R1	934	29	19308	3.5642	1	0.673701	0.659473
GOTERM_BP_DIRECT	GO:0034976~response to endoplasmic reticulum stress	9	0.879765	0.0498429	ERO1A, PPP1R15A, CEBPB, CXCL8, GORASP2, DDIT3, FLOT1, THBS1, THBS4	934	84	19308	2.2149	1	0.679661	0.665308
GOTERM_BP_DIRECT	GO:0045893~positive regulation of transcription, DNA-templated	46	4.49658	0.0500702	HDAC4, KMT2E, CEBPB, CITED4, HMGB2, BCL10, ING1, ETS2, PDLIM1, SERTAD3, NFIL3, TP53INP2, TRIM22, EOMES, MAP3K2, CD74, EGR1, NFE2, JUN, SMAD4, DTX3L, FZD7, ACTN1, ZBTB16, ZNF281, ARID5B, FOS, KLF4, COL1A1, MORF4L1, PPM1A, NIF3L1, SFRP1, ELF2, MAFB, CREB1, TBX10, IL1B, DDIT3, BCL3, HNRNPD, TAF7, HLA-DRB1, SKAP1, ZNF398, CREB5	934	725	19308	1.31163	1	0.680607	0.666234
GOTERM_BP_DIRECT	GO:1901223~negative regulation of NIK/NF-kappaB signaling	6	0.58651	0.0506274	ADGRG3, PPM1A, NLRP12, SPI1, RASSF2, NLRP3	934	42	19308	2.9532	1	0.686017	0.67153
GOTERM_BP_DIRECT	GO:0006469~negative regulation of protein kinase activity	8	0.782014	0.0517262	CEACAM1, PTPRC, GADD45B, TAF7, THY1, TRIB1, PAK2, SNCA	934	70	19308	2.36256	1	0.696121	0.68142
GOTERM_BP_DIRECT	GO:1901224~positive regulation of NIK/NF-kappaB signaling	8	0.782014	0.0517262	EDN1, NLRP12, IL1B, CD14, TLR4, SASH1, IL18R1, TLR2	934	70	19308	2.36256	1	0.696121	0.68142
GOTERM_BP_DIRECT	GO:0071711~basement membrane organization	4	0.391007	0.0533852	EXT1, COL3A1, CAV1, HMCN1	934	18	19308	4.59386	1	0.696121	0.68142
GOTERM_BP_DIRECT	GO:1901222~regulation of NIK/NF-kappaB signaling	4	0.391007	0.0533852	NFKBIA, RASSF2, BCL3, LIME1	934	18	19308	4.59386	1	0.696121	0.68142
GOTERM_BP_DIRECT	GO:0043149~stress fiber assembly	4	0.391007	0.0533852	PDLIM1, LIMK1, ZYX, PHACTR1	934	18	19308	4.59386	1	0.696121	0.68142
GOTERM_BP_DIRECT	GO:0051770~positive regulation of nitric-oxide synthase biosynthetic process	4	0.391007	0.0533852	NAMPT, JAK2, TLR4, TLR2	934	18	19308	4.59386	1	0.696121	0.68142
GOTERM_BP_DIRECT	GO:0007589~body fluid secretion	3	0.293255	0.0537963	SLC22A4, NPPB, EDN1	934	8	19308	7.75214	1	0.696121	0.68142
GOTERM_BP_DIRECT	GO:0002067~glandular epithelial cell differentiation	3	0.293255	0.0537963	EXT1, CAV1, KLF4	934	8	19308	7.75214	1	0.696121	0.68142
GOTERM_BP_DIRECT	GO:0010642~negative regulation of platelet-derived growth factor receptor signaling pathway	3	0.293255	0.0537963	ADIPOQ, APOD, SNCA	934	8	19308	7.75214	1	0.696121	0.68142
GOTERM_BP_DIRECT	GO:0002283~neutrophil activation involved in immune response	3	0.293255	0.0537963	TYROBP, FCER1G, LILRA2	934	8	19308	7.75214	1	0.696121	0.68142
GOTERM_BP_DIRECT	GO:0009308~amine metabolic process	3	0.293255	0.0537963	SULT1A1, AOC3, INMT	934	8	19308	7.75214	1	0.696121	0.68142
GOTERM_BP_DIRECT	GO:0048382~mesendoderm development	3	0.293255	0.0537963	EOMES, SMAD4, ZFP36L1	934	8	19308	7.75214	1	0.696121	0.68142
GOTERM_BP_DIRECT	GO:0044321~response to leptin	3	0.293255	0.0537963	EDN1, CCND1, LEPR	934	8	19308	7.75214	1	0.696121	0.68142
GOTERM_BP_DIRECT	GO:0009812~flavonoid metabolic process	3	0.293255	0.0537963	SULT1A1, SULT1B1, POR	934	8	19308	7.75214	1	0.696121	0.68142
GOTERM_BP_DIRECT	GO:0050798~activated T cell proliferation	3	0.293255	0.0537963	GPAM, BTN3A1, FYN	934	8	19308	7.75214	1	0.696121	0.68142
GOTERM_BP_DIRECT	GO:0045840~positive regulation of mitotic nuclear division	5	0.488759	0.0547372	EDN1, RGCC, IL1B, TGFA, EREG	934	30	19308	3.4454	1	0.704067	0.689199
GOTERM_BP_DIRECT	GO:0001958~endochondral ossification	5	0.488759	0.0547372	EXT1, COL1A1, MMP16, CBS, ALPL	934	30	19308	3.4454	1	0.704067	0.689199
GOTERM_BP_DIRECT	GO:0032715~negative regulation of interleukin-6 production	8	0.782014	0.0551029	RABGEF1, ORM1, NLRP12, SIRPA, TNFAIP3, IRAK3, BPI, TLR4	934	71	19308	2.32928	1	0.704629	0.689749
GOTERM_BP_DIRECT	GO:0051209~release of sequestered calcium ion into cytosol	6	0.58651	0.0551079	ERO1A, PTPRC, LCK, DDIT3, PLCG2, TPCN1	934	43	19308	2.88452	1	0.704629	0.689749
GOTERM_BP_DIRECT	GO:0046777~protein autophosphorylation	15	1.46628	0.0562408	MAP4K1, IRAK3, THY1, BMX, FGR, PTPRC, FES, STK17B, MKNK1, KIT, FYN, SIK1, JAK2, MAP3K13, PAK2	934	181	19308	1.71318	1	0.716986	0.701845
GOTERM_BP_DIRECT	GO:0051281~positive regulation of release of sequestered calcium ion into cytosol	5	0.488759	0.0605409	CXCL10, GPER1, APLNR, THY1, SNCA	934	31	19308	3.33425	1	0.762093	0.745999
GOTERM_BP_DIRECT	GO:0009314~response to radiation	5	0.488759	0.0605409	COL3A1, JUN, CXCL12, PRDM1, TXN	934	31	19308	3.33425	1	0.762093	0.745999
GOTERM_BP_DIRECT	GO:0032148~activation of protein kinase B activity	5	0.488759	0.0605409	OSBPL8, NRG1, TXN, FGF1, ADRA2C	934	31	19308	3.33425	1	0.762093	0.745999
GOTERM_BP_DIRECT	GO:0010759~positive regulation of macrophage chemotaxis	4	0.391007	0.0611938	CCL5, C5AR1, THBS1, MAPK3	934	19	19308	4.35208	1	0.762093	0.745999
GOTERM_BP_DIRECT	GO:2000811~negative regulation of anoikis	4	0.391007	0.0611938	CEACAM6, CAV1, PDK4, MCL1	934	19	19308	4.35208	1	0.762093	0.745999
GOTERM_BP_DIRECT	GO:0002526~acute inflammatory response	4	0.391007	0.0611938	VNN1, HP, TREM1, S100A8	934	19	19308	4.35208	1	0.762093	0.745999
GOTERM_BP_DIRECT	GO:0032695~negative regulation of interleukin-12 production	4	0.391007	0.0611938	TLR8, IRAK3, THBS1, LILRA5	934	19	19308	4.35208	1	0.762093	0.745999
GOTERM_BP_DIRECT	GO:0016064~immunoglobulin mediated immune response	4	0.391007	0.0611938	CD74, FCER1G, TLR8, BCL10	934	19	19308	4.35208	1	0.762093	0.745999
GOTERM_BP_DIRECT	GO:0045892~negative regulation of transcription, DNA-templated	38	3.71457	0.061466	ZMYND15, HDAC4, CEBPA, SPI1, TSHZ3, CEBPD, HMGB2, LOXL2, SBNO2, SUMO1, NFIL3, BASP1, NACC2, ZNF746, TRIM22, HSPA8, JUN, SMAD4, UBE2I, ZBTB16, ZNF281, ADIPOQ, ARID5B, NRG1, FOXN3, KLF4, EREG, SFRP1, CENPF, ELF2, CNOT7, YEATS2, BCL6, DDIT3, BCL3, ZNF438, TAF7, CDK5R1	934	590	19308	1.33144	1	0.763276	0.747157
GOTERM_BP_DIRECT	GO:0030509~BMP signaling pathway	9	0.879765	0.0623407	EXT1, EGR1, TGFB2, SFRP1, SMAD4, USP9Y, FKBP8, CHRDL1, MAPK3	934	88	19308	2.11422	1	0.771914	0.755613
GOTERM_BP_DIRECT	GO:0001568~blood vessel development	6	0.58651	0.0647331	COL1A1, CEACAM1, LAMA4, GJA4, APLNR, ANTXR1	934	45	19308	2.75632	1	0.796958	0.780127
GOTERM_BP_DIRECT	GO:0042789~mRNA transcription from RNA polymerase II promoter	6	0.58651	0.0647331	CREB1, EPAS1, HLTF, C5AR1, HNRNPD, TAF7	934	45	19308	2.75632	1	0.796958	0.780127
GOTERM_BP_DIRECT	GO:0070301~cellular response to hydrogen peroxide	8	0.782014	0.0660403	BECN1, EDN1, ARG1, LCN2, SIRPA, TNFAIP3, FYN, KLF4	934	74	19308	2.23485	1	0.797427	0.780587
GOTERM_BP_DIRECT	GO:1900745~positive regulation of p38MAPK cascade	5	0.488759	0.0666567	SPI1, GADD45B, IL1B, SASH1, PJA2	934	32	19308	3.23006	1	0.797427	0.780587
GOTERM_BP_DIRECT	GO:0043392~negative regulation of DNA binding	5	0.488759	0.0666567	NFKBIA, JUN, SUMO1, DDIT3, JAK2	934	32	19308	3.23006	1	0.797427	0.780587
GOTERM_BP_DIRECT	GO:0071314~cellular response to cocaine	3	0.293255	0.0669988	CRHBP, SLC1A2, TGM2	934	9	19308	6.89079	1	0.797427	0.780587
GOTERM_BP_DIRECT	GO:0042088~T-helper 1 type immune response	3	0.293255	0.0669988	BCL3, TLR4, HLA-DRB1	934	9	19308	6.89079	1	0.797427	0.780587
GOTERM_BP_DIRECT	GO:0042403~thyroid hormone metabolic process	3	0.293255	0.0669988	SULT1B1, DIO2, CRYM	934	9	19308	6.89079	1	0.797427	0.780587
GOTERM_BP_DIRECT	GO:0045647~negative regulation of erythrocyte differentiation	3	0.293255	0.0669988	ZFP36, MAFB, ZFP36L1	934	9	19308	6.89079	1	0.797427	0.780587
GOTERM_BP_DIRECT	GO:0060351~cartilage development involved in endochondral bone morphogenesis	3	0.293255	0.0669988	EXT1, COL1A1, CBS	934	9	19308	6.89079	1	0.797427	0.780587
GOTERM_BP_DIRECT	GO:0046888~negative regulation of hormone secretion	3	0.293255	0.0669988	EDN1, ADIPOQ, OSM	934	9	19308	6.89079	1	0.797427	0.780587
GOTERM_BP_DIRECT	GO:0030728~ovulation	3	0.293255	0.0669988	RGS2, TNFAIP6, EREG	934	9	19308	6.89079	1	0.797427	0.780587
GOTERM_BP_DIRECT	GO:0051122~hepoxilin biosynthetic process	3	0.293255	0.0669988	GSTM2, GSTM1, ALOX5	934	9	19308	6.89079	1	0.797427	0.780587
GOTERM_BP_DIRECT	GO:0003158~endothelium development	3	0.293255	0.0669988	GJA1, GJA4, SLC40A1	934	9	19308	6.89079	1	0.797427	0.780587
GOTERM_BP_DIRECT	GO:0008283~cell proliferation	15	1.46628	0.0673389	MAP4K1, CD74, JUN, SMAD4, ZBTB16, ODC1, ADM, NRG1, SORL1, ZFP36L1, TBCK, UCHL1, CKS2, S1PR1, GLUL	934	186	19308	1.66713	1	0.797427	0.780587
GOTERM_BP_DIRECT	GO:0007420~brain development	20	1.95503	0.0673622	EOMES, CX3CR1, RTN3, PFKFB3, STXBP3, GNAI3, CTNS, KCNAB1, IRS2, RGS4, ADGRG1, NFASC, RGS2, ATXN1L, S1PR1, APOD, SLC38A3, CFAP43, CDK5R1, ADGRL3	934	271	19308	1.52564	1	0.797427	0.780587
GOTERM_BP_DIRECT	GO:2000010~positive regulation of protein localization to cell surface	4	0.391007	0.0695004	TYROBP, ABCA7, CD247, STX3	934	20	19308	4.13448	1	0.818244	0.800964
GOTERM_BP_DIRECT	GO:0002682~regulation of immune system process	4	0.391007	0.0695004	CEACAM1, ORM1, BCL6, CEACAM4	934	20	19308	4.13448	1	0.818244	0.800964
GOTERM_BP_DIRECT	GO:0010506~regulation of autophagy	8	0.782014	0.0699567	BECN1, MTMR3, DRAM1, USP10, DDIT3, RRAGD, MAPT, C9ORF72	934	75	19308	2.20505	1	0.81914	0.801841
GOTERM_BP_DIRECT	GO:0032091~negative regulation of protein binding	8	0.782014	0.0699567	CDKN1A, SLPI, CAV1, DDX11, XIRP1, IFIT1, SORL1, IFIT2	934	75	19308	2.20505	1	0.81914	0.801841
GOTERM_BP_DIRECT	GO:0019228~neuronal action potential	5	0.488759	0.07308	GPER1, SCN8A, P2RX1, KCNMB2, SCN7A	934	33	19308	3.13218	1	0.848792	0.830866
GOTERM_BP_DIRECT	GO:0006654~phosphatidic acid biosynthetic process	5	0.488759	0.07308	GPAM, LIPH, GPAT3, ABHD5, AGPAT1	934	33	19308	3.13218	1	0.848792	0.830866
GOTERM_BP_DIRECT	GO:0050769~positive regulation of neurogenesis	5	0.488759	0.07308	CX3CR1, MME, GPER1, NUMB, TGM2	934	33	19308	3.13218	1	0.848792	0.830866
GOTERM_BP_DIRECT	GO:0010629~negative regulation of gene expression	22	2.15054	0.0740091	TGFB2, CDKN1A, EDN1, SPI1, CXCL8, ZNF281, HMGB2, SNX12, VEGFB, PRDM1, KLF4, AIF1, SFRP1, CREB1, CNOT7, GPER1, APLNR, FLOT2, FYN, MAPT, CD36, CCDC3	934	309	19308	1.47182	1	0.857272	0.839168
GOTERM_BP_DIRECT	GO:0043547~positive regulation of GTPase activity	15	1.46628	0.0746504	CCL20, ARAP3, ASAP1, THY1, C9ORF72, ICAM1, RGS4, SFRP1, RGS1, CCL5, CCL4, S1PR1, RGL4, TGM2, NDEL1	934	189	19308	1.64066	1	0.862383	0.84417
GOTERM_BP_DIRECT	GO:0098869~cellular oxidant detoxification	8	0.782014	0.0781962	GSTM2, HBM, GPX3, ALOX5AP, HP, HBB, TXN, S100A9	934	77	19308	2.14778	1	0.891866	0.873031
GOTERM_BP_DIRECT	GO:0070498~interleukin-1-mediated signaling pathway	4	0.391007	0.0782849	EGR1, IL1B, IRAK3, MAPK3	934	21	19308	3.9376	1	0.891866	0.873031
GOTERM_BP_DIRECT	GO:0033198~response to ATP	4	0.391007	0.0782849	NT5E, IL1B, P2RX1, PTEN	934	21	19308	3.9376	1	0.891866	0.873031
GOTERM_BP_DIRECT	GO:0030511~positive regulation of transforming growth factor beta receptor signaling pathway	5	0.488759	0.0798051	SDCBP, SMAD4, ZEB2, NPNT, THBS1	934	34	19308	3.04006	1	0.891866	0.873031
GOTERM_BP_DIRECT	GO:0008015~blood circulation	5	0.488759	0.0798051	CXCL10, CXCL12, SERPING1, MEOX2, F5	934	34	19308	3.04006	1	0.891866	0.873031
GOTERM_BP_DIRECT	GO:0048144~fibroblast proliferation	5	0.488759	0.0798051	MORF4L1, COL3A1, CAV1, PDGFC, CKS2	934	34	19308	3.04006	1	0.891866	0.873031
GOTERM_BP_DIRECT	GO:0051497~negative regulation of stress fiber assembly	5	0.488759	0.0798051	MYOC, S1PR1, PPP1R9A, PAK2, CGNL1	934	34	19308	3.04006	1	0.891866	0.873031
GOTERM_BP_DIRECT	GO:0051482~positive regulation of cytosolic calcium ion concentration involved in phospholipase C-activating G-protein coupled signaling pathway	5	0.488759	0.0798051	EDN1, S1PR1, LPAR4, F2RL2, TGM2	934	34	19308	3.04006	1	0.891866	0.873031
GOTERM_BP_DIRECT	GO:0071364~cellular response to epidermal growth factor stimulus	6	0.58651	0.0808158	COL1A1, BECN1, ZFP36, FOS, IQGAP1, ZFP36L1	934	48	19308	2.58405	1	0.891866	0.873031
GOTERM_BP_DIRECT	GO:0009247~glycolipid biosynthetic process	3	0.293255	0.0811352	ST3GAL4, ST8SIA6, GBGT1	934	10	19308	6.20171	1	0.891866	0.873031
GOTERM_BP_DIRECT	GO:0032836~glomerular basement membrane development	3	0.293255	0.0811352	EXT1, SULF1, SULF2	934	10	19308	6.20171	1	0.891866	0.873031
GOTERM_BP_DIRECT	GO:0097094~craniofacial suture morphogenesis	3	0.293255	0.0811352	MMP16, FOXN3, FREM1	934	10	19308	6.20171	1	0.891866	0.873031
GOTERM_BP_DIRECT	GO:0042416~dopamine biosynthetic process	3	0.293255	0.0811352	NR4A2, TGFB2, SNCA	934	10	19308	6.20171	1	0.891866	0.873031
GOTERM_BP_DIRECT	GO:0016051~carbohydrate biosynthetic process	3	0.293255	0.0811352	CHST9, ST8SIA6, CHST13	934	10	19308	6.20171	1	0.891866	0.873031
GOTERM_BP_DIRECT	GO:0031666~positive regulation of lipopolysaccharide-mediated signaling pathway	3	0.293255	0.0811352	LY96, CD14, SASH1	934	10	19308	6.20171	1	0.891866	0.873031
GOTERM_BP_DIRECT	GO:0002474~antigen processing and presentation of peptide antigen via MHC class I	3	0.293255	0.0811352	HLA-H, HLA-F, HLA-E	934	10	19308	6.20171	1	0.891866	0.873031
GOTERM_BP_DIRECT	GO:0007567~parturition	3	0.293255	0.0811352	MAFF, PTAFR, PLA2G4C	934	10	19308	6.20171	1	0.891866	0.873031
GOTERM_BP_DIRECT	GO:0070633~transepithelial transport	3	0.293255	0.0811352	ABCB1, SLC1A2, ABCG2	934	10	19308	6.20171	1	0.891866	0.873031
GOTERM_BP_DIRECT	GO:0048103~somatic stem cell division	3	0.293255	0.0811352	TGFB2, FZD7, KIT	934	10	19308	6.20171	1	0.891866	0.873031
GOTERM_BP_DIRECT	GO:0050829~defense response to Gram-negative bacterium	9	0.879765	0.0844589	SLC11A1, RNASE6, HMGB2, ADM, BPI, LYZ, TLR4, CAMP, MPEG1	934	94	19308	1.97927	1	0.926039	0.906483
GOTERM_BP_DIRECT	GO:0008284~positive regulation of cell proliferation	35	3.42131	0.0848094	HDAC4, ODC1, PTEN, TGFA, ADM, IRS2, PTN, FGF1, AIF1, THBS1, AREG, SDCBP, CLEC7A, GPER1, NAMPT, PDGFC, ITGAX, STX3, CAMP, IL13RA1, TGFB2, EDN1, OSM, FN1, NRG1, EREG, BST1, CXCL10, SFRP1, CNOT7, CEACAM6, CCPG1, IL1B, KIT, HBEGF	934	550	19308	1.31551	1	0.927522	0.907934
GOTERM_BP_DIRECT	GO:0043408~regulation of MAPK cascade	5	0.488759	0.0868254	MYOC, NRK, CD24, PAK2, STK3	934	35	19308	2.9532	1	0.938183	0.91837
GOTERM_BP_DIRECT	GO:0055074~calcium ion homeostasis	5	0.488759	0.0868254	SLC24A4, NT5E, CAV1, ALPL, ADM	934	35	19308	2.9532	1	0.938183	0.91837
GOTERM_BP_DIRECT	GO:0046034~ATP metabolic process	5	0.488759	0.0868254	HSPA8, NT5E, CTNS, NADK, HSPA1A	934	35	19308	2.9532	1	0.938183	0.91837
GOTERM_BP_DIRECT	GO:0031638~zymogen activation	4	0.391007	0.087526	THBD, F12, C1RL, HP	934	22	19308	3.75861	1	0.938183	0.91837
GOTERM_BP_DIRECT	GO:0035567~non-canonical Wnt signaling pathway	4	0.391007	0.087526	SFRP4, SFRP1, FRZB, FZD7	934	22	19308	3.75861	1	0.938183	0.91837
GOTERM_BP_DIRECT	GO:0010613~positive regulation of cardiac muscle hypertrophy	4	0.391007	0.087526	BECN1, EDN1, NR4A3, PDE5A	934	22	19308	3.75861	1	0.938183	0.91837
GOTERM_BP_DIRECT	GO:0019835~cytolysis	4	0.391007	0.087526	C6, NKG7, GZMB, LYZ	934	22	19308	3.75861	1	0.938183	0.91837
GOTERM_BP_DIRECT	GO:0002755~MyD88-dependent toll-like receptor signaling pathway	4	0.391007	0.087526	TLR8, IRAK3, TLR4, TLR2	934	22	19308	3.75861	1	0.938183	0.91837
GOTERM_BP_DIRECT	GO:0002931~response to ischemia	7	0.684262	0.0881115	CX3CR1, EGR1, PANX2, UCHL1, GJA1, CAV1, MLYCD	934	64	19308	2.26104	1	0.942115	0.922219
GOTERM_BP_DIRECT	GO:0000122~negative regulation of transcription from RNA polymerase II promoter	57	5.57185	0.0911819	SPI1, ANKRD33, HMGB2, YBX1, PRDM1, ING1, BACH1, ETS2, LOXL2, ZFP36, XPO1, CCND1, CD36, LRRFIP1, EOMES, EDN1, ZNF281, ARID5B, PPM1A, ZEB2, DDIT3, TXNIP, JDP2, PPID, ZNF398, HDAC4, CEBPA, CEBPB, CREM, TXN, SDCBP, NFIL3, NACC2, ATXN1L, ZNF746, CRYM, SKIL, SNCA, EGR1, JUN, SMAD4, UBE2I, ZBTB16, CAV1, LARP7, KLF4, NR4A2, MAPK10, NR4A3, MAFB, YEATS2, BCL6, MAFF, FOSB, TAF7, MXD3, HSPA1A	934	969	19308	1.21602	1	0.943116	0.923198
GOTERM_BP_DIRECT	GO:0032355~response to estradiol	10	0.977517	0.0924778	COL1A1, POSTN, GJA1, CCND1, DUSP1, PTEN, TXNIP, PTN, SLC6A1, AREG	934	112	19308	1.84575	1	0.943116	0.923198
GOTERM_BP_DIRECT	GO:0048839~inner ear development	6	0.58651	0.0926104	CEBPA, TGFB2, CEBPD, LIN7A, LRP10, CXCL14	934	50	19308	2.48069	1	0.943116	0.923198
GOTERM_BP_DIRECT	GO:0007565~female pregnancy	9	0.879765	0.0927357	THBD, CRHBP, NAMPT, NPPA, FOSB, ADM, FOS, ADRA2C, SLC38A3	934	96	19308	1.93804	1	0.943116	0.923198
GOTERM_BP_DIRECT	GO:0050804~modulation of synaptic transmission	7	0.684262	0.0933276	SRGN, CX3CR1, SLC6A6, GPER1, FYN, JAK2, PPP1R9A	934	65	19308	2.22626	1	0.943116	0.923198
GOTERM_BP_DIRECT	GO:0000045~autophagosome assembly	7	0.684262	0.0933276	VMP1, NSFL1C, BECN1, GABARAPL1, ATG16L2, TP53INP2, ATG2B	934	65	19308	2.22626	1	0.943116	0.923198
GOTERM_BP_DIRECT	GO:0036413~histone H3-R26 citrullination	2	0.195503	0.0943113	PADI2, PADI4	934	2	19308	20.6724	1	0.943116	0.923198
GOTERM_BP_DIRECT	GO:0072139~glomerular parietal epithelial cell differentiation	2	0.195503	0.0943113	CD24, PROM1	934	2	19308	20.6724	1	0.943116	0.923198
GOTERM_BP_DIRECT	GO:0045342~MHC class II biosynthetic process	2	0.195503	0.0943113	SLC11A1, TLR4	934	2	19308	20.6724	1	0.943116	0.923198
GOTERM_BP_DIRECT	GO:0014846~esophagus smooth muscle contraction	2	0.195503	0.0943113	SULF1, SULF2	934	2	19308	20.6724	1	0.943116	0.923198
GOTERM_BP_DIRECT	GO:1902172~regulation of keratinocyte apoptotic process	2	0.195503	0.0943113	ZFP36, ZFP36L1	934	2	19308	20.6724	1	0.943116	0.923198
GOTERM_BP_DIRECT	GO:0002491~antigen processing and presentation of endogenous peptide antigen via MHC class II	2	0.195503	0.0943113	HLA-DRA, HLA-DRB1	934	2	19308	20.6724	1	0.943116	0.923198
GOTERM_BP_DIRECT	GO:0070488~neutrophil aggregation	2	0.195503	0.0943113	S100A9, S100A8	934	2	19308	20.6724	1	0.943116	0.923198
GOTERM_BP_DIRECT	GO:1900924~negative regulation of glycine import	2	0.195503	0.0943113	RGS4, RGS2	934	2	19308	20.6724	1	0.943116	0.923198
GOTERM_BP_DIRECT	GO:0002540~leukotriene production involved in inflammatory response	2	0.195503	0.0943113	ALOX5, ALOX5AP	934	2	19308	20.6724	1	0.943116	0.923198
GOTERM_BP_DIRECT	GO:0036022~limb joint morphogenesis	2	0.195503	0.0943113	EXT1, COL3A1	934	2	19308	20.6724	1	0.943116	0.923198
GOTERM_BP_DIRECT	GO:1903974~positive regulation of cellular response to macrophage colony-stimulating factor stimulus	2	0.195503	0.0943113	TLR4, TLR2	934	2	19308	20.6724	1	0.943116	0.923198
GOTERM_BP_DIRECT	GO:0071389~cellular response to mineralocorticoid stimulus	2	0.195503	0.0943113	EDN1, GPER1	934	2	19308	20.6724	1	0.943116	0.923198
GOTERM_BP_DIRECT	GO:0002477~antigen processing and presentation of exogenous peptide antigen via MHC class Ib	2	0.195503	0.0943113	HLA-F, HLA-E	934	2	19308	20.6724	1	0.943116	0.923198
GOTERM_BP_DIRECT	GO:0019322~pentose biosynthetic process	2	0.195503	0.0943113	G6PD, PGD	934	2	19308	20.6724	1	0.943116	0.923198
GOTERM_BP_DIRECT	GO:0016046~detection of fungus	2	0.195503	0.0943113	CLEC7A, TLR4	934	2	19308	20.6724	1	0.943116	0.923198
GOTERM_BP_DIRECT	GO:1902616~acyl carnitine transmembrane transport	2	0.195503	0.0943113	SLC25A29, SLC25A20	934	2	19308	20.6724	1	0.943116	0.923198
GOTERM_BP_DIRECT	GO:2001187~positive regulation of CD8-positive, alpha-beta T cell activation	2	0.195503	0.0943113	HLA-A, HLA-E	934	2	19308	20.6724	1	0.943116	0.923198
GOTERM_BP_DIRECT	GO:0031086~nuclear-transcribed mRNA catabolic process, deadenylation-independent decay	2	0.195503	0.0943113	ZFP36, ZFP36L1	934	2	19308	20.6724	1	0.943116	0.923198
GOTERM_BP_DIRECT	GO:0045654~positive regulation of megakaryocyte differentiation	3	0.293255	0.0960844	SCIN, FAXDC2, HMGB2	934	11	19308	5.63792	1	0.943116	0.923198
GOTERM_BP_DIRECT	GO:0034454~microtubule anchoring at centrosome	3	0.293255	0.0960844	NIN, DCTN1, CEP19	934	11	19308	5.63792	1	0.943116	0.923198
GOTERM_BP_DIRECT	GO:0033197~response to vitamin E	3	0.293255	0.0960844	BECN1, CCND1, ARG1	934	11	19308	5.63792	1	0.943116	0.923198
GOTERM_BP_DIRECT	GO:0061061~muscle structure development	3	0.293255	0.0960844	PDLIM1, PDLIM3, PDLIM7	934	11	19308	5.63792	1	0.943116	0.923198
GOTERM_BP_DIRECT	GO:2000347~positive regulation of hepatocyte proliferation	3	0.293255	0.0960844	TNFAIP3, PTN, FGF1	934	11	19308	5.63792	1	0.943116	0.923198
GOTERM_BP_DIRECT	GO:0002726~positive regulation of T cell cytokine production	3	0.293255	0.0960844	SASH3, HLA-A, CD55	934	11	19308	5.63792	1	0.943116	0.923198
GOTERM_BP_DIRECT	GO:0014033~neural crest cell differentiation	3	0.293255	0.0960844	EXT1, SMAD4, FRZB	934	11	19308	5.63792	1	0.943116	0.923198
GOTERM_BP_DIRECT	GO:0032675~regulation of interleukin-6 production	3	0.293255	0.0960844	CEBPB, HLA-B, SIRPA	934	11	19308	5.63792	1	0.943116	0.923198
GOTERM_BP_DIRECT	GO:0032680~regulation of tumor necrosis factor production	3	0.293255	0.0960844	CX3CR1, ZFP36, SIRPA	934	11	19308	5.63792	1	0.943116	0.923198
GOTERM_BP_DIRECT	GO:0043030~regulation of macrophage activation	3	0.293255	0.0960844	CD74, PJA2, SNCA	934	11	19308	5.63792	1	0.943116	0.923198
GOTERM_BP_DIRECT	GO:0071492~cellular response to UV-A	3	0.293255	0.0960844	MME, MMP9, PPID	934	11	19308	5.63792	1	0.943116	0.923198
GOTERM_BP_DIRECT	GO:0071374~cellular response to parathyroid hormone stimulus	3	0.293255	0.0960844	HDAC4, GJA1, FOS	934	11	19308	5.63792	1	0.943116	0.923198
GOTERM_BP_DIRECT	GO:0006464~cellular protein modification process	9	0.879765	0.0970424	ERO1A, TTLL7, MSRA, UBE2I, QPCT, CPE, PADI4, TGM3, LOXL2	934	97	19308	1.91806	1	0.943331	0.923409
GOTERM_BP_DIRECT	GO:0030099~myeloid cell differentiation	4	0.391007	0.0972009	CEBPA, ZFP36, ZBTB16, CLEC5A	934	23	19308	3.5952	1	0.943331	0.923409
GOTERM_BP_DIRECT	GO:0042178~xenobiotic catabolic process	4	0.391007	0.0972009	GSTM2, GSTM1, ACSL1, FMO4	934	23	19308	3.5952	1	0.943331	0.923409
GOTERM_BP_DIRECT	GO:0006801~superoxide metabolic process	4	0.391007	0.0972009	NCF2, CBS, NCF4, NCF1C	934	23	19308	3.5952	1	0.943331	0.923409
GOTERM_BP_DIRECT	GO:0002437~inflammatory response to antigenic stimulus	4	0.391007	0.0972009	IL1RN, HMGB2, CD68, HLA-DRB1	934	23	19308	3.5952	1	0.943331	0.923409
GOTERM_BP_DIRECT	GO:0050790~regulation of catalytic activity	25	2.44379	0.0984185	DOCK5, BECN1, DOCK4, NCF2, NCF4, NCF1C, CXCL1, DENND3, PREX2, RABGEF1, PPP4R1, PSD3, SIRPA, STXBP5, ARHGEF40, JUN, VPS9D1, CXCL10, ZEB2, MMP16, ALDH1A1, ALOX5AP, ERCC5, DENND6A, RIN2	934	375	19308	1.37816	1	0.953001	0.932875
GOTERM_BP_DIRECT	GO:0007611~learning or memory	7	0.684262	0.0987062	CRHBP, GATM, MME, AMFR, PTEN, LILRB2, MAPT	934	66	19308	2.19252	1	0.953644	0.933504

## Sheet: Human_Upregulated genes-CC
Category	Term	Count	%	PValue	Genes	List Total	Pop Hits	Pop Total	Fold Enrichment	Bonferroni	Benjamini	FDR
GOTERM_CC_DIRECT	GO:0005576~extracellular region	202	19.7458	2.74932e-23	CDA, CRHBP, ISLR, LIPH, FTH1, ROPN1L, PGLYRP1, ACTN1, IL1R2, OMD, RNASE6, RNASE2, EREG, SFRP4, SFRP1, CCDC80, FNDC1, CRISPLD1, SLPI, CRISPLD2, ANOS1, PLBD1, SERPING1, PADI2, FREM1, MXRA5, EPHA3, TGFA, TXN, THY1, HSPH1, C6, PDGFC, ST3GAL4, S100A12, APOD, CD14, FN1, RAB27A, LYZ, COL1A1, BST1, VNN1, VNN2, TCN1, ITGBL1, CALM1, DHRS13, ORM1, SERPINA1, ECM2, HBB, ADM, PYGL, C1QTNF9, CHRDL1, AREG, JCHAI…	965	2129	20562	2.02169	1.75681e-20	1.75681e-20	1.63309e-20
GOTERM_CC_DIRECT	GO:0005615~extracellular space	181	17.6931	5.18477e-20	ERO1A, FCN1, SPON1, IL1RN, TRIL, HP, FGF1, CXCL14, ICAM1, CXCL16, LOXL2, NPPB, CRHBP, EFEMP1, ANPEP, LIPH, NPPA, DPYSL3, C1RL, LAMP2, NAMPT, ENPP2, POTEE, SVEP1, HMGN2, LGALS8, HLA-H, POSTN, ACTN1, AMY1C, OMD, ADIPOQ, RNASE6, HLA-F, OLFM4, RNASE2, EREG, HLA-E, SFRP4, SFRP1, SLPI, CRISPLD1, CRISPLD2, ANOS1, PLBD1, ADAM9, UTS2, SERPING1, ZG16, S100A9, S100A8, RTN3, HTRA1, PROZ, LTBP4, DPT, LY96, TG…	965	1938	20562	1.99004	3.31307e-17	1.65653e-17	1.53988e-17
GOTERM_CC_DIRECT	GO:0030667~secretory granule membrane	30	2.93255	1.26995e-15	MOXD1, C5AR1, PTAFR, FPR1, SLC2A3, IQGAP1, SIRPB1, FCGR3B, ANPEP, ADGRE3, CA4, ITGAX, CD58, CD14, CD55, CD93, MME, SLC30A5, HLA-B, RAB27A, LILRB3, IGF2R, TYROBP, RAB31, PTPRC, FCGR2A, DOK3, P2RX1, CPE, TLR2	965	101	20562	6.32904	7.80376e-13	2.705e-13	2.51451e-13
GOTERM_CC_DIRECT	GO:0005886~plasma membrane	346	33.8221	1.94182e-15	IL1RN, CPNE5, HDAC11, AQP9, HTR4, ANTXR1, ICAM1, PREX2, GJA1, RASSF2, TMEM88, LIPH, ANPEP, NAMPT, PLCE1, GLUL, ARRDC4, HLA-H, ENTPD1, PRKCI, ACSL1, ACTN1, IL1R2, SLC11A1, ARRDC3, HLA-B, ACSL4, MCEMP1, HLA-A, HLA-F, HLA-E, SFRP1, CLDN9, ANOS1, SKAP1, EPHA3, SKAP2, SLC22A4, ABCB1, STXBP3, TSHZ3, FPR1, TGFA, LPAR2, IQGAP1, LPAR4, FPR2, THY1, CD1C, INPP5A, C6, TSPAN9, KCNMB2, PDGFC, PLCG2, S100A12, S…	965	5071	20562	1.45385	1.20604e-12	3.10206e-13	2.88361e-13
GOTERM_CC_DIRECT	GO:0009986~cell surface	79	7.72239	8.1655e-15	ITGAM, SLC6A1, ANTXR1, AREG, SIRPB1, ICAM1, THBD, APMAP, CLEC5A, CA4, TIMP2, ITGAX, SIRPA, CD36, CD33, HLA-DPA1, HLA-H, FCER1G, CD93, MME, ADIPOQ, HLA-B, PLAUR, HLA-A, HLA-F, F3, HLA-E, OSCAR, SFRP4, SFRP1, CEACAM1, TYROBP, MMP16, CEACAM6, CEACAM4, ANOS1, ADAM9, ADAM8, CEACAM8, TLR4, HBEGF, TLR2, CX3CR1, ABCB1, C5AR1, SLC1A2, LPAR2, TGFA, PTN, THY1, THBS1, LILRA5, SCUBE2, NT5E, CLEC7A, PDGFC, MBP…	965	639	20562	2.63429	5.2498e-12	1.04355e-12	9.70062e-13
GOTERM_CC_DIRECT	GO:0101003~ficolin-1-rich granule membrane	23	2.24829	1.77185e-14	MGAM, FCER1G, CD93, SLC11A1, FPR1, NBEAL2, SLC2A3, LILRB2, FPR2, DYNLL1, LILRA3, FCAR, NFASC, CLEC4D, DOK3, ADGRE3, LAMP2, ITGAX, SIRPA, ADAM8, CD58, DSC1, CD55	965	61	20562	8.03408	1.13509e-11	1.88702e-12	1.75413e-12
GOTERM_CC_DIRECT	GO:0070062~extracellular exosome	182	17.7908	3.00911e-14	IL1RN, CPNE5, HP, ICAM1, ISLR, EFEMP1, BASP1, ANPEP, FTH1, C1RL, LAMP2, NAMPT, SIRPA, POTEE, HMCN1, PGLYRP1, GLUL, TGM3, TGM2, ENTPD1, PRKCI, G6PD, APLP2, ACTN1, DDX11, AMY1C, OMD, HLA-B, KRT7, RPSA, ACSL4, HLA-A, OLFM4, PGD, RNASE2, NPNT, HLA-E, OSCAR, TIAM2, SFRP1, SLPI, SYPL1, CRISPLD1, CRISPLD2, ADAM9, SERPING1, PADI2, MXRA5, DSC1, S100A9, S100A8, FKBP5, ABCB1, STXBP3, NPR3, HTRA1, PROZ, LIN7…	965	2218	20562	1.74843	1.92256e-11	2.74688e-12	2.55344e-12
GOTERM_CC_DIRECT	GO:0070821~tertiary granule membrane	24	2.34604	1.27172e-13	MGAM, ITGAM, FCER1G, CD93, CLEC12A, SLC11A1, PTAFR, NBEAL2, SLC2A3, MCEMP1, LILRB2, FPR2, DYNLL1, LILRA3, FCAR, CEACAM1, CLEC4D, CLEC5A, ITGAX, SIRPA, CYSTM1, ADAM8, CEACAM8, CD33	965	73	20562	7.00529	8.123e-11	1.01579e-11	9.44251e-12
GOTERM_CC_DIRECT	GO:1904724~tertiary granule lumen	20	1.95503	2.66466e-12	CDA, ORM1, TNFAIP6, HP, HBB, CXCL1, OLFM4, LYZ, MMP9, OSCAR, TCN1, QPCT, FTH1, TIMP2, QSOX1, PTX3, FOLR3, PGLYRP1, SPTAN1, CAMP	965	55	20562	7.74828	1.70271e-09	1.89191e-10	1.75867e-10
GOTERM_CC_DIRECT	GO:0035580~specific granule lumen	21	2.05279	3.06858e-12	ORM1, ARG1, HP, RAB27A, CXCL1, OLFM4, LYZ, OSCAR, SLPI, TCN1, QPCT, TIMP2, LCN2, CHI3L1, QSOX1, PTX3, BPI, FOLR3, PGLYRP1, SPTAN1, CAMP	965	62	20562	7.21715	1.9608e-09	1.96082e-10	1.82274e-10
GOTERM_CC_DIRECT	GO:0071556~integral component of lumenal side of endoplasmic reticulum membrane	13	1.27077	2.61068e-09	CD74, HLA-H, HLA-DRB5, HLA-B, HLA-A, HLA-F, HLA-E, HLA-DPB1, HLA-DRA, HLA-DRB3, HLA-DQA1, HLA-DRB1, HLA-DPA1	965	29	20562	9.55176	1.66822e-06	1.51657e-07	1.40977e-07
GOTERM_CC_DIRECT	GO:0035579~specific granule membrane	21	2.05279	5.97958e-09	ITGAM, CD93, CLEC12A, PLAUR, MOSPD2, SLC2A3, MCEMP1, FPR2, LILRA3, CKAP4, FCAR, ADGRG3, BST1, CEACAM1, CLEC4D, P2RX1, CLEC5A, ADAM8, CEACAM8, CD36, CD33	965	91	20562	4.91718	3.82095e-06	3.18413e-07	2.95989e-07
GOTERM_CC_DIRECT	GO:0042613~MHC class II protein complex	12	1.17302	9.18262e-09	CD74, HLA-DRB5, HLA-DMB, HLA-B, HLA-DPB1, HLA-DRA, HLA-A, HLA-DRB3, HLA-DOA, HLA-DRB1, HLA-DQA1, HLA-DPA1	965	26	20562	9.83436	5.86768e-06	4.51361e-07	4.19575e-07
GOTERM_CC_DIRECT	GO:0031012~extracellular matrix	36	3.51906	1.97948e-08	SPON1, ECM2, COL14A1, TRIL, LRRC17, LTBP4, FBLN1, LTBP2, FGF1, THBS1, HAPLN1, ADAMTSL1, EFEMP1, TIMP2, TIMP4, TGM2, POSTN, LUM, FN1, COLQ, ASPN, COL1A1, COL3A1, VCAN, MMP16, CRISPLD2, ENAM, MGP, OGN, ANOS1, CHI3L1, ALPL, COL6A6, PTX3, FMOD, MATN2	965	260	20562	2.95031	1.26488e-05	9.03493e-07	8.39867e-07
GOTERM_CC_DIRECT	GO:0012507~ER to Golgi transport vesicle membrane	16	1.56403	3.61774e-08	CD74, HLA-H, HLA-DRB5, SLC30A5, HLA-B, TGFA, HLA-A, HLA-F, AREG, HLA-E, HLA-DPB1, HLA-DRA, HLA-DRB3, HLA-DQA1, HLA-DRB1, HLA-DPA1	965	57	20562	5.98113	2.31171e-05	1.54116e-06	1.43262e-06
GOTERM_CC_DIRECT	GO:0016020~membrane	174	17.0088	2.13948e-07	ERO1A, LPGAT1, ITPRIP, RASL11B, NCF2, NCF4, HTR4, TMEM91, BEST1, ICAM1, CXCL16, LOXL2, APMAP, CCND1, LAMP2, LEPR, SIRPA, SVEP1, LGALS8, SEC62, SLC16A3, GYG1, CPT1A, GABARAPL1, ENTPD1, G6PD, ACSL1, APLP2, SLC30A5, IL1R2, HLA-B, DIO2, RPSA, ACSL4, HLA-A, HLA-F, NPNT, GEM, GBGT1, HLA-E, TIAM2, RAB32, POR, FKBP8, ADAM9, ELMO2, CLEC4E, DSC1, ABCG2, FKBP5, ABCB1, MTMR3, FAXDC2, SLC1A2, NTPCR, RPS4Y1, C…	965	2547	20562	1.45565	0.000136704	8.32513e-06	7.73886e-06
GOTERM_CC_DIRECT	GO:0005887~integral component of plasma membrane	115	11.2414	2.21482e-07	CD83, CSF3R, AQP9, HTR4, ICAM1, GJA1, CLEC5A, CCRL2, GJA4, SIRPA, SLC16A9, SLC16A3, HLA-H, ENTPD1, SLC11A1, SLC30A5, HLA-B, ATP1B4, HLA-A, EREG, TYROBP, SYPL1, APLNR, ADAM8, EPHA3, IFNAR1, SLC22A4, GRIA2, NPR3, C5AR1, SLC1A2, LPAR2, LPAR4, THY1, CD1C, CSF2RA, ADGRG3, HCAR3, ADGRG1, TSPAN9, HRH2, KCNMB2, TSPAN7, PROM1, SLC38A3, HLA-DQA1, CD163, CAV1, NKG7, IGF2R, SLC6A6, PTPRC, SLC26A8, HLA-DRA, P…	965	1508	20562	1.62493	0.000141517	8.32513e-06	7.73886e-06
GOTERM_CC_DIRECT	GO:0030658~transport vesicle membrane	12	1.17302	1.96548e-06	CD74, HLA-DRB5, CEACAM1, CA4, HLA-DPB1, HLA-DRA, CPE, HLA-DRB3, SORL1, HLA-DRB1, HLA-DQA1, HLA-DPA1	965	41	20562	6.23642	0.00125516	6.97747e-05	6.4861e-05
GOTERM_CC_DIRECT	GO:0000139~Golgi membrane	59	5.76735	2.22787e-06	ARF3, ST6GALNAC2, TMEM167A, GJA1, AP1G2, MAN1A2, GPER1, PLCE1, QSOX1, HLA-DPA1, CHST9, ATP6V0B, HLA-H, PRKCI, HLA-B, AGTRAP, HLA-A, HLA-F, PJA2, GBGT1, HLA-E, RNF125, GORASP2, SLC9A8, TLR8, B4GALT5, CHST3, RTN3, GNAI3, ATP2C1, ZDHHC18, MAN2A2, CHSY1, PDGFC, CHST15, ST3GAL4, NLRP3, ST8SIA6, CHST13, GBP4, HLA-DQA1, CD55, CD74, HLA-DRB5, GALNT4, RNF24, CAV1, ABCA7, NMNAT2, SORL1, IGF2R, EXT1, LPCAT2…	965	651	20562	1.93112	0.0014226	7.49267e-05	6.96502e-05
GOTERM_CC_DIRECT	GO:0045121~membrane raft	30	2.93255	7.92333e-06	GNAI3, SLC1A2, ITLN1, BCL10, THY1, IQGAP1, LTB4R, ICAM1, SDCBP, GJA1, ADGRG1, LAMP2, FLOT1, S1PR1, FYN, CD14, CD36, JAK2, CD55, MME, CAV1, SULF1, PTPRC, LCK, P2RX1, TPP1, MAPT, CD24, ABCG2, TLR2	965	252	20562	2.53664	0.00505023	0.00025315	0.000235323
GOTERM_CC_DIRECT	GO:0009897~external side of plasma membrane	44	4.30108	1.15427e-05	FCN1, CX3CR1, GRIA2, CD83, CSF3R, ITGAM, THY1, CD1C, ANTXR1, THBS1, CSF2RA, ICAM1, THBD, NT5E, ANPEP, CTSK, CCRL2, FLOT1, ITGAX, S1PR1, LEPR, CD14, CD36, CD33, IL13RA1, BTNL9, CD74, HLA-H, CD163, FCER1G, BTN3A1, HLA-F, HLA-E, CXCL10, PTPRC, CLEC4D, CXCL12, P2RX1, KIT, ACKR4, TLR8, CLEC4E, TLR4, HLA-DRB1	965	456	20562	2.05601	0.00734868	0.000351227	0.000326493
GOTERM_CC_DIRECT	GO:0090575~RNA polymerase II transcription factor complex	19	1.85728	1.36e-05	NFE2, CEBPA, JUN, SMAD4, CEBPB, CEBPD, FOS, BACH1, FOSL2, CREB1, MAFB, NFIL3, DDIT3, HLTF, MAFF, STAT4, RXRG, MXD3, JDP2	965	121	20562	3.34585	0.00865284	0.00039502	0.000367201
GOTERM_CC_DIRECT	GO:0030666~endocytic vesicle membrane	14	1.36852	2.25987e-05	GRIA2, CD74, CD163, HLA-DRB5, CSF3R, CAV1, HLA-DPB1, HLA-DRA, CD36, HLA-DRB3, HLA-DQA1, HLA-DRB1, HLA-DPA1, HBEGF	965	71	20562	4.20153	0.014337	0.000627851	0.000583636
GOTERM_CC_DIRECT	GO:0005604~basement membrane	16	1.56403	3.42426e-05	EGFL6, ATRNL1, LAMA4, P3H2, FN1, FBLN1, PTN, THBS2, NPNT, COLQ, THBS4, LOXL2, SMOC2, CCDC80, HMCN1, FREM1	965	95	20562	3.58868	0.0216437	0.000911709	0.000847504
GOTERM_CC_DIRECT	GO:0005764~lysosome	32	3.12805	5.91406e-05	TNFAIP3, BCL10, CD1C, CST7, C9ORF72, GJA1, DRAM1, CTSK, LAMP2, HYAL3, CTBS, SNCA, CD74, HSPA8, SERPINB1, DTX3L, SLC11A1, ARRDC3, RNASE6, NKG7, CTNS, RAB27A, TPCN1, GALNS, IL1B, SHKBP1, RRAGD, PLBD1, HLA-DRA, TPP1, CD68, IFNAR1	965	309	20562	2.20663	0.0370868	0.00151163	0.00140518
GOTERM_CC_DIRECT	GO:1904813~ficolin-1-rich granule lumen	18	1.75953	6.78927e-05	FCN1, HSPA8, CDA, SERPINA1, GSN, TNFAIP6, HBB, PYGL, MMP9, HK3, CRISPLD2, QPCT, ALOX5, FTH1, TIMP2, PLEKHO2, GYG1, HSPA1A	965	124	20562	3.09306	0.0424572	0.00166859	0.00155109
GOTERM_CC_DIRECT	GO:0030669~clathrin-coated endocytic vesicle membrane	13	1.27077	9.07405e-05	CD74, HLA-DRB5, TGFA, AREG, IGF2R, EREG, HLA-DPB1, HLA-DRA, HLA-DRB3, HLA-DQA1, HLA-DRB1, HLA-DPA1, HBEGF	965	70	20562	3.95716	0.0563367	0.00214753	0.00199629
GOTERM_CC_DIRECT	GO:0097386~glial cell projection	7	0.684262	0.000119356	SCN7A, FYN, ABCA7, LCP1, MAPT, GLUL, AIF1	965	18	20562	8.28636	0.0734367	0.00272387	0.00253205
GOTERM_CC_DIRECT	GO:0005829~cytosol	308	30.1075	0.000208134	CDA, IFIT1, BACH1, IFIT3, IFIT2, PREX2, RABGEF1, FRAT1, RASSF2, TMEM88, FTH1, DPYSL3, NAMPT, PLCE1, MLYCD, LGALS8, GLUL, TRIM22, IER3, HERC6, GABARAPL1, PRKCI, ACTN1, P3H2, KRT7, TIAM2, RBP7, SFRP1, POR, PPP1R3C, DDIT3, RRAGD, PLBD1, TXNIP, PADI2, PADI4, TRIB1, RIN2, SKAP1, EPHA3, SKAP2, MTMR3, STXBP3, EPAS1, PDE1A, IQGAP1, TXN, BCL10, THY1, SDSL, RPS4Y1, SAMSN1, C9ORF72, SULT1A1, HSPH1, PDGFC, P…	965	5510	20562	1.19107	0.124545	0.00448239	0.00416673
GOTERM_CC_DIRECT	GO:0042581~specific granule	6	0.58651	0.000210441	STXBP3, ANXA3, ADAM8, STX3, OLFM4, CAMP	965	13	20562	9.83436	0.125835	0.00448239	0.00416673
GOTERM_CC_DIRECT	GO:0031093~platelet alpha granule lumen	12	1.17302	0.000262359	SRGN, TGFB2, ISLR, ORM1, SERPINA1, ACTN1, FN1, VEGFB, SERPING1, QSOX1, THBS1, F5	965	67	20562	3.81632	0.154366	0.00540797	0.00502713
GOTERM_CC_DIRECT	GO:0005737~cytoplasm	309	30.2053	0.000374299	IL1RN, LPGAT1, HTR4, IFIT1, BACH1, IFIT3, IFIT2, GJA1, FRAT1, RASSF2, ANPEP, FTH1, DPYSL3, NAMPT, ARL16, ROPN1L, MLYCD, HMCN1, LGALS8, GLUL, TRIM22, HERC6, ARRDC4, ACTN1, DDX11, IL1R2, ARRDC3, RFX2, KRT7, ACSL4, RBP7, SFRP4, NIF3L1, DDIT3, HECW2, RRAGD, TXNIP, PADI2, SIK1, PADI4, TRIB1, TRIM10, SKAP1, SKAP2, MT1E, BEX1, MTMR3, EPAS1, FAXDC2, FPR1, LPAR2, PHYHIPL, IQGAP1, TXN, BCL10, FPR2, SAMSN1,…	965	5576	20562	1.18079	0.21276	0.00747428	0.00694792
GOTERM_CC_DIRECT	GO:0030864~cortical actin cytoskeleton	11	1.07527	0.00043686	PLEKHH2, GSN, ACTN1, FLOT1, FLOT2, IQGAP1, PPP1R9A, MISP, SPTAN1, SPTBN1, DBN1	965	60	20562	3.90642	0.243622	0.0084592	0.00786348
GOTERM_CC_DIRECT	GO:0005925~focal adhesion	37	3.61681	0.000473579	SLA, THY1, IQGAP1, ICAM1, PDLIM1, GNA13, SDCBP, GJA1, TSPAN9, XIRP1, FLOT1, FLOT2, JAK2, MISP, PDLIM7, TGM2, MAPK3, HSPA8, SVIL, GSN, MME, ACTN1, CAV1, LIMK1, PLAUR, IGF2R, NFASC, PTPRC, FAP, FES, RPL37A, NUMB, ZYX, ITGBL1, ADAM9, LCP1, HSPA1A	965	425	20562	1.85503	0.261171	0.0089005	0.00827371
GOTERM_CC_DIRECT	GO:0042612~MHC class I protein complex	5	0.488759	0.00050053	HLA-H, HLA-B, HLA-A, HLA-F, HLA-E	965	9	20562	11.8377	0.273792	0.00913825	0.00849471
GOTERM_CC_DIRECT	GO:0030670~phagocytic vesicle membrane	12	1.17302	0.000633408	RAB32, HLA-H, ATP6V0B, ANXA3, SLC11A1, LAMP2, HLA-B, HLA-A, CLEC4E, HLA-F, TLR2, HLA-E	965	74	20562	3.45531	0.332941	0.011243	0.0104512
GOTERM_CC_DIRECT	GO:0031225~anchored component of membrane	15	1.46628	0.000687262	NTM, ITLN1, PLAUR, THY1, BST1, NT5E, FCGR3B, VNN1, VNN2, CEACAM6, CA4, ALPL, CEACAM8, CD55, DPEP3	965	111	20562	2.87943	0.35552	0.0118692	0.0110333
GOTERM_CC_DIRECT	GO:0046696~lipopolysaccharide receptor complex	4	0.391007	0.000956723	TRIL, LY96, CD14, TLR4	965	5	20562	17.0462	0.457539	0.0160449	0.014915
GOTERM_CC_DIRECT	GO:0034774~secretory granule lumen	15	1.46628	0.000979269	FCN1, HSPA8, CDA, SERPINB1, GSN, PYGL, FGR, HK3, CRISPLD2, ALOX5, S100A12, S100P, S100A9, GYG1, S100A8	965	115	20562	2.77927	0.465305	0.0160449	0.014915
GOTERM_CC_DIRECT	GO:0031234~extrinsic component of cytoplasmic side of plasma membrane	11	1.07527	0.0012021	FGR, HIP1, FES, LCK, RGS1, OSBPL2, SLA, FYN, KCNAB1, IQGAP1, TGM3	965	68	20562	3.44685	0.536341	0.0192036	0.0178512
GOTERM_CC_DIRECT	GO:0010008~endosome membrane	25	2.44379	0.00125967	BECN1, NCF4, LY96, CD1C, ANTXR1, HLA-DMB, AP1G2, CD14, HLA-DOA, HLA-DQA1, HLA-DPA1, ATP6V0B, HLA-DRB5, HLA-B, HLA-A, SORL1, IGF2R, TPCN1, NUMB, HLA-DPB1, TLR8, HLA-DRA, HLA-DRB3, TLR4, HLA-DRB1	965	260	20562	2.04882	0.553106	0.0193599	0.0179966
GOTERM_CC_DIRECT	GO:0005794~Golgi apparatus	77	7.52688	0.00127248	ARF3, DOCK4, SERPINA1, HIP1, ST6GALNAC2, TMEM167A, CXCL14, GJA1, RASSF2, AP1G2, MAN1A2, GPER1, CA4, QSOX1, CD36, CD33, TRIM22, SRGN, GABARAPL1, RSAD2, MYOC, SLC30A5, HLA-B, P3H2, AGTRAP, C1ORF43, HLA-A, GBGT1, F5, SLPI, GORASP2, SLC9A8, RAF1, TLR4, TLR2, B4GALT5, PPP1R15A, RTN3, BECN1, GNAI3, GLT8D2, CD1C, ATP2C1, CST7, STX11, FSTL3, AP3M2, ZDHHC18, ST3GAL4, TBC1D14, ST8SIA6, CD14, EXTL3, GBP4, K…	965	1141	20562	1.43795	0.556756	0.0193599	0.0179966
GOTERM_CC_DIRECT	GO:0044194~cytolytic granule	5	0.488759	0.0017561	SRGN, SERPINB1, GNLY, NKG7, GZMB	965	12	20562	8.87824	0.674741	0.0260964	0.0242587
GOTERM_CC_DIRECT	GO:0043202~lysosomal lumen	13	1.27077	0.00191431	CD74, HSPA8, LUM, OMD, GALNS, VCAN, CTSK, OGN, LAMP2, TPP1, FMOD, GPC6, GYG1	965	97	20562	2.85568	0.70607	0.027801	0.0258432
GOTERM_CC_DIRECT	GO:0016021~integral component of membrane	292	28.5435	0.00331912	SPI1, LPGAT1, AQP9, TMEM91, ANTXR1, ARIH2OS, ICAM1, GJA1, TMEM88, ANPEP, FTH1, GJA4, SEC62, IER3, CPT1A, ENTPD1, ACSL1, IL1R2, SLC11A1, HLA-B, ACSL4, MCEMP1, HLA-A, HLA-F, GBGT1, HLA-E, ABCA10, POR, CCDC80, CTAGE4, CLDN9, FAR2, FREM1, EPHA3, SLC22A4, CFAP61, ABCB1, FAXDC2, FPR1, TGFA, LPAR2, FPR2, SULT1A1, TSPAN9, KCNMB2, TSPAN7, CHST15, ST3GAL4, CHST13, ST8SIA6, KCNN3, PROM1, HLA-DQA1, HLA-DRB5,…	965	5415	20562	1.14901	0.880501	0.0471315	0.0438124
GOTERM_CC_DIRECT	GO:0001772~immunological synapse	8	0.782014	0.00465084	LCK, HLA-DRA, GZMB, CD37, BCL10, HLA-DRB1, SKAP1, ICAM1	965	45	20562	3.78805	0.949147	0.0646062	0.0600564
GOTERM_CC_DIRECT	GO:0005788~endoplasmic reticulum lumen	26	2.54154	0.00518037	ERO1A, SPON1, SERPINA1, COL14A1, PROZ, CHRDL1, THBS1, FSTL3, ADAMTSL1, PDGFC, QSOX1, MAPK3, SERPIND1, APLP2, PLAUR, FN1, SHISA5, P3H2, CKAP4, F5, COL1A1, TSPAN15, COL3A1, VCAN, ENAM, SERPING1	965	306	20562	1.81046	0.963806	0.070431	0.065471
GOTERM_CC_DIRECT	GO:0005769~early endosome	26	2.54154	0.00561232	SAMD9L, USP10, DYSF, SNX12, AP3M2, RABGEF1, GJA1, GPER1, HYAL3, FLOT1, MAPK3, ARRDC4, AOC3, SERPINB1, DTX3L, MME, ARRDC3, SORL1, IGF2R, RAB32, RAB31, NUMB, NAPEPLD, ACKR4, TLR4, EPHA3	965	308	20562	1.79871	0.972577	0.074714	0.0694525
GOTERM_CC_DIRECT	GO:0005783~endoplasmic reticulum	73	7.13587	0.00626542	ERO1A, SERPINA1, LPGAT1, YBX1, LOXL2, IFIT2, GJA1, MAN1A2, GPER1, HYAL3, SEC62, TGM2, GABARAPL1, DGAT2, RSAD2, MYOC, ACSL1, ADIPOQ, HLA-B, SHISA5, P3H2, ACSL4, HLA-A, FOS, HLA-F, CKAP4, RAB32, POR, FKBP8, CHI3L1, PPP1R15A, RTN3, BECN1, MOSPD2, PTN, THY1, CD1C, ATP2C1, AGPAT1, CST7, THBS1, RNF5, THBS4, PGS1, ZDHHC18, BRINP2, EMC2, NLRP3, GPAT3, APOD, PROM1, EXTL3, AOC3, OSBPL8, P2RY13, AMFR, MBOAT…	965	1142	20562	1.36206	0.981979	0.0815611	0.0758173
GOTERM_CC_DIRECT	GO:0036488~CHOP-C/EBP complex	3	0.293255	0.00638193	CEBPA, CEBPB, DDIT3	965	3	20562	21.3078	0.98328	0.0815611	0.0758173
GOTERM_CC_DIRECT	GO:0030141~secretory granule	12	1.17302	0.00663843	SRGN, COL1A1, CRHBP, SYPL1, STXBP3, IL1B, SLC30A5, RAB27A, DYNLL1, THBS1, PAK2, FSTL3	965	99	20562	2.58276	0.985822	0.0831756	0.0773181
GOTERM_CC_DIRECT	GO:0001891~phagocytic cup	6	0.58651	0.00896208	RAB31, ABCA7, LCP1, CLEC4E, AIF1, TLR4	965	28	20562	4.56595	0.996825	0.11013	0.102374
GOTERM_CC_DIRECT	GO:0005741~mitochondrial outer membrane	18	1.75953	0.00951364	ATAD1, PPP1R15A, CPT1A, MTX1, MYOC, BCL2A1, RSAD2, ACSL1, ARG1, ACSL4, MFF, RAB32, GJA1, GPAM, PMAIP1, RAF1, MCL1, SNCA	965	193	20562	1.98725	0.997776	0.114242	0.106197
GOTERM_CC_DIRECT	GO:0032991~macromolecular complex	48	4.69208	0.00965424	KMT2E, CDKN1A, USP10, NPR3, HMGB2, IRS2, PTN, BCL10, IQGAP1, MFF, STK3, NPPB, RGS4, XPO1, RASSF2, HSPH1, XPO6, NPPA, MBP, GLUL, SKIL, TGM3, CGNL1, SASH1, MAPK3, SNCA, HSP90AB3P, CD74, GSN, DTX3L, AMFR, ZBTB16, CAV1, CCDC113, ARHGAP29, NEB, OLFM4, COQ5, NR4A2, P2RX1, BCL3, FKBP8, PKN2, ERCC5, PADI4, CALM1, F2RL2, HSPA1A	965	703	20562	1.45487	0.997969	0.114242	0.106197
GOTERM_CC_DIRECT	GO:0030426~growth cone	15	1.46628	0.0104034	TSHZ3, AMFR, IQGAP1, THY1, TIAM2, BASP1, DPYSL3, TIMP2, EXOC6, MAPT, STX3, CALM1, DBN1, CDK5R1, SNCA	965	149	20562	2.14508	0.998747	0.120341	0.111866
GOTERM_CC_DIRECT	GO:0031594~neuromuscular junction	10	0.977517	0.0106019	HDAC4, POSTN, LAMA4, NRG1, STXBP5, PTN, SYNC, PPP1R9A, COLQ, CDK5R1	965	78	20562	2.73177	0.998898	0.120341	0.111866
GOTERM_CC_DIRECT	GO:0031410~cytoplasmic vesicle	26	2.54154	0.0107714	DYSF, TGFA, DENND3, CST7, AP3M2, TP53INP2, HYAL3, FLOT1, FLOT2, KIF1B, LGALS8, PHLDA1, ATP6V1C1, GBP4, MME, MYOC, UQCC1, CAV1, SLC30A5, CADPS, MX1, RNASE6, MPEG1, FES, SCN8A, RGL4	965	325	20562	1.70462	0.999012	0.120341	0.111866
GOTERM_CC_DIRECT	GO:0005581~collagen trimer	11	1.07527	0.010923	FCN1, COL1A1, COL3A1, C1QTNF2, C1QTNF7, COL14A1, ADIPOQ, COL6A6, CD36, C1QTNF9, COLQ	965	92	20562	2.54767	0.999105	0.120341	0.111866
GOTERM_CC_DIRECT	GO:0002102~podosome	6	0.58651	0.0120323	SVIL, SCIN, GSN, ADAM8, ASAP1, LCP1	965	30	20562	4.26155	0.999563	0.130316	0.121138
GOTERM_CC_DIRECT	GO:0031362~anchored component of external side of plasma membrane	5	0.488759	0.0127502	CA4, FOLR3, CD14, THY1, CD24	965	20	20562	5.32694	0.999725	0.133564	0.124158
GOTERM_CC_DIRECT	GO:0005921~gap junction	5	0.488759	0.0127502	PANX2, GJA1, GJA4, DSC1, DBN1	965	20	20562	5.32694	0.999725	0.133564	0.124158
GOTERM_CC_DIRECT	GO:0030425~dendrite	33	3.22581	0.0174897	ERO1A, GRIA2, BECN1, ADCY4, THY1, HTR4, PPP1R9A, C9ORF72, CRHBP, BRINP2, INPP5A, HRH2, GPER1, ATXN1L, APOD, FYN, KIF1B, STX3, HSPA8, MME, GLRX3, ANXA3, AMFR, RAB27A, PLXDC1, TTLL7, SLC6A6, NFASC, NIN, GNB3, MAPT, DBN1, CDK5R1	965	460	20562	1.5286	0.999987	0.180257	0.167563
GOTERM_CC_DIRECT	GO:0035577~azurophil granule membrane	8	0.782014	0.018276	HLA-H, VNN1, CEACAM6, LAMP2, FPR1, CEACAM8, CD68, CKAP4	965	58	20562	2.939	0.999992	0.182474	0.169624
GOTERM_CC_DIRECT	GO:0045111~intermediate filament cytoskeleton	8	0.782014	0.018276	NSFL1C, USP10, CTNS, KRT7, PKN2, DDX60, S100A8, PJA2	965	58	20562	2.939	0.999992	0.182474	0.169624
GOTERM_CC_DIRECT	GO:0072562~blood microparticle	14	1.36852	0.0189214	HSPA8, ORM1, GSN, HP, FN1, HBB, HSPA2, JCHAIN, SDCBP, C1RL, SERPING1, POTEE, ANGPTL4, HSPA1A	965	145	20562	2.0573	0.999995	0.186012	0.172913
GOTERM_CC_DIRECT	GO:0032010~phagolysosome	3	0.293255	0.0199744	NCF2, NCF4, ADAM8	965	5	20562	12.7847	0.999997	0.193388	0.179769
GOTERM_CC_DIRECT	GO:0005770~late endosome	14	1.36852	0.0220131	CD74, HSPA8, SLC11A1, DYSF, RAB27A, CTNS, NMNAT2, CST7, IGF2R, DDIT3, LAMP2, OSBPL1A, MAPK3, IFNAR1	965	148	20562	2.0156	0.999999	0.20988	0.195099
GOTERM_CC_DIRECT	GO:0005811~lipid particle	11	1.07527	0.022663	DGAT2, RSAD2, CAV1, LPCAT2, PLA2G4C, OSBPL2, PLIN4, ACSL4, ABHD5, CKAP4, ATG2B	965	103	20562	2.27559	1	0.20988	0.195099
GOTERM_CC_DIRECT	GO:0042470~melanosome	11	1.07527	0.022663	GNA13, RAB32, HSPA8, SDCBP, GSN, SYPL1, FLOT1, RAB27A, CTNS, TPP1, STX3	965	103	20562	2.27559	1	0.20988	0.195099
GOTERM_CC_DIRECT	GO:0005791~rough endoplasmic reticulum	8	0.782014	0.0254877	MYOC, F12, CA4, SEC62, GLUL, CKAP4, KCNJ2, SNCA	965	62	20562	2.74939	1	0.230496	0.214264
GOTERM_CC_DIRECT	GO:0042995~cell projection	16	1.56403	0.0256107	SVIL, ACTN1, PTEN, PLAUR, SLC2A3, ASPN, SCIN, NPPA, KCTD12, CLEC4E, CFAP43, KIZ, SPTAN1, CAMP, SPTBN1, TLR2	965	183	20562	1.86297	1	0.230496	0.214264
GOTERM_CC_DIRECT	GO:0005765~lysosomal membrane	27	2.6393	0.0316111	CSF3R, GNAI3, DRAM1, HLA-DMB, ANPEP, LAMP2, FLOT1, HLA-DOA, ATP6V1C1, HLA-DQA1, HLA-DPA1, CD74, HSPA8, ATP6V0B, HLA-DRB5, DTX3L, HLA-B, CTNS, HLA-A, TM6SF1, HLA-F, TPCN1, HLA-DPB1, HLA-DRA, CD68, HLA-DRB3, HLA-DRB1	965	376	20562	1.53008	1	0.280549	0.260792
GOTERM_CC_DIRECT	GO:0030673~axolemma	4	0.391007	0.0364311	SLC1A2, MAPT, THY1, SPTBN1	965	16	20562	5.32694	1	0.318897	0.29644
GOTERM_CC_DIRECT	GO:0030139~endocytic vesicle	8	0.782014	0.0369605	RABGEF1, VPS9D1, DYSF, LPAR2, FLOT2, RIN2, IGF2R, MTSS1	965	67	20562	2.54421	1	0.319159	0.296683
GOTERM_CC_DIRECT	GO:0000307~cyclin-dependent protein kinase holoenzyme complex	6	0.58651	0.0379369	CDKN1A, CCND1, CKS2, CCNL1, CCNJL, CDK5R1	965	40	20562	3.19617	1	0.323222	0.30046
GOTERM_CC_DIRECT	GO:0005635~nuclear envelope	16	1.56403	0.04146	UBE2I, DCTN1, PLA2G4C, ATP1B4, LMNB1, CENPF, IPO8, XPO1, SUMO1, GPER1, ALOX5, ALOX5AP, NAPEPLD, MNS1, MAPK3, NDEL1	965	195	20562	1.74833	1	0.348591	0.324042
GOTERM_CC_DIRECT	GO:0045335~phagocytic vesicle	8	0.782014	0.0423684	RAB32, BECN1, GSN, RAB31, STXBP3, ZYX, CD36, MPEG1	965	69	20562	2.47047	1	0.350117	0.325461
GOTERM_CC_DIRECT	GO:0031091~platelet alpha granule	4	0.391007	0.0427373	STXBP3, THBS2, THBS1, F5	965	17	20562	5.01359	1	0.350117	0.325461
GOTERM_CC_DIRECT	GO:0030054~cell junction	18	1.75953	0.0463589	ACTN1, ABCA7, COLQ, TSPAN15, HCAR3, GJA1, CEACAM1, SCIN, FES, BASP1, CLDN9, SCN8A, NAMPT, XIRP1, LCP1, S100A9, SPTAN1, SPTBN1	965	232	20562	1.65319	1	0.374979	0.348572
GOTERM_CC_DIRECT	GO:0001726~ruffle	10	0.977517	0.0474631	GSN, ACTN1, ARAP3, LCP1, IQGAP1, AIF1, TLR4, SAMSN1, PDLIM7, MTSS1	965	101	20562	2.10968	1	0.379112	0.352414
GOTERM_CC_DIRECT	GO:0071682~endocytic vesicle lumen	4	0.391007	0.0495501	HSPH1, SAA1, HP, HBB	965	18	20562	4.73506	1	0.383045	0.35607
GOTERM_CC_DIRECT	GO:0032588~trans-Golgi network membrane	10	0.977517	0.0499926	CD74, HLA-DRB5, RAB31, HLA-DPB1, HLA-DRA, HLA-DRB3, HLA-DRB1, IGF2R, HLA-DQA1, HLA-DPA1	965	102	20562	2.089	1	0.383045	0.35607
GOTERM_CC_DIRECT	GO:0030018~Z disc	12	1.17302	0.050459	PDLIM1, HDAC4, PDLIM3, C10ORF71, GLRX3, ACTN1, SCN8A, NEB, FHL5, SYNC, FBXO32, PDLIM7	965	134	20562	1.90816	1	0.383045	0.35607
GOTERM_CC_DIRECT	GO:0016324~apical plasma membrane	26	2.54154	0.0507967	SLC22A4, SLC24A4, ABCB1, STXBP3, PTEN, THY1, GJA1, CTSK, CA4, STX3, CD36, PROM1, SLC38A3, SLC16A3, MGAM, PRKCI, CAV1, SLC30A5, FN1, RAB27A, NRG1, SLC6A6, CEACAM1, CEACAM6, F2RL2, ABCG2	965	376	20562	1.47341	1	0.383045	0.35607
GOTERM_CC_DIRECT	GO:0048471~perinuclear region of cytoplasm	47	4.59433	0.0509528	CX3CR1, ARF3, CDKN1A, ODC1, HMGB2, TGFA, PTN, BCL10, AIF1, GPER1, ALOX5, NPPA, LAMP2, CA4, PLCG2, FLOT2, APOD, FYN, PAK2, GBP4, TGM2, SNCA, HSP90AB3P, HSPA8, UBE2I, DGAT2, GALNT4, GSN, AMFR, CAV1, MX1, OLFM4, TRPC4AP, TPD52L2, CKAP4, IGF2R, CENPF, BCL3, CHI3L1, EXOC6, PKN2, LCP1, SYNC, FBXL5, TLR4, CDK5R1, HSPA1A	965	764	20562	1.31082	1	0.383045	0.35607
GOTERM_CC_DIRECT	GO:0001725~stress fiber	8	0.782014	0.0546557	PDLIM1, PDLIM3, ACTN1, XIRP1, ZYX, LCP1, MYH10, PDLIM7	965	73	20562	2.3351	1	0.406085	0.377487
GOTERM_CC_DIRECT	GO:0031901~early endosome membrane	15	1.46628	0.0552885	HLA-H, DTX3L, CAV1, HLA-B, SNX12, ABCA7, HLA-A, HLA-F, SORL1, TPCN1, HLA-E, RABGEF1, RAB31, NAPEPLD, HLA-DRA	965	186	20562	1.71837	1	0.406085	0.377487
GOTERM_CC_DIRECT	GO:0015629~actin cytoskeleton	19	1.85728	0.0609786	SVIL, GSN, NEB, IQGAP1, PPP1R9A, MTSS1, FGR, MSRA, SCIN, STK17B, ZYX, TNKS1BP1, LCP1, APBB3, PDLIM7, EPHA3, DBN1, MSRB1, SNCA	965	258	20562	1.56918	1	0.437891	0.407053
GOTERM_CC_DIRECT	GO:0005796~Golgi lumen	10	0.977517	0.0609894	ERO1A, VCAN, MMP16, LUM, OGN, OMD, PROZ, ZG16, FMOD, GPC6	965	106	20562	2.01017	1	0.437891	0.407053
GOTERM_CC_DIRECT	GO:0044306~neuron projection terminus	4	0.391007	0.0646393	UCHL1, MME, SLC1A2, FSTL3	965	20	20562	4.26155	1	0.458939	0.426619
GOTERM_CC_DIRECT	GO:0009898~cytoplasmic side of plasma membrane	7	0.684262	0.0654647	G6PD, RGS2, PTPRC, KIT, PTEN, SAMD12, GEM	965	61	20562	2.44515	1	0.459692	0.427319
GOTERM_CC_DIRECT	GO:0030027~lamellipodium	15	1.46628	0.0681836	PLEKHH2, GSN, LIMK1, ARAP3, AIF1, TIAM2, FAP, DPYSL3, FLOT1, FLOT2, PLCE1, PKN2, STX3, MYH10, DBN1	965	192	20562	1.66467	1	0.47358	0.440229
GOTERM_CC_DIRECT	GO:0031966~mitochondrial membrane	13	1.27077	0.0709638	BECN1, COX7B, MX1, PLA2G4C, RNF5, RNF144B, GPAM, GPER1, FKBP8, ALPL, CALM1, SLC25A44, ABCG2	965	159	20562	1.74214	1	0.48759	0.453252
GOTERM_CC_DIRECT	GO:0098978~glutamatergic synapse	25	2.44379	0.0718276	HIP1, SLC1A2, PPP1R9A, FLOT1, FLOT2, FYN, STX3, JAK2, PAK2, GPC6, SPTBN1, ATAD1, SRGN, HSPA8, PRKCI, ACTN1, CADPS, NRG1, ADRA2C, SYN2, MAPK10, P2RX1, NUMB, DBN1, ADGRL3	965	373	20562	1.42813	1	0.488275	0.453889
GOTERM_CC_DIRECT	GO:0005641~nuclear envelope lumen	3	0.293255	0.0769634	ALOX5, SORL1, IGF2R	965	10	20562	6.39233	1	0.51768	0.481224
GOTERM_CC_DIRECT	GO:0098793~presynapse	12	1.17302	0.0790978	AP3M2, HSPA8, HIP1, MME, STXBP3, MX1, CADPS, LIN7A, PTN, SYN2, C9ORF72, CDK5R1	965	145	20562	1.7634	1	0.526495	0.489418
GOTERM_CC_DIRECT	GO:0005667~transcription factor complex	17	1.66178	0.0799693	CEBPA, JUN, SMAD4, SPI1, BEX1, EPAS1, CREM, FOS, KLF4, NR4A2, PDLIM1, CREB1, NR4A3, MAFB, DDIT3, TAF7, SKIL	965	232	20562	1.56135	1	0.526808	0.489709
GOTERM_CC_DIRECT	GO:1905370~serine-type endopeptidase complex	3	0.293255	0.0912278	FCN1, THBD, PLAUR	965	11	20562	5.81121	1	0.568086	0.52808
GOTERM_CC_DIRECT	GO:0031838~haptoglobin-hemoglobin complex	3	0.293255	0.0912278	HBM, HP, HBB	965	11	20562	5.81121	1	0.568086	0.52808
GOTERM_CC_DIRECT	GO:0032398~MHC class Ib protein complex	2	0.195503	0.0915694	HLA-F, HLA-E	965	2	20562	21.3078	1	0.568086	0.52808
GOTERM_CC_DIRECT	GO:0098857~membrane microdomain	2	0.195503	0.0915694	PTPRC, LAMP2	965	2	20562	21.3078	1	0.568086	0.52808
GOTERM_CC_DIRECT	GO:1990647~C/EBP complex	2	0.195503	0.0915694	CEBPA, CEBPB	965	2	20562	21.3078	1	0.568086	0.52808
GOTERM_CC_DIRECT	GO:0098888~extrinsic component of presynaptic membrane	2	0.195503	0.0915694	HIP1, STXBP5	965	2	20562	21.3078	1	0.568086	0.52808
GOTERM_CC_DIRECT	GO:0032587~ruffle membrane	9	0.879765	0.0931297	FGR, ADGRE2, FAP, PSD3, PLCG2, ABCA7, LCP1, BMX, AIF1	965	99	20562	1.93707	1	0.57221	0.531914
GOTERM_CC_DIRECT	GO:0016323~basolateral plasma membrane	17	1.66178	0.0974601	STXBP3, CAV1, AQP9, C5AR1, SLC40A1, TGFA, LIN7A, BEST1, SLC6A6, SLC7A7, FLOT1, NUMB, LEPR, FLOT2, ADAM9, SLC38A3, SLC16A3	965	239	20562	1.51562	1	0.593114	0.551346

## Sheet: Human_Upregulated genes-MF
Category	Term	Count	%	PValue	Genes	List Total	Pop Hits	Pop Total	Fold Enrichment	Bonferroni	Benjamini	FDR
GOTERM_MF_DIRECT	GO:0005515~protein binding	711	69.5015	4.92998e-10	CDA, SPI1, GABPB2, HTR4, ACCS, BACH1, CRHBP, RABGEF1, GJA1, PPP4R1, TMEM88, GJA4, DPYSL3, NAMPT, PLCE1, ROPN1L, SAMD12, IER3, GABARAPL1, PRKCI, DDX11, ZNF281, RFX2, MCEMP1, RNASE2, RBP7, RNF125, CLDN9, HECW2, DDIT3, ANOS1, TXNIP, SERPING1, PADI4, FREM1, SKAP1, ZNF398, SKAP2, ABCB1, ZNF273, MTMR3, FAXDC2, FPR1, PHYHIPL, FPR2, IQGAP1, BCL10, THY1, C9ORF72, SULT1A1, HSPH1, C6, KCNMB2, PDGFC, CHST15,…	941	12554	18869	1.13566	5.85188e-07	5.85188e-07	5.73849e-07
GOTERM_MF_DIRECT	GO:0005201~extracellular matrix structural constituent	26	2.54154	1.82074e-08	SPON1, COL14A1, LAMA4, LTBP4, DPT, FBLN1, LTBP2, THBS2, THBS1, EFEMP1, HMCN1, EDIL3, POSTN, LUM, ADIPOQ, FN1, NPNT, COLQ, COL1A1, MFAP4, COL3A1, MGP, ANOS1, CHI3L1, MXRA5, MATN2	941	138	18869	3.77793	2.16119e-05	1.08061e-05	1.05967e-05
GOTERM_MF_DIRECT	GO:0005509~calcium ion binding	73	7.13587	7.19606e-08	TNFAIP6, DYSF, GUCA1C, LOXL2, THBD, ADGRE2, HPGDS, EFEMP1, MAN1A2, ADGRE3, CHORDC1, ENPP2, SVEP1, HMCN1, SPTAN1, EDIL3, TGM3, TGM2, EGFL6, CD93, ANXA3, ACTN1, AMY1C, PLA2G4C, NPNT, ASPN, VCAN, PADI2, ADAM8, PADI4, LCP1, CLEC4E, S100A9, DSC1, S100A8, MATN2, PROZ, ITLN1, LTBP4, FBLN1, LTBP2, IQGAP1, THBS2, ATP2C1, CACNA1E, THBS1, AIF1, THBS4, PGS1, SCUBE2, SCIN, REPS2, S100A12, SNCA, AOC3, GSN, GCA…	941	751	18869	1.94914	8.54136e-05	2.84724e-05	2.79207e-05
GOTERM_MF_DIRECT	GO:0042802~identical protein binding	134	13.0987	1.3074e-07	CDA, GABPB2, ACCS, IFIT3, BEST1, FTH1, DPYSL3, NAMPT, LEPR, ROPN1L, MLYCD, NUDT14, GLUL, TRIM22, TGM2, ZBP1, CPT1A, G6PD, APLP2, ADIPOQ, MCEMP1, SFRP1, NIF3L1, TYROBP, CLDN9, DDIT3, FKBP8, KCTD12, PADI4, RAF1, ABCG2, HTRA1, FBLN1, BCL10, SDSL, STK3, SDCBP, CLEC7A, NLRP3, S100A12, CD300LF, SKIL, NFE2, JUN, SMAD4, ZBTB16, CAV1, FN1, LYZ, IGF2R, NFKBIA, COL1A1, MAFB, BCL6, NAPEPLD, LCN2, MAP3K13, GS…	941	1714	18869	1.56766	0.000155177	3.87972e-05	3.80454e-05
GOTERM_MF_DIRECT	GO:0023026~MHC class II protein complex binding	11	1.07527	3.48716e-07	HSPA8, CD74, HLA-DRB5, HLA-DMB, HLA-DPB1, HLA-DRA, HLA-DRB3, HLA-DOA, HLA-DRB1, HLA-DQA1, HLA-DPA1	941	27	18869	8.16936	0.000413841	8.07129e-05	7.91489e-05
GOTERM_MF_DIRECT	GO:0005178~integrin binding	26	2.54154	4.07984e-07	ITGAM, ECM2, LTBP4, FBLN1, PTN, THY1, FGF1, THBS1, THBS4, ICAM1, TIMP2, ITGAX, LGALS8, EDIL3, EGFL6, ACTN1, FN1, NRG1, NPNT, COL3A1, CXCL12, FAP, IL1B, ITGBL1, ADAM9, LCP1	941	161	18869	3.23822	0.00048416	8.07129e-05	7.91489e-05
GOTERM_MF_DIRECT	GO:0008201~heparin binding	27	2.6393	6.49687e-07	ECM2, CXCL8, LTBP2, PTN, FGF1, THBS2, THBS1, THBS4, ADGRG1, LIPH, POSTN, SERPIND1, APLP2, FN1, VEGFB, COLQ, SMOC2, CXCL10, SFRP1, CCDC80, FGF14, PTPRC, CRISPLD2, SAA1, ANOS1, FGF12, HBEGF	941	176	18869	3.07617	0.000770882	0.000110168	0.000108034
GOTERM_MF_DIRECT	GO:0042605~peptide antigen binding	12	1.17302	1.14581e-06	HLA-H, HLA-DRB5, HLA-B, HLA-DPB1, HLA-DRA, HLA-A, HLA-DRB3, HLA-F, HLA-DRB1, HLA-DQA1, HLA-DPA1, HLA-E	941	37	18869	6.50337	0.00135916	0.00017001	0.000166716
GOTERM_MF_DIRECT	GO:0005102~receptor binding	42	4.10557	8.48918e-06	FCN1, BEX1, LAMA4, SEMA3G, SLA, ADM, CXCL1, NPPB, NPPA, FYN, CD58, JAK2, BTNL9, HLA-H, GSTM2, TGFB2, BTN3A1, CAV1, ADIPOQ, PLAUR, FN1, HLA-B, NRG1, HLA-A, WNT9A, HLA-F, MTSS1, IL17RA, HLA-E, FGR, MFAP4, CXCL10, TYROBP, PTPRC, CXCL12, FES, LCK, UTS2, ANGPTL4, TLR4, ANGPTL1, HSPA1A	941	397	18869	2.12138	0.0100261	0.00111963	0.00109793
GOTERM_MF_DIRECT	GO:0038023~signaling receptor activity	29	2.8348	1.27598e-05	GRIA2, CSF3R, NPR3, FPR2, LILRA2, TREM1, ANTXR1, CSF2RA, EDA2R, ICAM1, THBD, ANPEP, ITGAX, SEC62, CD33, CD93, IL10RA, AMFR, PLAUR, LILRB3, IGF2R, TREML2, APLNR, TLR8, FOLR3, FKBP3, TLR4, IL18R1, TLR2	941	231	18869	2.51736	0.0150318	0.00151459	0.00148524
GOTERM_MF_DIRECT	GO:0032395~MHC class II receptor activity	7	0.684262	1.90858e-05	HLA-DPB1, HLA-DRA, HLA-DRB3, HLA-DOA, HLA-DRB1, HLA-DQA1, HLA-DPA1	941	13	18869	10.7973	0.0224003	0.00205953	0.00201962
GOTERM_MF_DIRECT	GO:0030021~extracellular matrix structural constituent conferring compression resistance	7	0.684262	7.82764e-05	VCAN, LUM, OGN, PODN, FMOD, HAPLN1, ASPN	941	16	18869	8.77278	0.0887316	0.00774285	0.00759282
GOTERM_MF_DIRECT	GO:0042608~T cell receptor binding	6	0.58651	0.000109034	LCK, HLA-DRA, FYN, HLA-A, HLA-DRB1, HLA-E	941	11	18869	10.9375	0.121404	0.00995561	0.00976271
GOTERM_MF_DIRECT	GO:0002020~protease binding	17	1.66178	0.000120807	CSTA, SERPINA1, FN1, TNFAIP3, BCL10, F3, COL1A1, COL3A1, FAP, KIT, FLOT1, TIMP2, LCN2, FLOT2, MBP, TIMP4, CDK5R1	941	111	18869	3.07104	0.133599	0.0102427	0.0100443
GOTERM_MF_DIRECT	GO:0042803~protein homodimerization activity	59	5.76735	0.000187265	CDA, HIP1, JCHAIN, HPGDS, LRRFIP1, GYG1, TRIM22, G6PD, FCER1G, DGAT2, MME, SLC11A1, ACTN1, ADIPOQ, IRAK3, ADRA2C, CEACAM1, TYROBP, ACOX1, DDIT3, KIT, PADI2, JDP2, ABCG2, CEBPA, CEBPB, BCL2A1, NPR3, ODC1, NLRC4, TXN, CST7, MFF, CBS, NACC2, CCL5, PDGFC, CRYM, GBP4, MCL1, GSTM2, TGFB2, SMAD4, GSTM1, GCA, EPHX2, ZBTB16, LILRB2, TPD52L2, TPCN1, EXT1, CENPF, NR4A3, FAP, C16ORF89, S100P, ERCC5, CD247, M…	941	716	18869	1.65234	0.199329	0.0148189	0.0145318
GOTERM_MF_DIRECT	GO:0019899~enzyme binding	37	3.61681	0.000290405	KMT2E, PTEN, SNX12, BCL10, ANKMY2, ZFP36, CCND1, SUMO1, CBS, LAMP2, TNKS1BP1, PLCE1, FYN, HSP90AB3P, HSPA8, GSTM2, JUN, GSTM1, UBE2I, DTX3L, CAV1, PLAUR, FN1, HSPA2, DYNLL1, IGF2R, NFKBIA, TSPAN15, POR, CREB1, SLPI, ALOX5AP, SERINC1, MAPT, RAF1, MAP3K13, HSPA1A	941	390	18869	1.90238	0.29161	0.0215444	0.021127
GOTERM_MF_DIRECT	GO:0003841~1-acylglycerol-3-phosphate O-acyltransferase activity	7	0.684262	0.000428065	LPGAT1, MBOAT7, LPCAT2, MBOAT2, GPAT3, ABHD5, AGPAT1	941	21	18869	6.68402	0.398436	0.029889	0.0293099
GOTERM_MF_DIRECT	GO:0008009~chemokine activity	10	0.977517	0.00072112	CXCL10, CXCL12, CXCL8, CCL20, CCL5, CCL4, CXCL1, CXCL2, CXCL14, CXCL16	941	50	18869	4.01041	0.57526	0.0475538	0.0466324
GOTERM_MF_DIRECT	GO:0032396~inhibitory MHC class I receptor activity	5	0.488759	0.00100929	LILRB2, LILRB3, LILRA2, LILRA3, LILRA5	941	10	18869	10.026	0.698394	0.0630542	0.0618324
GOTERM_MF_DIRECT	GO:0019901~protein kinase binding	43	4.20332	0.0010742	PFKFB2, PPP1R15A, HDAC4, BECN1, CDKN1A, DCTN1, PTEN, IRS2, PTN, BCL10, THY1, IQGAP1, PPP1R9A, FAM83H, ZFP36, CCND1, KIF13B, PLCG2, TBC1D14, JAK2, PAK2, SASH1, TRIM22, MAP3K2, CAV1, CADPS, IRAK3, NBEAL2, LIME1, FGR, NR4A3, PTPRC, RGCC, LCK, CKS2, SIK1, MAPT, CD24, MAP3K13, CALM1, KIZ, SKAP1, CDK5R1	941	511	18869	1.68736	0.720781	0.0637536	0.0625183
GOTERM_MF_DIRECT	GO:0001875~lipopolysaccharide receptor activity	4	0.391007	0.00114259	PTAFR, LY96, TLR4, TLR2	941	5	18869	16.0417	0.742574	0.0645833	0.0633319
GOTERM_MF_DIRECT	GO:0038187~pattern recognition receptor activity	6	0.58651	0.00151013	FCN1, CLEC4D, CLEC7A, TLR8, CLEC4E, TLR2	941	18	18869	6.68402	0.833687	0.0786375	0.0771138
GOTERM_MF_DIRECT	GO:0050786~RAGE receptor binding	5	0.488759	0.00152373	FPR1, HMGB2, S100A12, S100A9, S100A8	941	11	18869	9.11458	0.836353	0.0786375	0.0771138
GOTERM_MF_DIRECT	GO:0008083~growth factor activity	19	1.85728	0.00160138	TGFB2, OSM, VEGFB, TGFA, CXCL1, NRG1, PTN, OSGIN2, FGF1, AREG, THBS4, EREG, FGF14, CXCL12, EFEMP1, PDGFC, OGN, FGF12, HBEGF	941	166	18869	2.29512	0.850784	0.0792016	0.077667
GOTERM_MF_DIRECT	GO:0005518~collagen binding	11	1.07527	0.00188604	ADGRG1, SMAD4, LUM, COL14A1, CTSK, FN1, ADAM9, PODN, ANTXR1, MMP9, ASPN	941	68	18869	3.24372	0.893632	0.0895494	0.0878142
GOTERM_MF_DIRECT	GO:0097718~disordered domain specific binding	8	0.782014	0.00206443	HSP90AB3P, GJA1, FKBP8, FN1, FYN, HSPA2, CALM1, HSPA1A	941	37	18869	4.33558	0.913965	0.094249	0.0924228
GOTERM_MF_DIRECT	GO:0050544~arachidonic acid binding	4	0.391007	0.00220048	ALOX5AP, STX3, S100A9, S100A8	941	6	18869	13.368	0.926821	0.0967398	0.0948653
GOTERM_MF_DIRECT	GO:0001530~lipopolysaccharide binding	8	0.782014	0.00242356	TRIL, PTAFR, LY96, BPI, CD14, TLR4, CAMP, TLR2	941	38	18869	4.22149	0.94388	0.102742	0.100751
GOTERM_MF_DIRECT	GO:0008134~transcription factor binding	21	2.05279	0.00401009	HDAC4, CEBPA, JUN, UBE2I, EPAS1, GPX3, HMGB2, FOS, NFKBIA, NIF3L1, MAFB, CNOT7, SUMO1, CCND1, DDIT3, ENPP2, FOSB, TAF7, TRIB1, APBB3, PPID	941	209	18869	2.0148	0.991516	0.164137	0.160957
GOTERM_MF_DIRECT	GO:0001968~fibronectin binding	7	0.684262	0.00447803	CCDC80, TNFAIP6, MYOC, CTSK, FBLN1, THBS1, FSTL3	941	32	18869	4.38639	0.995143	0.177181	0.173747
GOTERM_MF_DIRECT	GO:0043548~phosphatidylinositol 3-kinase binding	6	0.58651	0.00482265	BECN1, LCK, IRS2, FYN, CALM1, JAK2	941	23	18869	5.23098	0.99678	0.184661	0.181083
GOTERM_MF_DIRECT	GO:0045236~CXCR chemokine receptor binding	5	0.488759	0.00537313	CXCL10, CXCL12, CXCL8, CXCL1, CXCL2	941	15	18869	6.68402	0.99833	0.19327	0.189525
GOTERM_MF_DIRECT	GO:0030297~transmembrane receptor protein tyrosine kinase activator activity	5	0.488759	0.00537313	TGFA, NRG1, AREG, EREG, HBEGF	941	15	18869	6.68402	0.99833	0.19327	0.189525
GOTERM_MF_DIRECT	GO:0030881~beta-2-microglobulin binding	4	0.391007	0.00571486	HLA-H, HLA-A, HLA-F, HLA-E	941	8	18869	10.026	0.99889	0.199516	0.19565
GOTERM_MF_DIRECT	GO:0030246~carbohydrate binding	20	1.95503	0.00660741	FCN1, MGAM, GALNT4, CD93, CLEC12A, ATRNL1, PTN, VCAN, CLEC4D, MAN2A2, CLEC7A, CLEC5A, CHI3L1, SVEP1, ZG16, CLEC4E, LGALS8, FREM1, CD33, ADGRL3	941	204	18869	1.96589	0.999618	0.224086	0.219744
GOTERM_MF_DIRECT	GO:0047144~2-acylglycerol-3-phosphate O-acyltransferase activity	4	0.391007	0.00825709	LPGAT1, MBOAT7, LPCAT2, MBOAT2	941	9	18869	8.91203	0.999947	0.264897	0.259764
GOTERM_MF_DIRECT	GO:0042609~CD4 receptor binding	4	0.391007	0.00825709	CD74, LCK, FYN, HLA-DRB1	941	9	18869	8.91203	0.999947	0.264897	0.259764
GOTERM_MF_DIRECT	GO:0035497~cAMP response element binding	5	0.488759	0.00865404	JUN, CREB1, NR4A3, JDP2, CREB5	941	17	18869	5.89767	0.999967	0.270325	0.265087
GOTERM_MF_DIRECT	GO:0051020~GTPase binding	7	0.684262	0.00930552	BECN1, RRAGD, GNB3, LCP1, YBX1, PPP1R9A, SPTBN1	941	37	18869	3.79364	0.999985	0.283222	0.277734
GOTERM_MF_DIRECT	GO:0001540~beta-amyloid binding	11	1.07527	0.010315	GRIA2, CD74, TGFB2, ITGAM, LILRB2, CD36, FPR2, APBB3, TLR4, SORL1, TLR2	941	86	18869	2.5648	0.999995	0.306098	0.300167
GOTERM_MF_DIRECT	GO:0042834~peptidoglycan binding	5	0.488759	0.0106952	NLRP3, ZG16, PGLYRP1, JCHAIN, TLR2	941	18	18869	5.57002	0.999997	0.309638	0.303638
GOTERM_MF_DIRECT	GO:0030414~peptidase inhibitor activity	5	0.488759	0.0130229	SERPINB1, ANOS1, TIMP2, PI16, CST7	941	19	18869	5.27686	1	0.366855	0.359747
GOTERM_MF_DIRECT	GO:0042610~CD8 receptor binding	3	0.293255	0.0139077	LCK, FYN, HLA-A	941	4	18869	15.0391	1	0.366855	0.359747
GOTERM_MF_DIRECT	GO:0035662~Toll-like receptor 4 binding	3	0.293255	0.0139077	LY96, S100A9, S100A8	941	4	18869	15.0391	1	0.366855	0.359747
GOTERM_MF_DIRECT	GO:0003873~6-phosphofructo-2-kinase activity	3	0.293255	0.0139077	PFKFB2, PFKFB4, PFKFB3	941	4	18869	15.0391	1	0.366855	0.359747
GOTERM_MF_DIRECT	GO:0003824~catalytic activity	14	1.36852	0.0145667	PFKFB2, MGAM, RSAD2, ODC1, OLFM4, ACCS, FAHD2A, PPCDC, SULF2, GALNS, HAL, MAN2A2, ECHDC3, TGM3	941	132	18869	2.12673	1	0.375884	0.368601
GOTERM_MF_DIRECT	GO:0071889~14-3-3 protein binding	6	0.58651	0.0199657	ZFP36, KIF13B, IRS2, SIK1, HLA-F, ZFP36L1	941	32	18869	3.75976	1	0.493734	0.484167
GOTERM_MF_DIRECT	GO:0008157~protein phosphatase 1 binding	6	0.58651	0.0199657	PPP1R15A, PPP1R3C, PPP1R3D, PHACTR1, LILRB2, PPP1R9A	941	32	18869	3.75976	1	0.493734	0.484167
GOTERM_MF_DIRECT	GO:0004331~fructose-2,6-bisphosphate 2-phosphatase activity	3	0.293255	0.0224178	PFKFB2, PFKFB4, PFKFB3	941	5	18869	12.0312	1	0.532199	0.521887
GOTERM_MF_DIRECT	GO:0004185~serine-type carboxypeptidase activity	3	0.293255	0.0224178	SCPEP1, CPD, CPVL	941	5	18869	12.0312	1	0.532199	0.521887
GOTERM_MF_DIRECT	GO:0001664~G-protein coupled receptor binding	9	0.879765	0.0244922	GNA13, FCN1, HSPA8, GNA14, SAA1, FPR1, GNAI3, S1PR1, HSPA1A	941	71	18869	2.54181	1	0.560178	0.549323
GOTERM_MF_DIRECT	GO:0004896~cytokine receptor activity	8	0.782014	0.0245402	CD74, CSF3R, IL10RA, LEPR, F3, CSF2RA, IL13RA1, IFNAR1	941	58	18869	2.7658	1	0.560178	0.549323
GOTERM_MF_DIRECT	GO:0004715~non-membrane spanning protein tyrosine kinase activity	7	0.684262	0.025741	FGR, FES, LCK, SLA, FYN, BMX, JAK2	941	46	18869	3.0514	1	0.576502	0.565332
GOTERM_MF_DIRECT	GO:0005154~epidermal growth factor receptor binding	6	0.58651	0.028498	HIP1, EFEMP1, TGFA, AREG, EREG, HBEGF	941	35	18869	3.4375	1	0.618804	0.606813
GOTERM_MF_DIRECT	GO:0004722~protein serine/threonine phosphatase activity	8	0.782014	0.0289641	PPM1A, MTMR3, PPP1R3C, DUSP1, LCK, PPP1R3D, PTEN, PPM1K	941	60	18869	2.67361	1	0.618804	0.606813
GOTERM_MF_DIRECT	GO:0070412~R-SMAD binding	5	0.488759	0.0293425	PPM1A, SMAD4, JUN, RGCC, FOS	941	24	18869	4.17752	1	0.618804	0.606813
GOTERM_MF_DIRECT	GO:0005536~glucose binding	4	0.391007	0.0297151	HK3, G6PD, SLC2A3, PYGL	941	14	18869	5.72916	1	0.618804	0.606813
GOTERM_MF_DIRECT	GO:0043014~alpha-tubulin binding	7	0.684262	0.0310379	TTLL7, GJA1, HSPH1, FYN, CDK5R1, NDEL1, SNCA	941	48	18869	2.92426	1	0.631037	0.618809
GOTERM_MF_DIRECT	GO:0001786~phosphatidylserine binding	8	0.782014	0.0313658	HSPA8, OSBPL8, SCIN, MME, SYT15, ASAP1, CD300LF, THBS1	941	61	18869	2.62978	1	0.631037	0.618809
GOTERM_MF_DIRECT	GO:0042826~histone deacetylase binding	13	1.27077	0.0320944	ZMYND15, HDAC4, CEBPB, SPI1, PRDM1, KLF4, CCND1, NACC2, BCL3, HNRNPD, SIK1, PKN2, HSPA1A	941	132	18869	1.97483	1	0.632934	0.62067
GOTERM_MF_DIRECT	GO:0051861~glycolipid binding	3	0.293255	0.0325265	HSPA2, CLEC4E, CD1C	941	6	18869	10.026	1	0.632934	0.62067
GOTERM_MF_DIRECT	GO:0051015~actin filament binding	19	1.85728	0.0339817	SVIL, HIP1, GSN, ACTN1, NEB, IQGAP1, PPP1R9A, AIF1, ANTXR1, SCIN, XIRP1, LCP1, MISP, MYH10, SPTAN1, SPTBN1, DBN1, GAS7, CDK5R1	941	226	18869	1.68579	1	0.650586	0.63798
GOTERM_MF_DIRECT	GO:0035259~glucocorticoid receptor binding	4	0.391007	0.0358006	NR4A2, CEBPB, NR4A3, ETS2	941	15	18869	5.34722	1	0.663989	0.651123
GOTERM_MF_DIRECT	GO:0005041~low-density lipoprotein receptor activity	4	0.391007	0.0358006	CD36, LRP10, SORL1, CXCL16	941	15	18869	5.34722	1	0.663989	0.651123
GOTERM_MF_DIRECT	GO:0005539~glycosaminoglycan binding	5	0.488759	0.038189	VCAN, CRISPLD2, LTBP4, SULF1, SULF2	941	26	18869	3.85617	1	0.686823	0.673514
GOTERM_MF_DIRECT	GO:0004435~phosphatidylinositol phospholipase C activity	5	0.488759	0.038189	CCL5, PLCG2, PLCE1, PLCH2, F2RL2	941	26	18869	3.85617	1	0.686823	0.673514
GOTERM_MF_DIRECT	GO:0044877~macromolecular complex binding	30	2.93255	0.0421623	CDKN1A, BCL2A1, STXBP3, FBLN1, TULP2, BCL10, IQGAP1, RNF5, SDCBP, ZFP36, CCND1, NACC2, TNKS1BP1, CD36, SKIL, SPTBN1, NDEL1, JUN, CAV1, LILRB2, FOS, DYNLL1, MAFB, P2RX1, ALOX5AP, ERCC5, RAF1, JDP2, SKAP1, TLR2	941	414	18869	1.45305	1	0.730664	0.716507
GOTERM_MF_DIRECT	GO:0061809~NAD+ nucleotidase, cyclic ADP-ribose generating	4	0.391007	0.0424733	BST1, TLR4, IL18R1, TLR2	941	16	18869	5.01302	1	0.730664	0.716507
GOTERM_MF_DIRECT	GO:0050135~NAD(P)+ nucleosidase activity	4	0.391007	0.0424733	BST1, TLR4, IL18R1, TLR2	941	16	18869	5.01302	1	0.730664	0.716507
GOTERM_MF_DIRECT	GO:0004364~glutathione transferase activity	5	0.488759	0.0431233	GSTM2, HPGDS, GSTM1, ALOX5AP, GSTM5	941	27	18869	3.71335	1	0.731248	0.717079
GOTERM_MF_DIRECT	GO:0003846~2-acylglycerol O-acyltransferase activity	3	0.293255	0.0440537	LPGAT1, DGAT2, MOGAT1	941	7	18869	8.59375	1	0.736504	0.722233
GOTERM_MF_DIRECT	GO:0030145~manganese ion binding	8	0.782014	0.0519301	PPM1A, NUDT7, GALNT4, DYRK2, ARG1, ATP2C1, GLUL, GYG1	941	68	18869	2.35907	1	0.844397	0.828036
GOTERM_MF_DIRECT	GO:0031072~heat shock protein binding	8	0.782014	0.0519301	HSPA8, ZFP36, ITGAM, LIMK1, HSPA2, PPID, FKBP5, HSPA1A	941	68	18869	2.35907	1	0.844397	0.828036
GOTERM_MF_DIRECT	GO:0001965~G-protein alpha-subunit binding	5	0.488759	0.0540136	RGS4, RGS2, RGS1, SASH1, IGF2R	941	29	18869	3.45725	1	0.866408	0.84962
GOTERM_MF_DIRECT	GO:0048487~beta-tubulin binding	6	0.58651	0.0563467	TTLL7, RGS2, GABARAPL1, CDK5R1, NDEL1, SNCA	941	42	18869	2.86458	1	0.876119	0.859143
GOTERM_MF_DIRECT	GO:0031730~CCR5 chemokine receptor binding	3	0.293255	0.0568333	CCL5, CCL4, CNIH4	941	8	18869	7.51953	1	0.876119	0.859143
GOTERM_MF_DIRECT	GO:0042379~chemokine receptor binding	3	0.293255	0.0568333	CXCL12, CCL5, CCRL2	941	8	18869	7.51953	1	0.876119	0.859143
GOTERM_MF_DIRECT	GO:0019955~cytokine binding	6	0.58651	0.0612631	CD74, CSF3R, KIT, LEPR, CSF2RA, IL13RA1	941	43	18869	2.79796	1	0.932299	0.914234
GOTERM_MF_DIRECT	GO:0048018~receptor agonist activity	7	0.684262	0.0633556	TGFA, SEMA3E, NRG1, WNT9A, AREG, EREG, HBEGF	941	57	18869	2.46254	1	0.951938	0.933492
GOTERM_MF_DIRECT	GO:0019904~protein domain specific binding	20	1.95503	0.068282	ACTN1, ZBTB16, HMGB2, PLAUR, GNAI3, RAB27A, KCNAB1, IRS2, IQGAP1, PPP1R9A, ETS2, NFASC, XPO1, BASP1, IL1B, LAMP2, CALM1, SKIL, TGM2, SNCA	941	263	18869	1.52487	1	1	0.98145
GOTERM_MF_DIRECT	GO:0005543~phospholipid binding	11	1.07527	0.076521	NSFL1C, PRKCI, PSD3, PTAFR, PLA2G4C, DYSF, OSBPL1A, F3, SPTBN1, MTSS1, SNCA	941	120	18869	1.83811	1	1	0.98145
GOTERM_MF_DIRECT	GO:0005096~GTPase activator activity	21	2.05279	0.0776853	DOCK5, DOCK4, JUN, VPS9D1, ARHGAP29, ARAP3, ASAP1, IQGAP1, THY1, SIPA1L2, RGS4, PREX2, TIAM2, TBCK, RGS2, RGS1, ALDH1A1, TBC1D14, STXBP5, RIN2, GARNL3	941	285	18869	1.47752	1	1	0.98145
GOTERM_MF_DIRECT	GO:0003725~double-stranded RNA binding	8	0.782014	0.0794097	ZBP1, ACTN1, AGO1, TLR8, ADAR, LRRFIP1, DDX60, MRPL44	941	75	18869	2.13889	1	1	0.98145
GOTERM_MF_DIRECT	GO:0015293~symporter activity	8	0.782014	0.0839114	SLC22A4, SLC6A6, SLC24A4, SLC1A2, SLC16A9, SLC6A1, SLC38A3, SLC16A3	941	76	18869	2.11074	1	1	0.98145
GOTERM_MF_DIRECT	GO:0003779~actin binding	24	2.34604	0.0848013	MYBPC3, PLEKHH2, HIP1, GSN, ACTN1, NEB, LRRC10, MTSS1, PDLIM1, CEACAM1, PDLIM3, SCIN, MYO15B, TNNT3, PHACTR1, LCP1, MAPT, MYH10, SPTAN1, PDLIM7, SPTBN1, DBN1, MSRB1, SNCA	941	339	18869	1.41962	1	1	0.98145
GOTERM_MF_DIRECT	GO:0035374~chondroitin sulfate binding	3	0.293255	0.0855495	ADGRE2, DPYSL3, PTN	941	10	18869	6.01562	1	1	0.98145
GOTERM_MF_DIRECT	GO:0071723~lipopeptide binding	3	0.293255	0.0855495	CD14, CD1C, TLR2	941	10	18869	6.01562	1	1	0.98145
GOTERM_MF_DIRECT	GO:0008140~cAMP response element binding protein binding	3	0.293255	0.0855495	DDIT3, CREM, SIK1	941	10	18869	6.01562	1	1	0.98145
GOTERM_MF_DIRECT	GO:0016818~hydrolase activity, acting on acid anhydrides, in phosphorus-containing anhydrides	3	0.293255	0.0855495	NUDT7, DDX11, HLTF	941	10	18869	6.01562	1	1	0.98145
GOTERM_MF_DIRECT	GO:0004857~enzyme inhibitor activity	5	0.488759	0.0870429	DTX3L, SLN, TXNIP, ANGPTL4, DYNLL1	941	34	18869	2.94883	1	1	0.98145
GOTERM_MF_DIRECT	GO:0004888~transmembrane signaling receptor activity	15	1.46628	0.0901822	FCMR, CLEC12A, LILRB3, ANTXR1, SORL1, ICAM1, THBD, FCGR2A, FCGR3B, LEPR, TLR8, CD247, CD300LF, TLR4, TLR2	941	189	18869	1.59143	1	1	0.98145
GOTERM_MF_DIRECT	GO:0000976~transcription regulatory region sequence-specific DNA binding	18	1.75953	0.0910109	HDAC4, EGR1, CEBPA, JUN, SMAD4, CEBPB, SPI1, GABPB2, ZNF281, HMGB2, ARID5B, FOS, KLF4, BASP1, DDIT3, ZNF746, TAF7, SNCA	941	239	18869	1.5102	1	1	0.98145
GOTERM_MF_DIRECT	GO:0019903~protein phosphatase binding	9	0.879765	0.0920545	CEACAM1, MTMR3, PPP1R3C, LCK, SIRPA, IRS2, IQGAP1, CD33, SKAP1	941	93	18869	1.94052	1	1	0.98145
GOTERM_MF_DIRECT	GO:0003700~transcription factor activity, sequence-specific DNA binding	36	3.51906	0.0930826	CEBPA, CEBPB, SPI1, CSRNP3, EPAS1, CREM, PRDM1, MEOX2, BACH1, ETS2, NFIL3, STAT4, ZNF746, OTX1, RXRG, EOMES, EGR1, NFE2, JUN, SMAD4, ZBTB16, ZNF281, RFX2, FOXN3, FOS, KLF4, FOSL2, ELF2, CREB1, BCL6, DDIT3, MAFF, ZNF438, FOSB, JDP2, CREB5	941	556	18869	1.29834	1	1	0.98145
GOTERM_MF_DIRECT	GO:0061629~RNA polymerase II sequence-specific DNA binding transcription factor binding	15	1.46628	0.0931465	EOMES, HDAC4, CEBPA, JUN, SMAD4, SPI1, BEX1, EPAS1, FOS, KLF4, ETS2, NIF3L1, CREB1, DDIT3, TRIB1	941	190	18869	1.58306	1	1	0.98145
GOTERM_MF_DIRECT	GO:0004860~protein kinase inhibitor activity	5	0.488759	0.0945971	CDKN1A, SH3BP5L, ITPRIP, TRIB1, SNCA	941	35	18869	2.86458	1	1	0.98145
GOTERM_MF_DIRECT	GO:0017159~pantetheine hydrolase activity	2	0.195503	0.0971551	VNN1, VNN2	941	2	18869	20.0521	1	1	0.98145
GOTERM_MF_DIRECT	GO:0004051~arachidonate 5-lipoxygenase activity	2	0.195503	0.0971551	ALOX5, ALOX5AP	941	2	18869	20.0521	1	1	0.98145
GOTERM_MF_DIRECT	GO:0001872~(1->3)-beta-D-glucan binding	2	0.195503	0.0971551	CLEC7A, PTX3	941	2	18869	20.0521	1	1	0.98145
GOTERM_MF_DIRECT	GO:0070052~collagen V binding	2	0.195503	0.0971551	ECM2, THBS1	941	2	18869	20.0521	1	1	0.98145

## Sheet: Human_Upregulated Genes-KEGG
Category	Term	Count	%	PValue	Genes	List Total	Pop Hits	Pop Total	Fold Enrichment	Bonferroni	Benjamini	FDR
KEGG_PATHWAY	hsa05140:Leishmaniasis	23	2.24829	4.84011e-10	TGFB2, JUN, HLA-DRB5, ITGAM, NCF2, NCF4, FOS, NFKBIA, FCGR2A, HLA-DMB, FCGR3B, IL1B, HLA-DPB1, HLA-DRA, JAK2, HLA-DOA, HLA-DRB3, TLR4, HLA-DQA1, HLA-DRB1, HLA-DPA1, TLR2, MAPK3	497	77	8164	4.90663	1.51495e-07	1.22936e-07	1.03691e-07
KEGG_PATHWAY	hsa05323:Rheumatoid arthritis	25	2.44379	7.85536e-10	CXCL8, CXCL1, CXCL2, ICAM1, HLA-DMB, CCL5, CTSK, HLA-DOA, ATP6V1C1, HLA-DQA1, HLA-DPA1, TGFB2, JUN, ATP6V0B, HLA-DRB5, CCL20, FOS, CXCL12, IL1B, HLA-DPB1, HLA-DRA, HLA-DRB3, TLR4, HLA-DRB1, TLR2	497	93	8164	4.41574	2.45873e-07	1.22936e-07	1.03691e-07
KEGG_PATHWAY	hsa04380:Osteoclast differentiation	29	2.8348	1.85653e-09	SPI1, NCF2, NCF4, LILRA2, LILRA3, SIRPB1, LILRA5, FCGR3B, CTSK, PLCG2, SIRPA, FYN, MAPK3, TGFB2, JUN, LILRB2, FOS, LILRB3, FOSL2, OSCAR, MAPK10, NFKBIA, TYROBP, FCGR2A, CREB1, LCK, IL1B, FOSB, IFNAR1	497	128	8164	3.72164	5.81095e-07	1.93698e-07	1.63375e-07
KEGG_PATHWAY	hsa05152:Tuberculosis	34	3.32356	7.84909e-09	CEBPB, ITGAM, BCL10, HLA-DMB, FCGR3B, CLEC7A, LAMP2, ITGAX, CD14, JAK2, HLA-DOA, HLA-DQA1, CAMP, MAPK3, HLA-DPA1, CD74, TGFB2, ATP6V0B, HLA-DRB5, FCER1G, IL10RA, MAPK10, FCGR2A, CREB1, IL1B, HLA-DPB1, HLA-DRA, RAF1, CLEC4E, CALM1, HLA-DRB3, TLR4, HLA-DRB1, TLR2	497	180	8164	3.10279	2.45676e-06	6.14191e-07	5.1804e-07
KEGG_PATHWAY	hsa04940:Type I diabetes mellitus	16	1.56403	1.43194e-08	HLA-DRB5, HLA-B, GZMB, HLA-A, HLA-F, HLA-E, HLA-DMB, IL1B, HLA-DPB1, HLA-DRA, CPE, HLA-DOA, HLA-DRB3, HLA-DQA1, HLA-DRB1, HLA-DPA1	497	43	8164	6.11221	4.48195e-06	8.30345e-07	7.00355e-07
KEGG_PATHWAY	hsa04640:Hematopoietic cell lineage	24	2.34604	1.59171e-08	HLA-DRB5, CSF3R, ITGAM, MME, IL1R2, CD1C, CSF2RA, HLA-DMB, IL1B, ANPEP, KIT, HLA-DPB1, HLA-DRA, CD37, CD14, CD36, CD24, HLA-DOA, HLA-DRB3, CD55, HLA-DQA1, CD33, HLA-DRB1, HLA-DPA1	497	99	8164	3.9822	4.98206e-06	8.30345e-07	7.00355e-07
KEGG_PATHWAY	hsa04145:Phagosome	30	2.93255	2.58229e-08	ITGAM, NCF2, NCF4, THBS2, THBS1, THBS4, FCAR, HLA-DMB, FCGR3B, CLEC7A, LAMP2, CD14, CD36, HLA-DOA, ATP6V1C1, HLA-DQA1, HLA-DPA1, ATP6V0B, HLA-DRB5, HLA-B, HLA-A, HLA-F, HLA-E, FCGR2A, HLA-DPB1, HLA-DRA, HLA-DRB3, TLR4, HLA-DRB1, TLR2	497	152	8164	3.24208	8.08253e-06	1.15465e-06	9.73891e-07
KEGG_PATHWAY	hsa05416:Viral myocarditis	18	1.75953	5.37823e-08	HLA-DRB5, CAV1, HLA-B, HLA-A, HLA-F, ICAM1, HLA-E, HLA-DMB, CCND1, HLA-DPB1, HLA-DRA, FYN, HLA-DOA, HLA-DRB3, CD55, HLA-DQA1, HLA-DRB1, HLA-DPA1	497	60	8164	4.92797	1.68337e-05	2.10423e-06	1.77482e-06
KEGG_PATHWAY	hsa05332:Graft-versus-host disease	15	1.46628	8.48714e-08	HLA-DRB5, HLA-B, GZMB, HLA-A, HLA-F, HLA-E, HLA-DMB, IL1B, HLA-DPB1, HLA-DRA, HLA-DOA, HLA-DRB3, HLA-DQA1, HLA-DRB1, HLA-DPA1	497	42	8164	5.86663	2.65644e-05	2.95164e-06	2.48956e-06
KEGG_PATHWAY	hsa05330:Allograft rejection	14	1.36852	1.74761e-07	HLA-DRB5, HLA-B, GZMB, HLA-A, HLA-F, HLA-E, HLA-DMB, HLA-DPB1, HLA-DRA, HLA-DOA, HLA-DRB3, HLA-DQA1, HLA-DRB1, HLA-DPA1	497	38	8164	6.05189	5.46987e-05	5.19991e-06	4.38587e-06
KEGG_PATHWAY	hsa05145:Toxoplasmosis	24	2.34604	1.82745e-07	HSPA8, TGFB2, HLA-DRB5, IL10RA, LAMA4, GNAI3, LY96, HSPA2, MAPK10, NFKBIA, HLA-DMB, ALOX5, HLA-DPB1, HLA-DRA, JAK2, HLA-DOA, HLA-DRB3, TLR4, HLA-DQA1, HLA-DRB1, HSPA1A, HLA-DPA1, TLR2, MAPK3	497	112	8164	3.51998	5.71974e-05	5.19991e-06	4.38587e-06
KEGG_PATHWAY	hsa05166:Human T-cell leukemia virus 1 infection	34	3.32356	1.33579e-06	CDKN1A, SPI1, ADCY4, PTEN, ETS2, ICAM1, ZFP36, XPO1, HLA-DMB, CCND1, HLA-DOA, HLA-DQA1, MAPK3, HLA-DPA1, EGR1, TGFB2, JUN, HLA-DRB5, SMAD4, IL1R2, HLA-B, HLA-A, FOS, HLA-F, HLA-E, MAPK10, NFKBIA, CREB1, LCK, HLA-DPB1, HLA-DRA, HLA-DRB3, HLA-DRB1, CREB5	497	222	8164	2.51578	0.000418014	3.48417e-05	2.93873e-05
KEGG_PATHWAY	hsa04612:Antigen processing and presentation	18	1.75953	3.13219e-06	CD74, HSPA8, HLA-DRB5, HLA-B, HLA-A, HSPA2, HLA-F, HLA-E, HLA-DMB, CREB1, HLA-DPB1, HLA-DRA, HLA-DOA, HLA-DRB3, HLA-DQA1, HLA-DRB1, HSPA1A, HLA-DPA1	497	78	8164	3.79074	0.000979896	7.54135e-05	6.36075e-05
KEGG_PATHWAY	hsa05321:Inflammatory bowel disease	16	1.56403	5.64216e-06	TGFB2, JUN, HLA-DRB5, HLA-DMB, IL1B, HLA-DPB1, STAT4, HLA-DRA, HLA-DOA, HLA-DRB3, TLR4, IL18R1, HLA-DQA1, HLA-DRB1, HLA-DPA1, TLR2	497	65	8164	4.04346	0.00176444	0.000126143	0.000106395
KEGG_PATHWAY	hsa04933:AGE-RAGE signaling pathway in diabetic complications	20	1.95503	7.21367e-06	EGR1, TGFB2, JUN, EDN1, SMAD4, CXCL8, FN1, VEGFB, F3, ICAM1, MAPK10, COL1A1, THBD, COL3A1, CCND1, IL1B, PLCG2, PLCE1, JAK2, MAPK3	497	100	8164	3.28531	0.00225534	0.000150525	0.000126961
KEGG_PATHWAY	hsa04668:TNF signaling pathway	21	2.05279	1.10624e-05	JUN, EDN1, CEBPB, CCL20, TNFAIP3, CXCL1, FOS, CXCL2, MMP9, ICAM1, MAPK10, NFKBIA, CXCL10, CREB1, IL1B, CCL5, BCL3, MAP3K8, IL18R1, CREB5, MAPK3	497	112	8164	3.07998	0.00345657	0.000203297	0.000171471
KEGG_PATHWAY	hsa04657:IL-17 signaling pathway	19	1.85728	1.11995e-05	JUN, CEBPB, CXCL8, CCL20, TNFAIP3, CXCL1, FOS, CXCL2, MMP9, IL17RA, MAPK10, NFKBIA, CXCL10, IL1B, LCN2, FOSB, S100A9, S100A8, MAPK3	497	94	8164	3.32026	0.00349932	0.000203297	0.000171471
KEGG_PATHWAY	hsa05320:Autoimmune thyroid disease	14	1.36852	1.16912e-05	HLA-DRB5, HLA-B, GZMB, HLA-A, HLA-F, HLA-E, HLA-DMB, HLA-DPB1, HLA-DRA, HLA-DOA, HLA-DRB3, HLA-DQA1, HLA-DRB1, HLA-DPA1	497	53	8164	4.33909	0.00365268	0.000203297	0.000171471
KEGG_PATHWAY	hsa05150:Staphylococcus aureus infection	19	1.85728	1.51804e-05	HLA-DRB5, ITGAM, C5AR1, PTAFR, FPR1, FPR2, FCAR, ICAM1, FCGR2A, HLA-DMB, FCGR3B, HLA-DPB1, HLA-DRA, HLA-DOA, HLA-DRB3, HLA-DQA1, HLA-DRB1, CAMP, HLA-DPA1	497	96	8164	3.25109	0.00474024	0.000250077	0.000210928
KEGG_PATHWAY	hsa04659:Th17 cell differentiation	20	1.95503	2.28121e-05	JUN, HLA-DRB5, SMAD4, FOS, MAPK10, NFKBIA, HLA-DMB, LCK, IL1B, HLA-DPB1, HLA-DRA, CD247, JAK2, HLA-DOA, HLA-DRB3, RXRG, HLA-DQA1, HLA-DRB1, HLA-DPA1, MAPK3	497	108	8164	3.04196	0.00711485	0.00035701	0.00030112
KEGG_PATHWAY	hsa04658:Th1 and Th2 cell differentiation	18	1.75953	3.18274e-05	JUN, HLA-DRB5, FOS, MAPK10, NFKBIA, HLA-DMB, LCK, HLA-DPB1, STAT4, HLA-DRA, CD247, JAK2, HLA-DOA, HLA-DRB3, HLA-DQA1, HLA-DRB1, HLA-DPA1, MAPK3	497	92	8164	3.21389	0.00991269	0.00047438	0.000400116
KEGG_PATHWAY	hsa05164:Influenza A	26	2.54154	3.46249e-05	RNASEL, CXCL8, ADAR, ICAM1, XPO1, HLA-DMB, CCL5, NLRP3, JAK2, HLA-DOA, HLA-DQA1, MAPK3, HLA-DPA1, HLA-DRB5, RSAD2, MX1, NFKBIA, CXCL10, IL1B, HLA-DPB1, HLA-DRA, RAF1, HLA-DRB3, TLR4, HLA-DRB1, IFNAR1	497	171	8164	2.49761	0.0107793	0.000492618	0.000415499
KEGG_PATHWAY	hsa04064:NF-kappa B signaling pathway	19	1.85728	4.68036e-05	UBE2I, CXCL8, GADD45B, BCL2A1, TNFAIP3, LY96, CXCL1, BCL10, CXCL2, EDA2R, ICAM1, NFKBIA, CXCL12, LCK, IL1B, CCL4, PLCG2, CD14, TLR4	497	104	8164	3.00101	0.0145431	0.000636936	0.000537224
KEGG_PATHWAY	hsa05310:Asthma	10	0.977517	6.33758e-05	HLA-DRB5, HLA-DMB, FCER1G, HLA-DPB1, HLA-DRA, HLA-DRB3, HLA-DOA, HLA-DRB1, HLA-DQA1, HLA-DPA1	497	31	8164	5.29889	0.0196418	0.000826526	0.000697133
KEGG_PATHWAY	hsa05169:Epstein-Barr virus infection	28	2.73705	8.43954e-05	CDKN1A, TNFAIP3, ICAM1, HLA-DMB, CCND1, PLCG2, CD58, HLA-DOA, HLA-DQA1, HLA-DPA1, JUN, HLA-DRB5, ENTPD1, GADD45B, HLA-B, HLA-A, HLA-F, HLA-E, MAPK10, NFKBIA, CXCL10, HLA-DPB1, HLA-DRA, CD247, HLA-DRB3, HLA-DRB1, TLR2, IFNAR1	497	202	8164	2.27695	0.026071	0.00105663	0.000891215
KEGG_PATHWAY	hsa05417:Lipid and atherosclerosis	29	2.8348	9.93385e-05	ERO1A, CXCL8, NCF2, NCF4, LY96, CXCL1, CXCL2, ICAM1, CCL5, NLRP3, CD14, CD36, JAK2, RXRG, MAPK3, CYP2J2, HSPA8, JUN, HSPA2, FOS, MMP9, MAPK10, NFKBIA, IL1B, DDIT3, CALM1, TLR4, HSPA1A, TLR2	497	215	8164	2.21568	0.030616	0.00119588	0.00100867
KEGG_PATHWAY	hsa05146:Amoebiasis	18	1.75953	0.000123054	TGFB2, ITGAM, CXCL8, ARG1, LAMA4, IL1R2, ACTN1, FN1, CXCL1, CD1C, CXCL2, COL1A1, GNA14, COL3A1, IL1B, CD14, TLR4, TLR2	497	102	8164	2.8988	0.0377859	0.00141736	0.00119547
KEGG_PATHWAY	hsa05134:Legionellosis	13	1.27077	0.000126793	HSPA8, ITGAM, CXCL8, CXCL1, HSPA2, NLRC4, CXCL2, NFKBIA, IL1B, CD14, TLR4, HSPA1A, TLR2	497	57	8164	3.74641	0.0389113	0.00141736	0.00119547
KEGG_PATHWAY	hsa04620:Toll-like receptor signaling pathway	18	1.75953	0.000157352	JUN, CXCL8, LY96, FOS, MAPK10, NFKBIA, CXCL10, IL1B, CTSK, CCL5, CCL4, TLR8, MAP3K8, CD14, TLR4, TLR2, MAPK3, IFNAR1	497	104	8164	2.84306	0.0480617	0.00169832	0.00143245
KEGG_PATHWAY	hsa05133:Pertussis	14	1.36852	0.000587269	JUN, ITGAM, CXCL8, GNAI3, LY96, FOS, MAPK10, IL1B, SERPING1, NLRP3, CD14, CALM1, TLR4, MAPK3	497	76	8164	3.02595	0.167955	0.00612718	0.00516797
KEGG_PATHWAY	hsa05144:Malaria	11	1.07527	0.000708987	TGFB2, CXCL8, IL1B, HBB, CD36, THBS2, THBS1, TLR4, THBS4, ICAM1, TLR2	497	50	8164	3.61384	0.199078	0.00715848	0.00603783
KEGG_PATHWAY	hsa04621:NOD-like receptor signaling pathway	24	2.34604	0.000735754	JUN, RNASEL, GABARAPL1, CXCL8, TNFAIP3, CXCL1, NLRC4, TXN, CXCL2, ANTXR1, MAPK10, NFKBIA, NLRP12, IL1B, CCL5, NAMPT, TXNIP, NLRP3, PKN2, TLR4, GBP4, CAMP, MAPK3, IFNAR1	497	184	8164	2.14259	0.205765	0.00719659	0.00606997
KEGG_PATHWAY	hsa05167:Kaposi sarcoma-associated herpesvirus infection	24	2.34604	0.00152043	BECN1, CDKN1A, JUN, CXCL8, HLA-B, CXCL1, HLA-A, FOS, HLA-F, CXCL2, ICAM1, HLA-E, MAPK10, NFKBIA, ZFP36, CREB1, CCND1, PLCG2, GNB3, CALM1, JAK2, RAF1, MAPK3, IFNAR1	497	194	8164	2.03215	0.378897	0.0144211	0.0121635
KEGG_PATHWAY	hsa04610:Complement and coagulation cascades	14	1.36852	0.00172345	ITGAM, SERPINA1, SERPIND1, F12, C5AR1, PLAUR, F3, F5, THBD, C6, ITGAX, SERPING1, CD55, F2RL2	497	85	8164	2.70555	0.417197	0.0158659	0.0133821
KEGG_PATHWAY	hsa04010:MAPK signaling pathway	32	3.12805	0.00178826	TGFA, FGF1, CACNA1E, AREG, STK3, MKNK1, PDGFC, MAP3K8, CD14, PAK2, MAPK3, MAP4K1, MAP3K2, HSPA8, TGFB2, JUN, GADD45B, DUSP1, PLA2G4C, VEGFB, HSPA2, FOS, EREG, MAPK10, PPM1A, IL1B, DDIT3, KIT, MAPT, RAF1, MAP3K13, HSPA1A	497	294	8164	1.78792	0.428921	0.0159922	0.0134886
KEGG_PATHWAY	hsa05210:Colorectal cancer	14	1.36852	0.00192091	TGFB2, CDKN1A, JUN, SMAD4, GADD45B, TGFA, FOS, AREG, EREG, MAPK10, CCND1, PMAIP1, RAF1, MAPK3	497	86	8164	2.67409	0.452187	0.016357	0.0137963
KEGG_PATHWAY	hsa05200:Pathways in cancer	50	4.88759	0.00193358	CDKN1A, SPI1, CSF3R, CXCL8, PTEN, FGF1, FRAT1, CCND1, JAK2, IL13RA1, EDN1, FOS, WNT9A, MMP9, KIT, CKS2, RAF1, IFNAR1, CEBPA, EPAS1, LAMA4, ADCY4, GNAI3, LPAR2, TGFA, LPAR4, CSF2RA, GNA13, PLCG2, STAT4, PMAIP1, RXRG, MAPK3, GSTM2, TGFB2, JUN, EGLN3, SMAD4, GSTM1, GADD45B, FZD7, ZBTB16, FN1, VEGFB, NFKBIA, MAPK10, CXCL12, GNB3, CALM1, GSTM5	497	531	8164	1.54676	0.45436	0.016357	0.0137963
KEGG_PATHWAY	hsa04672:Intestinal immune network for IgA production	10	0.977517	0.00243053	HLA-DRB5, CXCL12, HLA-DMB, HLA-DPB1, HLA-DRA, HLA-DRB3, HLA-DOA, HLA-DRB1, HLA-DQA1, HLA-DPA1	497	49	8164	3.35236	0.53312	0.0200199	0.0168858
KEGG_PATHWAY	hsa04514:Cell adhesion molecules	20	1.95503	0.0030088	HLA-DRB5, ITGAM, HLA-B, HLA-A, HLA-F, ICAM1, HLA-E, NFASC, VCAN, HLA-DMB, PTPRC, CLDN9, HLA-DPB1, HLA-DRA, CD58, HLA-DOA, HLA-DRB3, HLA-DQA1, HLA-DRB1, HLA-DPA1	497	157	8164	2.09256	0.61061	0.0241475	0.0203672
KEGG_PATHWAY	hsa04625:C-type lectin receptor signaling pathway	15	1.46628	0.00395442	JUN, FCER1G, BCL10, MAPK10, NFKBIA, CLEC4D, CLEC7A, IL1B, BCL3, PLCG2, NLRP3, CALM1, RAF1, CLEC4E, MAPK3	497	104	8164	2.36922	0.71067	0.0309433	0.0260992
KEGG_PATHWAY	hsa05418:Fluid shear stress and atherosclerosis	18	1.75953	0.00437803	GSTM2, JUN, EDN1, GSTM1, NCF2, DUSP1, IL1R2, CAV1, FOS, TXN, MMP9, ICAM1, MAPK10, THBD, SUMO1, IL1B, CALM1, GSTM5	497	139	8164	2.12718	0.746739	0.0334225	0.0281903
KEGG_PATHWAY	hsa04928:Parathyroid hormone synthesis, secretion and action	15	1.46628	0.00470533	EGR1, CDKN1A, ADCY4, GNAI3, FOS, NR4A2, GNA13, CREB1, MAFB, MMP16, RAF1, RXRG, HBEGF, CREB5, MAPK3	497	106	8164	2.32451	0.771506	0.0350659	0.0295764
KEGG_PATHWAY	hsa00480:Glutathione metabolism	10	0.977517	0.00692134	GSTM2, HPGDS, G6PD, GSTM1, GPX3, ANPEP, ODC1, OPLAH, PGD, GSTM5	497	57	8164	2.88185	0.886268	0.0503809	0.0424938
KEGG_PATHWAY	hsa04920:Adipocytokine signaling pathway	11	1.07527	0.0083552	MAPK10, NFKBIA, CPT1A, ACSL1, ADIPOQ, LEPR, IRS2, ACSL4, CD36, JAK2, RXRG	497	69	8164	2.61873	0.927644	0.0592494	0.0499739
KEGG_PATHWAY	hsa05142:Chagas disease	14	1.36852	0.00853334	TGFB2, JUN, CXCL8, GNAI3, FOS, MAPK10, NFKBIA, GNA14, IL1B, CCL5, CD247, TLR4, TLR2, MAPK3	497	102	8164	2.25463	0.931601	0.0592494	0.0499739
KEGG_PATHWAY	hsa05135:Yersinia infection	17	1.66178	0.00870758	JUN, CXCL8, LIMK1, FN1, FOS, NLRC4, MAPK10, NFKBIA, FCGR2A, LCK, IL1B, ELMO2, NLRP3, PKN2, TLR4, SKAP2, MAPK3	497	137	8164	2.03833	0.935262	0.0592494	0.0499739
KEGG_PATHWAY	hsa05120:Epithelial cell signaling in Helicobacter pylori infection	11	1.07527	0.00923538	MAPK10, NFKBIA, ATP6V0B, JUN, CXCL8, CCL5, PLCG2, CXCL1, CXCL2, ATP6V1C1, HBEGF	497	70	8164	2.58132	0.945202	0.0607519	0.0512412
KEGG_PATHWAY	hsa04915:Estrogen signaling pathway	17	1.66178	0.00931658	HSPA8, JUN, ADCY4, GNAI3, TGFA, HSPA2, FOS, MMP9, CREB1, GPER1, CALM1, RAF1, HSPA1A, HBEGF, FKBP5, CREB5, MAPK3	497	138	8164	2.02356	0.94659	0.0607519	0.0512412
KEGG_PATHWAY	hsa04662:B cell receptor signaling pathway	12	1.17302	0.0103411	NFKBIA, JUN, PLCG2, LILRB2, FOS, BCL10, LILRB3, LILRA2, RAF1, LILRA3, MAPK3, LILRA5	497	82	8164	2.40389	0.961366	0.0660563	0.0557152
KEGG_PATHWAY	hsa05219:Bladder cancer	8	0.782014	0.0108563	CDKN1A, CXCL8, CCND1, RAF1, THBS1, MMP9, MAPK3, HBEGF	497	41	8164	3.20518	0.967176	0.0679602	0.0573211
KEGG_PATHWAY	hsa04926:Relaxin signaling pathway	16	1.56403	0.0113129	JUN, EDN1, ADCY4, GNAI3, VEGFB, FOS, MMP9, MAPK10, NFKBIA, COL1A1, COL3A1, CREB1, GNB3, RAF1, CREB5, MAPK3	497	129	8164	2.0374	0.971593	0.0694299	0.0585607
KEGG_PATHWAY	hsa04936:Alcoholic liver disease	17	1.66178	0.0120991	CPT1A, CXCL8, C5AR1, ADIPOQ, LY96, CXCL1, CXCL2, IL17RA, MAPK10, NFKBIA, CCND1, ALDH2, ACOX1, IL1B, CD14, MLYCD, TLR4	497	142	8164	1.96656	0.977854	0.072827	0.061426
KEGG_PATHWAY	hsa04012:ErbB signaling pathway	12	1.17302	0.0133892	MAPK10, CDKN1A, JUN, PLCG2, TGFA, NRG1, RAF1, AREG, PAK2, EREG, MAPK3, HBEGF	497	85	8164	2.31904	0.985289	0.0789797	0.0666155
KEGG_PATHWAY	hsa05171:Coronavirus disease - COVID-19	24	2.34604	0.0136259	JUN, CXCL8, MX1, C5AR1, ADAR, RPSA, FOS, RPS4Y1, MAPK10, NFKBIA, CXCL10, FCGR2A, RPS27, C6, IL1B, RPL37A, PLCG2, TLR8, NLRP3, TLR4, HBEGF, TLR2, MAPK3, IFNAR1	497	232	8164	1.6993	0.986353	0.0789797	0.0666155
KEGG_PATHWAY	hsa04061:Viral protein interaction with cytokine and cytokine receptor	13	1.27077	0.0176507	CX3CR1, CXCL8, CCL20, IL10RA, CXCL1, CXCL2, CXCL14, CXCL10, CXCL12, CCL5, CCL4, ACKR4, IL18R1	497	100	8164	2.13545	0.996205	0.100448	0.0847232
KEGG_PATHWAY	hsa05161:Hepatitis B	18	1.75953	0.0190477	TGFB2, CDKN1A, JUN, SMAD4, CXCL8, FOS, MMP9, MAPK10, NFKBIA, CREB1, STAT4, JAK2, RAF1, TLR4, CREB5, TLR2, MAPK3, IFNAR1	497	162	8164	1.82517	0.997569	0.105903	0.0893239
KEGG_PATHWAY	hsa05221:Acute myeloid leukemia	10	0.977517	0.0192858	CEBPA, SPI1, ITGAM, CCND1, BCL2A1, ZBTB16, KIT, CD14, RAF1, MAPK3	497	67	8164	2.45173	0.997747	0.105903	0.0893239
KEGG_PATHWAY	hsa04613:Neutrophil extracellular trap formation	20	1.95503	0.0217516	HDAC4, ITGAM, NCF2, HDAC11, AQP9, NCF4, C5AR1, FPR1, FPR2, FCGR2A, FCGR3B, CLEC7A, PLCG2, TLR8, PADI4, RAF1, TLR4, CAMP, TLR2, MAPK3	497	190	8164	1.72911	0.998975	0.117384	0.0990075
KEGG_PATHWAY	hsa04660:T cell receptor signaling pathway	13	1.27077	0.0233703	JUN, FOS, BCL10, MAPK10, NFKBIA, PTPRC, LCK, FYN, MAP3K8, CD247, RAF1, PAK2, MAPK3	497	104	8164	2.05332	0.99939	0.123981	0.104572
KEGG_PATHWAY	hsa04062:Chemokine signaling pathway	20	1.95503	0.0239774	CX3CR1, CXCL8, CCL20, ADCY4, GNAI3, CXCL1, CXCL2, CXCL14, CXCL16, NFKBIA, FGR, CXCL10, CXCL12, CCL5, CCL4, PLCG2, GNB3, JAK2, RAF1, MAPK3	497	192	8164	1.7111	0.999498	0.125082	0.105501
KEGG_PATHWAY	hsa04151:PI3K-Akt signaling pathway	32	3.12805	0.024674	CDKN1A, CSF3R, LAMA4, PTEN, LPAR2, TGFA, LPAR4, FGF1, THBS2, THBS1, AREG, THBS4, CCND1, PDGFC, JAK2, MCL1, MAPK3, OSM, FN1, VEGFB, EREG, COL1A1, CREB1, KIT, GNB3, PKN2, COL6A6, RAF1, TLR4, CREB5, TLR2, IFNAR1	497	354	8164	1.48489	0.999598	0.126606	0.106786
KEGG_PATHWAY	hsa05202:Transcriptional misregulation in cancer	20	1.95503	0.0251535	CEBPA, CDKN1A, CEBPB, SPI1, ITGAM, CXCL8, GADD45B, BCL2A1, IL1R2, ZBTB16, GZMB, MMP9, NR4A3, BCL6, DDIT3, NFKBIZ, TSPAN7, CD14, PROM1, RXRG	497	193	8164	1.70223	0.999656	0.126984	0.107105
KEGG_PATHWAY	hsa05163:Human cytomegalovirus infection	22	2.15054	0.0323423	CDKN1A, CXCL8, IL10RA, HLA-B, ADCY4, GNAI3, HLA-A, HLA-F, HLA-E, GNA13, NFKBIA, CREB1, CXCL12, CCND1, IL1B, CCL5, CCL4, GNB3, CALM1, RAF1, CREB5, MAPK3	497	225	8164	1.60615	0.999966	0.159722	0.134718
KEGG_PATHWAY	hsa05215:Prostate cancer	12	1.17302	0.0326589	NFKBIA, CDKN1A, CREB1, CCND1, IL1R2, PDGFC, PTEN, TGFA, RAF1, MMP9, CREB5, MAPK3	497	97	8164	2.03215	0.999969	0.159722	0.134718
KEGG_PATHWAY	hsa04060:Cytokine-cytokine receptor interaction	27	2.6393	0.0350536	CX3CR1, IL1RN, CSF3R, CXCL8, CXCL1, CXCL14, CSF2RA, CXCL2, EDA2R, CXCL16, CCL5, CCL4, LEPR, IL13RA1, TGFB2, TNFRSF12A, CCL20, IL10RA, IL1R2, OSM, IL17RA, CXCL10, CXCL12, IL1B, ACKR4, IL18R1, IFNAR1	497	295	8164	1.50345	0.999986	0.168797	0.142372
KEGG_PATHWAY	hsa04510:Focal adhesion	20	1.95503	0.0361985	JUN, LAMA4, ACTN1, CAV1, PTEN, FN1, VEGFB, THBS2, THBS1, THBS4, MAPK10, COL1A1, CCND1, PDGFC, ZYX, COL6A6, FYN, RAF1, PAK2, MAPK3	497	201	8164	1.63448	0.99999	0.169542	0.143
KEGG_PATHWAY	hsa04210:Apoptosis	15	1.46628	0.0362917	JUN, GADD45B, BCL2A1, GZMB, FOS, LMNB1, MAPK10, NFKBIA, CTSK, DDIT3, PMAIP1, RAF1, SPTAN1, MCL1, MAPK3	497	136	8164	1.81175	0.999991	0.169542	0.143
KEGG_PATHWAY	hsa03320:PPAR signaling pathway	10	0.977517	0.0370836	CPT1A, ACOX1, ACSL1, ADIPOQ, PLIN4, SLC27A6, ACSL4, CD36, ANGPTL4, RXRG	497	75	8164	2.19021	0.999993	0.170694	0.143972
KEGG_PATHWAY	hsa05162:Measles	15	1.46628	0.0424706	HSPA8, JUN, MX1, TNFAIP3, ADAR, HSPA2, FOS, MAPK10, NFKBIA, CCND1, IL1B, TLR4, HSPA1A, TLR2, IFNAR1	497	139	8164	1.77265	0.999999	0.189135	0.159526
KEGG_PATHWAY	hsa05235:PD-L1 expression and PD-1 checkpoint pathway in cancer	11	1.07527	0.0427752	NFKBIA, JUN, LCK, PTEN, FOS, CD247, JAK2, RAF1, TLR4, TLR2, MAPK3	497	89	8164	2.03025	0.999999	0.189135	0.159526
KEGG_PATHWAY	hsa05205:Proteoglycans in cancer	20	1.95503	0.0429029	TGFB2, CDKN1A, LUM, FZD7, CAV1, PLAUR, FN1, IQGAP1, WNT9A, THBS1, MMP9, COL1A1, CCND1, PLCG2, PLCE1, RAF1, TLR4, HBEGF, TLR2, MAPK3	497	205	8164	1.60259	0.999999	0.189135	0.159526
KEGG_PATHWAY	hsa04140:Autophagy - animal	15	1.46628	0.0469821	BECN1, GABARAPL1, MTMR3, PTEN, IRS2, C9ORF72, MAPK10, VMP1, ATG16L2, TP53INP2, RRAGD, LAMP2, RAF1, MAPK3, ATG2B	497	141	8164	1.74751	1	0.204242	0.172268
KEGG_PATHWAY	hsa04015:Rap1 signaling pathway	20	1.95503	0.0524948	DOCK4, PRKCI, ITGAM, ADCY4, FPR1, GNAI3, VEGFB, LPAR2, ARAP3, LPAR4, SIPA1L2, FGF1, THBS1, PDGFC, KIT, PLCE1, CALM1, RAF1, SKAP1, MAPK3	497	210	8164	1.56443	1	0.223063	0.188143
KEGG_PATHWAY	hsa04664:Fc epsilon RI signaling pathway	9	0.879765	0.0527371	MAPK10, FCER1G, ALOX5, ALOX5AP, PLA2G4C, PLCG2, FYN, RAF1, MAPK3	497	68	8164	2.1741	1	0.223063	0.188143
KEGG_PATHWAY	hsa04068:FoxO signaling pathway	14	1.36852	0.0544525	TGFB2, CDKN1A, SMAD4, GABARAPL1, GADD45B, PTEN, IRS2, FBXO32, MAPK10, CCND1, BCL6, S1PR1, RAF1, MAPK3	497	131	8164	1.75551	1	0.227249	0.191673
KEGG_PATHWAY	hsa05211:Renal cell carcinoma	9	0.879765	0.0566389	TGFB2, CDKN1A, JUN, EGLN3, EPAS1, TGFA, RAF1, PAK2, MAPK3	497	69	8164	2.14259	1	0.230591	0.194492
KEGG_PATHWAY	hsa05170:Human immunodeficiency virus 1 infection	20	1.95503	0.0567268	JUN, LIMK1, HLA-B, GNAI3, HLA-A, FOS, HLA-F, HLA-E, MAPK10, NFKBIA, AP1G2, PLCG2, GNB3, CD247, CALM1, RAF1, PAK2, TLR4, TLR2, MAPK3	497	212	8164	1.54968	1	0.230591	0.194492
KEGG_PATHWAY	hsa04931:Insulin resistance	12	1.17302	0.0628711	MAPK10, NFKBIA, CPT1A, CREB1, PPP1R3C, PPP1R3D, PTEN, SLC27A6, IRS2, CD36, PYGL, CREB5	497	108	8164	1.82517	1	0.25229	0.212794
KEGG_PATHWAY	hsa04666:Fc gamma R-mediated phagocytosis	11	1.07527	0.0692566	FCGR2A, SCIN, GSN, FCGR3B, PTPRC, LIMK1, PLA2G4C, PLCG2, ASAP1, RAF1, MAPK3	497	97	8164	1.86281	1	0.274397	0.23144
KEGG_PATHWAY	hsa04910:Insulin signaling pathway	14	1.36852	0.0724966	PRKCI, IRS2, PYGL, MAPK10, HK3, INPP5A, PPP1R3C, MKNK1, PPP1R3D, FLOT1, FLOT2, CALM1, RAF1, MAPK3	497	137	8164	1.67863	1	0.279559	0.235794
KEGG_PATHWAY	hsa01522:Endocrine resistance	11	1.07527	0.0731649	MAPK10, CDKN1A, JUN, CCND1, GPER1, ADCY4, FOS, RAF1, MMP9, MAPK3, HBEGF	497	98	8164	1.8438	1	0.279559	0.235794
KEGG_PATHWAY	hsa04611:Platelet activation	13	1.27077	0.073239	PRKCI, FCER1G, PLA2G4C, ADCY4, GNAI3, GNA13, COL1A1, COL3A1, FCGR2A, P2RX1, PLCG2, FYN, MAPK3	497	124	8164	1.72214	1	0.279559	0.235794
KEGG_PATHWAY	hsa05030:Cocaine addiction	7	0.684262	0.0746842	GRIA2, JUN, CREB1, GNAI3, FOSB, CREB5, CDK5R1	497	49	8164	2.34665	1	0.28164	0.23755
KEGG_PATHWAY	hsa00564:Glycerophospholipid metabolism	11	1.07527	0.0772091	PGS1, LPGAT1, GPAM, MBOAT7, LPCAT2, PLA2G4C, MBOAT2, GPAT3, GPCPD1, AGPAT1, PISD	497	99	8164	1.82517	1	0.287696	0.242657
KEGG_PATHWAY	hsa04024:cAMP signaling pathway	20	1.95503	0.0787241	GRIA2, JUN, EDN1, ADCY4, GNAI3, ATP1B4, ARAP3, FOS, HTR4, MAPK10, NFKBIA, HCAR3, CREB1, ACOX1, NPPA, PLCE1, CALM1, RAF1, CREB5, MAPK3	497	221	8164	1.48657	1	0.28989	0.244508
KEGG_PATHWAY	hsa04022:cGMP-PKG signaling pathway	16	1.56403	0.0824774	ADCY4, GNAI3, ATP1B4, IRS2, ADRA2C, NPPB, GNA13, RGS2, CREB1, KCNMB2, NPPA, PDE5A, CALM1, RAF1, CREB5, MAPK3	497	167	8164	1.5738	1	0.300179	0.253186
KEGG_PATHWAY	hsa05214:Glioma	9	0.879765	0.083837	CDKN1A, CCND1, GADD45B, PTEN, PLCG2, TGFA, CALM1, RAF1, MAPK3	497	75	8164	1.97119	1	0.30162	0.254402
KEGG_PATHWAY	hsa04512:ECM-receptor interaction	10	0.977517	0.0853561	COL1A1, LAMA4, FN1, COL6A6, CD36, THBS2, NPNT, THBS1, FREM1, THBS4	497	88	8164	1.86665	1	0.301673	0.254446
KEGG_PATHWAY	hsa05225:Hepatocellular carcinoma	16	1.56403	0.0857793	GSTM2, TGFB2, CDKN1A, SMAD4, GSTM1, GADD45B, FZD7, PTEN, TGFA, WNT9A, FRAT1, CCND1, PLCG2, RAF1, GSTM5, MAPK3	497	168	8164	1.56443	1	0.301673	0.254446
KEGG_PATHWAY	hsa05212:Pancreatic cancer	9	0.879765	0.0890055	MAPK10, TGFB2, CDKN1A, SMAD4, CCND1, GADD45B, TGFA, RAF1, MAPK3	497	76	8164	1.94525	1	0.309541	0.261083
KEGG_PATHWAY	hsa04218:Cellular senescence	15	1.46628	0.0916696	TGFB2, CDKN1A, CXCL8, GADD45B, PTEN, HLA-B, HLA-A, HLA-F, ZFP36L1, HLA-E, CCND1, CALM1, RAF1, PPID, MAPK3	497	156	8164	1.57948	1	0.315303	0.265943
