# Supplementary material for: A bioinformatics approach to elucidate conserved genes and pathways in C. elegans as an animal model for cardiovascular research
Source: Sci Rep. 2024 Mar 29;14:7471. doi: 10.1038/s41598-024-56562-9 (PMC10980734; doi:10.1038/s41598-024-56562-9)
Supplement: Supplementary file 6 — Supplementary Information 4. [file 41598_2024_56562_MOESM6_ESM.xlsx]

## Sheet: Supplement File_S4
Supplement File S4: Gene Ontology and KEGG pathway of Downregulated Human CVD related genes

## Sheet: Human_Downregulated genes-BP
Category	Term	Count	%	PValue	Genes	List Total	Pop Hits	Pop Total	Fold Enrichment	Bonferroni	Benjamini	FDR
GOTERM_BP_DIRECT	GO:0006955~immune response	60	7.76197	7.55623e-16	SECTM1, IFI44L, JCHAIN, FCGR3A, CYSLTR2, PNP, TNFSF10, CCR7, CCR6, HLA-DOB, CTSC, TRIM22, CCR2, HLA-DPA1, CD96, IL1R1, SLC11A1, IL1R2, HLA-C, IL16, TGFBR3, ZAP70, NCR3, CD8B, LTA, TLR4, HLA-DQB1, TLR2, CX3CR1, CD274, CEBPB, IGSF6, C1R, PIK3R1, THBS1, C3, CD79B, IL1RL1, HLA-DMA, CCL8, CCL5, SCAP, CCL2, GBP2, IL32, CCR1, CD74, XBP1, GZMA, CD40LG, IGLL1, GPR183, CD7, HLA-DPB1, ACKR4, HLA-DRA, IL7R, …	705	492	19308	3.33991	2.94542e-12	2.86381e-12	2.81394e-12
GOTERM_BP_DIRECT	GO:0006954~inflammatory response	51	6.59767	7.99777e-14	SERPINA3, CD40, CSF1, TNFAIP6, NFKBIZ, C3AR1, CCR7, CCR2, CD96, RIPK2, IL1R1, SLC11A1, CYBB, NCR3, CHI3L1, S100A9, TLR4, S100A8, TLR3, IDO1, TLR2, CX3CR1, CEBPB, FPR1, PTGS2, THBS1, C3, CCL8, IFI16, CCL5, SPP1, S100A12, CCL2, CD14, APOL3, CCR1, GGT5, PLA2G2A, STAT3, SELE, CXCL10, CXCL11, IL6, CD40LG, BCL6, FASN, PTX3, ACKR1, BMPR1B, LAT, IL18R1	705	412	19308	3.39017	3.02958e-10	1.51558e-10	1.48918e-10
GOTERM_BP_DIRECT	GO:0032729~positive regulation of interferon-gamma production	20	2.58732	4.2225e-11	IL1R1, CD160, RIPK2, SLC11A1, CRTAM, BTN3A2, CD3E, RASGRP1, CD2, BCL3, HLA-DPB1, LTA, CD14, ZP3, TLR4, IL18R1, TLR3, CCR2, SLAMF1, HLA-DPA1	705	79	19308	6.93348	1.60033e-07	5.33442e-08	5.24152e-08
GOTERM_BP_DIRECT	GO:0042493~response to drug	34	4.39845	9.73089e-09	CDKN1A, NNMT, ABCB1, HSP90AB1, PTEN, MGST1, ABAT, ATP1A1, PTGS2, THBS1, ACACB, AGPAT2, ICAM1, PNP, MYC, TSPO, CD38, TIMP4, LYN, SREBF1, NQO1, STAT1, STAT3, VEGFB, CYBB, TGFBR2, POR, DAB1, APEX1, LTA, BCL2, PPARG, PLIN2, ADA	705	293	19308	3.17804	3.68794e-05	9.22002e-06	9.05946e-06
GOTERM_BP_DIRECT	GO:0071346~cellular response to interferon-gamma	18	2.32859	9.92494e-08	EDN1, STAT1, RPL13A, AQP4, ICAM1, CCL8, MYC, CCL5, MRC1, CCL2, GBP2, TLR4, GBP4, TLR3, HLA-DPA1, GBP3, HLA-DQB1, TLR2	705	99	19308	4.9795	0.000376085	7.52311e-05	7.3921e-05
GOTERM_BP_DIRECT	GO:0042100~B cell proliferation	12	1.55239	4.58382e-07	CD79A, CD40, CD40LG, BCL6, LEF1, PTEN, BCL2, CD38, IL7R, RASGRP1, CARD11, ADA	705	45	19308	7.30326	0.00173576	0.00027608	0.000271272
GOTERM_BP_DIRECT	GO:0006935~chemotaxis	19	2.45796	5.10033e-07	CCR1, CX3CR1, FPR1, IL16, RNASE2, PLD1, TYMP, CXCL10, CXCL11, CYSLTR1, CCL8, CCL5, ACKR4, C3AR1, CCL2, CCR7, PLP2, CCR6, CCR2	705	123	19308	4.23055	0.00193116	0.00027608	0.000271272
GOTERM_BP_DIRECT	GO:0030890~positive regulation of B cell proliferation	12	1.55239	5.82754e-07	CD74, CDKN1A, CD40, BCL6, CD81, GPR183, FCRL3, BCL2, CD38, TLR4, CARD11, ADA	705	46	19308	7.1445	0.0022062	0.00027608	0.000271272
GOTERM_BP_DIRECT	GO:0019722~calcium-mediated signaling	16	2.06986	1.11354e-06	CCR1, CX3CR1, EDN1, MCTP1, CD3E, SELE, NCALD, ZAP70, FCGR3A, EDNRB, ACKR4, CCR7, CCR6, LAT, ADA, CCR2	705	92	19308	4.763	0.00421142	0.000468923	0.000460758
GOTERM_BP_DIRECT	GO:0048661~positive regulation of smooth muscle cell proliferation	14	1.81113	1.25832e-06	EDN1, CALCRL, STAT1, AKR1B1, PTGS2, THBS1, TGFBR2, IL6, MYC, CCL5, NAMPT, RBPMS2, CDH13, TLR4	705	70	19308	5.47745	0.00475768	0.000476904	0.000468599
GOTERM_BP_DIRECT	GO:0042110~T cell activation	12	1.55239	1.76214e-06	CD2, FKBP1A, ZAP70, CD8B, CD7, RAB29, CD3G, CD3E, RASGRP1, LY9, LAT, ADA	705	51	19308	6.44406	0.00665625	0.000607136	0.000596564
GOTERM_BP_DIRECT	GO:0050729~positive regulation of inflammatory response	17	2.19922	2.36256e-06	IL33, CEBPA, CEBPB, PLA2G2A, SERPINE1, GPR4, IL16, IL1RL1, NFKBIZ, S100A12, ZP3, S100A9, TLR4, S100A8, TLR3, CCR2, TLR2	705	110	19308	4.23257	0.00891414	0.00071551	0.00070305
GOTERM_BP_DIRECT	GO:0032735~positive regulation of interleukin-12 production	11	1.42303	2.51034e-06	CD40, CD40LG, RIPK2, IRF1, LAPTM5, IL16, CCR7, TLR4, TLR3, IDO1, TLR2	705	43	19308	7.00604	0.00946909	0.00071551	0.00070305
GOTERM_BP_DIRECT	GO:0007166~cell surface receptor signaling pathway	30	3.88098	2.64304e-06	CD274, IFITM1, IGSF6, CALCRL, SIGLEC9, KLRB1, CD3G, CD3E, CD3D, FCGR3A, CYSLTR1, EDNRB, CCL2, CD14, CCR1, EDN1, IL1R1, FCRL6, FCRL3, CD2, CXCL10, ADGRD1, FCGR2A, EVL, TNFRSF25, KLRD1, CD247, IL7R, CLEC2D, BIRC3	705	305	19308	2.69383	0.00996715	0.00071551	0.00070305
GOTERM_BP_DIRECT	GO:0042102~positive regulation of T cell proliferation	13	1.68176	3.43797e-06	CD274, VCAM1, CD3E, SLC7A1, IL6, PNP, CD40LG, DNAJA3, CCL5, HLA-DPB1, ZP3, CARD11, HLA-DPA1	705	65	19308	5.47745	0.0129454	0.000868661	0.000853534
GOTERM_BP_DIRECT	GO:0043066~negative regulation of apoptotic process	42	5.43338	4.36405e-06	PRR5, CDKN1A, FCMR, LEF1, PTEN, AKR1B1, PIK3R1, THBS1, FOXO1, IFIT3, HSP90B1, SOCS3, EDNRB, CCND2, CBS, MYC, PIM1, CD38, VHL, TIMP1, TXNDC5, NQO1, CD74, NPM1, XBP1, BCL11B, HGF, NME2, VEGFB, HIGD2A, IL6, CD40LG, DNAJA3, CCNG1, BCL3, IL2RB, WNK3, BCL2, ANGPTL4, ATF5, PTMA, BIRC3	705	526	19308	2.18681	0.0164038	0.00100062	0.000983191
GOTERM_BP_DIRECT	GO:0002181~cytoplasmic translation	15	1.94049	4.48825e-06	RPL21, RPL13A, RPL10A, RPS4X, RPS14, RPS28, RPL36, RPL14, RPL24, RPL13, RPS20, RPS27A, RPL18, RPL17, RPS13	705	90	19308	4.56454	0.0168666	0.00100062	0.000983191
GOTERM_BP_DIRECT	GO:0051092~positive regulation of NF-kappaB transcription factor activity	20	2.58732	6.14889e-06	CX3CR1, NPM1, CD40, PRKCH, RIPK2, STAT3, IRAK3, ICAM1, TRIM8, CD40LG, TRAF5, S100A12, S100A9, TLR4, S100A8, IL18R1, TRIM22, CARD11, TLR3, TLR2	705	160	19308	3.4234	0.0230349	0.00129468	0.00127214
GOTERM_BP_DIRECT	GO:0009410~response to xenobiotic stimulus	25	3.23415	8.13294e-06	NNMT, ABCB1, HSP90AB1, ABAT, ATP1A1, PTGS2, THBS1, ACACB, AGPAT2, PNP, MYC, TSPO, CD38, HMGCS2, TIMP4, LYN, SREBF1, HSP90AA1, STAT1, CYBB, TGFBR2, APEX1, LTA, BCL2, PLIN2	705	240	19308	2.85284	0.0303537	0.00162231	0.00159406
GOTERM_BP_DIRECT	GO:0019886~antigen processing and presentation of exogenous peptide antigen via MHC class II	9	1.16429	8.6166e-06	CD74, HLA-DMA, FCER1G, HLA-DPB1, HLA-DRA, IFI30, HLA-DOB, HLA-DPA1, HLA-DQB1	705	30	19308	8.21617	0.0321296	0.00163285	0.00160441
GOTERM_BP_DIRECT	GO:0071347~cellular response to interleukin-1	14	1.81113	2.23094e-05	EDN1, CEBPB, CD40, AQP4, TFPI, ICAM1, CCL8, MYC, CCL5, CCL2, CHI3L1, HAS2, GBP2, GBP3	705	90	19308	4.26024	0.0810775	0.00402631	0.0039562
GOTERM_BP_DIRECT	GO:0002250~adaptive immune response	36	4.65718	2.40291e-05	CX3CR1, CD274, CD3G, CD3E, CD3D, JCHAIN, CD79B, CD79A, HLA-DMA, TNFRSF17, HLA-DOB, SLAMF1, HLA-DPA1, EOMES, LYN, ERAP2, TRAT1, CD160, RIPK2, CRTAM, TAP2, HLA-C, TAP1, LIME1, MCOLN2, ZAP70, CD8B, GPR183, CD7, HLA-DPB1, HLA-DRA, KLRD1, CD247, LAT, SKAP1, HLA-DQB1	705	451	19308	2.18612	0.0870474	0.00413956	0.00406747
GOTERM_BP_DIRECT	GO:0032760~positive regulation of tumor necrosis factor production	15	1.94049	3.79316e-05	IL33, RIPK2, STAT3, CYBB, PIK3R1, RASGRP1, THBS1, CD2, FCGR3A, IL6, CD14, TLR4, TLR3, CCR2, TLR2	705	108	19308	3.80378	0.133907	0.00625047	0.00614162
GOTERM_BP_DIRECT	GO:0051607~defense response to virus	23	2.97542	4.6367e-05	IL33, FCN3, IFITM1, CD40, DTX3L, RSAD2, STAT1, MX2, PARP9, RNASE2, IFIT3, IFI44L, IFIT2, PLSCR1, IL6, IFI16, GPAM, IRF1, BCL2, TRIM22, TLR3, GBP3, TLR2	705	233	19308	2.70346	0.16116	0.00732213	0.00719462
GOTERM_BP_DIRECT	GO:0032496~response to lipopolysaccharide	18	2.32859	6.17012e-05	GGT5, CD96, EDN1, VCAM1, CSF1, SLC11A1, MGST1, IRAK3, PTGS2, SELE, LTA, CCR7, S100A9, TLR4, S100A8, TIMP4, IDO1, TLR2	705	157	19308	3.13994	0.208523	0.0093539	0.00919101
GOTERM_BP_DIRECT	GO:0006959~humoral immune response	11	1.42303	6.53426e-05	ST6GAL1, IL6, ALOX5, GPR183, LTA, BCL2, CCL2, CCR6, CCR2, JCHAIN, HLA-DQB1	705	61	19308	4.93868	0.219372	0.00952493	0.00935906
GOTERM_BP_DIRECT	GO:0071222~cellular response to lipopolysaccharide	20	2.58732	8.60827e-05	CX3CR1, CD274, XBP1, CEBPB, CD40, SERPINE1, TFPI, ICAM1, CXCL10, CXCL11, IL6, EDNRB, PLSCR3, MRC1, TSPO, CCL2, CD14, HMGCS2, CD68, TLR4	705	193	19308	2.83806	0.278388	0.0120835	0.011873
GOTERM_BP_DIRECT	GO:0045087~innate immune response	42	5.43338	8.97461e-05	C1QB, CX3CR1, CSF1, C1R, LY9, IFIT3, IFIT2, JCHAIN, TRIM8, C7, TRIM4, IFI16, S100A12, CD14, APOL1, TRIM22, SLAMF1, LYN, FCER1G, DTX3L, RSAD2, CD160, RIPK2, MX2, CYBB, HLA-C, PARP9, PARP14, MCOLN2, ZAP70, GZMM, IGLL1, SERPING1, PPARG, PTX3, S100A9, TLR4, S100A8, TLR3, C1QC, MSRB1, TLR2	705	599	19308	1.92031	0.288339	0.0121118	0.0119009
GOTERM_BP_DIRECT	GO:0007584~response to nutrient	12	1.55239	9.26762e-05	NQO1, POR, VCAM1, STAT1, PTEN, LTA, CYBB, PPARG, HMGCS2, A2M, CD3E, TGFBR2	705	76	19308	4.3243	0.296199	0.0121118	0.0119009
GOTERM_BP_DIRECT	GO:0050870~positive regulation of T cell activation	8	1.03493	0.00015513	HLA-DMA, HLA-DPB1, HLA-DRA, CCL2, HLA-DOB, CCR2, HLA-DPA1, HLA-DQB1	705	33	19308	6.63933	0.444557	0.0195981	0.0192568
GOTERM_BP_DIRECT	GO:0032869~cellular response to insulin stimulus	14	1.81113	0.000168494	XBP1, STAT1, PTEN, GPT, PIK3R1, FOXO1, APRT, RAB10, PAK1, RAB15, MYC, PPARG, HMGCS2, LPIN1	705	109	19308	3.51763	0.471993	0.0205997	0.020241
GOTERM_BP_DIRECT	GO:0010574~regulation of vascular endothelial growth factor production	4	0.517464	0.00018784	IL6, AQP4, NDRG2, CCR2	705	4	19308	27.3872	0.509329	0.0214948	0.0211205
GOTERM_BP_DIRECT	GO:0019221~cytokine-mediated signaling pathway	17	2.19922	0.000190284	CCR1, STAT5A, CEBPA, STAT1, RIPK2, IL1R2, STAT3, IRAK3, IL16, OSMR, IL6, IL2RB, STAT4, CCL2, PLP2, IL7R, CCR2	705	156	19308	2.98451	0.513854	0.0214948	0.0211205
GOTERM_BP_DIRECT	GO:0002503~peptide antigen assembly with MHC class II protein complex	6	0.776197	0.000198501	HLA-DMA, HLA-DPB1, HLA-DRA, HLA-DOB, HLA-DPA1, HLA-DQB1	705	16	19308	10.2702	0.528762	0.0214948	0.0211205
GOTERM_BP_DIRECT	GO:0050862~positive regulation of T cell receptor signaling pathway	6	0.776197	0.000198501	TRAT1, CD81, RAB29, CCR7, CARD11, ADA	705	16	19308	10.2702	0.528762	0.0214948	0.0211205
GOTERM_BP_DIRECT	GO:0070098~chemokine-mediated signaling pathway	11	1.42303	0.000214116	CX3CR1, CCR1, CXCL10, CXCL11, CCL8, CCL5, ACKR4, CCL2, CCR6, ACKR1, CCR2	705	70	19308	4.30371	0.555848	0.0225417	0.0221491
GOTERM_BP_DIRECT	GO:0050852~T cell receptor signaling pathway	14	1.81113	0.000221596	RIPK2, CD3G, BTN3A2, CD3E, LIME1, CD3D, ZAP70, CD8B, NFKBIZ, HLA-DPB1, CD247, ADA, SKAP1, HLA-DQB1	705	112	19308	3.4234	0.568265	0.0226986	0.0223034
GOTERM_BP_DIRECT	GO:0019882~antigen processing and presentation	9	1.16429	0.000267882	RAB10, CD74, HLA-DMA, HLA-DPB1, HLA-DRA, HLA-C, HLA-DOB, HLA-DPA1, HLA-DQB1	705	47	19308	5.24436	0.637746	0.0254055	0.0249631
GOTERM_BP_DIRECT	GO:0002381~immunoglobulin production involved in immunoglobulin mediated immune response	6	0.776197	0.000272805	HLA-DMA, HLA-DPB1, HLA-DRA, HLA-DOB, HLA-DPA1, HLA-DQB1	705	17	19308	9.66608	0.644444	0.0254055	0.0249631
GOTERM_BP_DIRECT	GO:0002407~dendritic cell chemotaxis	6	0.776197	0.000272805	CCR1, CCL5, GPR183, CCR7, CCR6, CCR2	705	17	19308	9.66608	0.644444	0.0254055	0.0249631
GOTERM_BP_DIRECT	GO:0007568~aging	19	2.45796	0.000274836	SREBF1, NQO1, VCAM1, STAT3, PTEN, ABAT, PTGS2, TGFBR2, EDNRB, APEX1, NAMPT, TSPO, SERPING1, SCAP, TIMP1, CD68, ADA, CTSC, FADS1	705	194	19308	2.68225	0.647171	0.0254055	0.0249631
GOTERM_BP_DIRECT	GO:0045954~positive regulation of natural killer cell mediated cytotoxicity	7	0.905563	0.000283433	NCR3, CD160, KLRC4, CRTAM, KLRD1, PVR, RASGRP1	705	26	19308	7.37349	0.658485	0.0255765	0.0251311
GOTERM_BP_DIRECT	GO:0010951~negative regulation of endopeptidase activity	16	2.06986	0.000293349	SERPINA3, SERPINB1, SERPINE1, RARRES1, CRIM1, FURIN, TFPI, SERPINB8, C3, PTTG1, CD109, CPAMD8, SERPING1, TIMP1, A2M, TIMP4	705	146	19308	3.00134	0.671086	0.0258557	0.0254054
GOTERM_BP_DIRECT	GO:0070233~negative regulation of T cell apoptotic process	5	0.646831	0.000308684	CCL5, BCL3, BCL2, IL7R, IDO1	705	10	19308	13.6936	0.689662	0.025998	0.0255453
GOTERM_BP_DIRECT	GO:2000563~positive regulation of CD4-positive, alpha-beta T cell proliferation	5	0.646831	0.000308684	RIPK2, CD81, CD3E, CARD11, TGFBR2	705	10	19308	13.6936	0.689662	0.025998	0.0255453
GOTERM_BP_DIRECT	GO:0045766~positive regulation of angiogenesis	17	2.19922	0.000337024	CX3CR1, XBP1, CD40, HGF, STAT3, SERPINE1, VEGFB, CYBB, THBS1, TGFBR2, C3, CYSLTR1, FGF18, C3AR1, CHI3L1, ANGPTL4, TLR3	705	164	19308	2.83892	0.721276	0.0277678	0.0272843
GOTERM_BP_DIRECT	GO:0051770~positive regulation of nitric-oxide synthase biosynthetic process	6	0.776197	0.000366451	IL33, STAT1, NAMPT, CCL2, TLR4, TLR2	705	18	19308	9.12908	0.750702	0.02955	0.0290354
GOTERM_BP_DIRECT	GO:0045059~positive thymic T cell selection	5	0.646831	0.000471106	CD74, ZAP70, CD3G, CD3E, CD3D	705	11	19308	12.4487	0.832356	0.0371978	0.03655
GOTERM_BP_DIRECT	GO:0032757~positive regulation of interleukin-8 production	10	1.29366	0.000556819	CD2, CD74, IL6, STAT3, SERPINE1, CHI3L1, CD14, TLR4, TLR3, TLR2	705	65	19308	4.21342	0.878875	0.0430683	0.0423183
GOTERM_BP_DIRECT	GO:0006952~defense response	11	1.42303	0.000579731	IL32, STAT5A, CYSLTR1, STAT1, MX2, STAT3, STAT4, CYBB, TAP1, ACKR1, PTPRCAP	705	79	19308	3.81341	0.888955	0.0436864	0.0429256
GOTERM_BP_DIRECT	GO:0006633~fatty acid biosynthetic process	9	1.16429	0.00062312	ACLY, HACD1, XBP1, ACSM3, FASN, ELOVL6, HSD17B12, ACACB, ACACA	705	53	19308	4.65066	0.905802	0.0436864	0.0429256
GOTERM_BP_DIRECT	GO:0002504~antigen processing and presentation of peptide or polysaccharide antigen via MHC class II	6	0.776197	0.000624147	HLA-DMA, HLA-DPB1, HLA-DRA, HLA-DOB, HLA-DPA1, HLA-DQB1	705	20	19308	8.21617	0.906169	0.0436864	0.0429256
GOTERM_BP_DIRECT	GO:0050850~positive regulation of calcium-mediated signaling	6	0.776197	0.000624147	ZAP70, P2RX5, TRAT1, CDH13, CD3E, ADA	705	20	19308	8.21617	0.906169	0.0436864	0.0429256
GOTERM_BP_DIRECT	GO:0007259~JAK-STAT cascade	8	1.03493	0.000633971	STAT5A, SOCS3, DAB1, STAT1, STAT3, STAT4, CCL2, CCR2	705	41	19308	5.34385	0.9096	0.0436864	0.0429256
GOTERM_BP_DIRECT	GO:0032733~positive regulation of interleukin-10 production	8	1.03493	0.000633971	CD274, IL6, CD40LG, HGF, STAT3, BCL3, TLR4, TLR2	705	41	19308	5.34385	0.9096	0.0436864	0.0429256
GOTERM_BP_DIRECT	GO:0006953~acute-phase response	8	1.03493	0.000737156	SERPINA3, IL6, CD163, CEBPB, PLSCR1, STAT3, SAA2, A2M	705	42	19308	5.21662	0.938876	0.0498897	0.0490209
GOTERM_BP_DIRECT	GO:0006084~acetyl-CoA metabolic process	4	0.517464	0.000888879	FASN, HMGCS2, ACACB, ACACA	705	6	19308	18.2582	0.965622	0.0590137	0.057986
GOTERM_BP_DIRECT	GO:0006915~apoptotic process	39	5.04528	0.000903112	CYFIP2, STEAP3, PLEKHF1, EI24, BRAT1, PTEN, FOXO1, PAK1, DRAM1, RAD21, TNFSF10, PIM1, C19ORF12, CD14, DEDD, CTSC, BOK, XBP1, RIPK2, ZBTB16, GZMA, CKAP2, ZDHHC16, TGFBR2, CD2, PLSCR1, GZMM, PLSCR3, IRF1, TRAF5, LTA, BCL2, MAL, CHI3L1, TNFRSF25, S100A9, S100A8, BIRC3, TLR2	705	607	19308	1.75964	0.967429	0.0590137	0.057986
GOTERM_BP_DIRECT	GO:0007159~leukocyte cell-cell adhesion	7	0.905563	0.000926219	VCAM1, CD40LG, CCL5, ITGA5, SELE, ICAM1, FERMT3	705	32	19308	5.99096	0.970163	0.0594978	0.0584617
GOTERM_BP_DIRECT	GO:1901224~positive regulation of NIK/NF-kappaB signaling	10	1.29366	0.000963991	EDN1, PTP4A3, LAPTM5, C20ORF27, CD14, TLR4, IL18R1, TLR3, LIMS1, TLR2	705	70	19308	3.91246	0.974146	0.0608921	0.0598317
GOTERM_BP_DIRECT	GO:0001503~ossification	11	1.42303	0.00103586	TWSG1, IFITM1, SLC26A2, CSF1, CDH11, LRRC17, BCL2, SPP1, CHRDL2, RUNX3, GPM6B	705	85	19308	3.54423	0.980316	0.0643591	0.0632383
GOTERM_BP_DIRECT	GO:0001666~response to hypoxia	17	2.19922	0.00105392	VCAM1, SLC2A1, VEGFB, ABAT, PLOD1, THBS1, TGFBR2, HSP90B1, TGFBR3, PAK1, LTA, CD38, SCAP, ANGPTL4, ADA, HMOX2, TLR2	705	182	19308	2.55815	0.981619	0.0644251	0.0633032
GOTERM_BP_DIRECT	GO:0014065~phosphatidylinositol 3-kinase signaling	8	1.03493	0.00112819	PRR5, EDN1, FCGR3A, XBP1, CD160, PTEN, TYRO3, PIK3R1	705	45	19308	4.86884	0.986133	0.0657819	0.0646364
GOTERM_BP_DIRECT	GO:0031100~animal organ regeneration	8	1.03493	0.00112819	TGFBR3, CDKN1A, NNMT, ATIC, HGF, PPARG, LPIN1, TGFBR2	705	45	19308	4.86884	0.986133	0.0657819	0.0646364
GOTERM_BP_DIRECT	GO:0032722~positive regulation of chemokine production	8	1.03493	0.00112819	IL33, IL1RL1, CD74, IL6, RIPK2, TLR4, TLR3, TLR2	705	45	19308	4.86884	0.986133	0.0657819	0.0646364
GOTERM_BP_DIRECT	GO:0090026~positive regulation of monocyte chemotaxis	6	0.776197	0.00123729	CX3CR1, CCR1, CXCL10, CCL5, SERPINE1, CCR2	705	23	19308	7.1445	0.990834	0.0699897	0.0687709
GOTERM_BP_DIRECT	GO:0060252~positive regulation of glial cell proliferation	6	0.776197	0.00123729	LYN, IL6, PRKCH, MYC, LTA, TSPO	705	23	19308	7.1445	0.990834	0.0699897	0.0687709
GOTERM_BP_DIRECT	GO:0030335~positive regulation of cell migration	21	2.71669	0.00129579	LYN, CCR1, CD274, XBP1, EDN1, TNFAIP6, CSF1, HGF, SEMA4B, LEF1, STAT3, PIK3R1, RHOC, THBS1, MIR208A, PAK1, CCL5, CDH13, HAS2, ITGA5, FERMT3	705	258	19308	2.22919	0.992659	0.0722213	0.0709636
GOTERM_BP_DIRECT	GO:0045471~response to ethanol	14	1.81113	0.00142421	SREBF1, NQO1, ST6GAL1, VCAM1, STAT3, TNC, ABAT, RPL10A, ICAM1, RPS4X, MYC, CD14, HMGCS2, S100A8	705	136	19308	2.81927	0.995491	0.0782286	0.0768663
GOTERM_BP_DIRECT	GO:0021955~central nervous system neuron axonogenesis	4	0.517464	0.00151341	HSP90AA1, HSP90AB1, PTEN, B4GALT6	705	7	19308	15.6498	0.996786	0.0819403	0.0805133
GOTERM_BP_DIRECT	GO:0006636~unsaturated fatty acid biosynthetic process	5	0.646831	0.00173437	SCD, ELOVL2, ELOVL6, ELOVL7, FADS1	705	15	19308	9.12908	0.998611	0.0912952	0.0897054
GOTERM_BP_DIRECT	GO:0002523~leukocyte migration involved in inflammatory response	5	0.646831	0.00173437	ALOX5, CCR6, SELE, S100A9, S100A8	705	15	19308	9.12908	0.998611	0.0912952	0.0897054
GOTERM_BP_DIRECT	GO:2000353~positive regulation of endothelial cell apoptotic process	6	0.776197	0.00183938	XBP1, CD40, CD40LG, CD160, CCL2, THBS1	705	25	19308	6.57294	0.999068	0.094307	0.0926647
GOTERM_BP_DIRECT	GO:0043123~positive regulation of I-kappaB kinase/NF-kappaB signaling	17	2.19922	0.00184135	CD74, CD40, RIPK2, SECTM1, RHOC, TRIM8, FKBP1A, TRAF5, TNFSF10, S100A12, CCR7, TLR4, APOL3, TRIM22, CARD11, TLR3, BIRC3	705	192	19308	2.42491	0.999074	0.094307	0.0926647
GOTERM_BP_DIRECT	GO:0007204~positive regulation of cytosolic calcium ion concentration	15	1.94049	0.00208361	CCR1, CX3CR1, RIC3, EDN1, FPR1, CACNA1C, CYSLTR1, C1QTNF1, EDNRB, ACKR4, C3AR1, CD38, CCR7, CCR6, CCR2	705	159	19308	2.5837	0.999631	0.105292	0.103458
GOTERM_BP_DIRECT	GO:0035425~autocrine signaling	4	0.517464	0.00235599	CX3CR1, CD68, S100A9, S100A8	705	8	19308	13.6936	0.999869	0.115964	0.113944
GOTERM_BP_DIRECT	GO:0046631~alpha-beta T cell activation	4	0.517464	0.00235599	CD3G, CD247, CD3E, CD3D	705	8	19308	13.6936	0.999869	0.115964	0.113944
GOTERM_BP_DIRECT	GO:0009615~response to virus	12	1.55239	0.0024302	EEF1G, IFITM1, CCL8, RSAD2, CCL5, MX2, BCL3, IRAK3, BANF1, TRIM22, IFIT3, IFIT2	705	111	19308	2.96078	0.999901	0.118083	0.116026
GOTERM_BP_DIRECT	GO:0008217~regulation of blood pressure	10	1.29366	0.00249193	EDN1, EDNRB, COL1A2, ERAP2, ACSM3, ANPEP, PPARG, ATP1A1, PTGS2, MYH6	705	80	19308	3.4234	0.999922	0.11955	0.117468
GOTERM_BP_DIRECT	GO:0030101~natural killer cell activation	6	0.776197	0.00263179	CD2, FCGR3A, NCR3, IL2RB, RASGRP1, IL18R1	705	27	19308	6.08605	0.999954	0.123142	0.120997
GOTERM_BP_DIRECT	GO:0032753~positive regulation of interleukin-4 production	6	0.776197	0.00263179	IL33, CEBPB, FCER1G, CD40LG, CD3E, ZP3	705	27	19308	6.08605	0.999954	0.123142	0.120997
GOTERM_BP_DIRECT	GO:0031663~lipopolysaccharide-mediated signaling pathway	7	0.905563	0.00268696	LYN, RIPK2, CCL5, CCL2, CD14, TLR4, TLR2	705	39	19308	4.91566	0.999963	0.12419	0.122027
GOTERM_BP_DIRECT	GO:0042832~defense response to protozoan	6	0.776197	0.00310916	BATF2, CD40, SLC11A1, BCL3, GBP2, GBP4	705	28	19308	5.86869	0.999993	0.141972	0.1395
GOTERM_BP_DIRECT	GO:0046641~positive regulation of alpha-beta T cell proliferation	4	0.517464	0.00343864	ZAP70, RIPK2, CD3E, CCR2	705	9	19308	12.1721	0.999998	0.155148	0.152446
GOTERM_BP_DIRECT	GO:0045727~positive regulation of translation	10	1.29366	0.0034797	RPS4X, RBM3, IL6, NPM1, MYC, BCL3, CIRBP, PLD1, THBS1, LARP6	705	84	19308	3.26039	0.999998	0.155154	0.152452
GOTERM_BP_DIRECT	GO:0033209~tumor necrosis factor-mediated signaling pathway	8	1.03493	0.00368696	STAT1, TMSB4X, TRAF5, TNFRSF17, TNFRSF25, TXNDC17, LIMS1, BIRC3	705	55	19308	3.9836	0.999999	0.160533	0.157737
GOTERM_BP_DIRECT	GO:0071407~cellular response to organic cyclic compound	8	1.03493	0.00368696	MSR1, CEBPA, CEBPB, HSP90AB1, STAT1, CCL5, STAT3, CCL2	705	55	19308	3.9836	0.999999	0.160533	0.157737
GOTERM_BP_DIRECT	GO:0045944~positive regulation of transcription from RNA polymerase II promoter	63	8.15006	0.00372741	CD40, CD81, ARID4A, ETS2, MYC, NAMPT, HEY2, SUMO2, EOMES, TEAD4, SREBF1, EDN1, RIPK2, HGF, SLC11A1, CKAP2, NME2, ZFX, PLSCR1, IRF1, CDH13, HOXB2, PPARG, ATF5, TLR4, PTMA, SKAP1, TLR3, TLR2, CEBPA, CEBPB, DLX2, CEBPD, LEF1, PIK3R1, FOXO1, IFI16, NRIP1, STAT4, STOX1, E2F8, STAT5A, IL33, NPM1, XBP1, BCL11B, STAT1, VDR, ZBTB16, IRX3, STAT3, AP3D1, NR1D2, TBX5, CXCL10, IL6, TEF, APEX1, BCL3, CAMK1, LP…	705	1204	19308	1.43305	0.999999	0.160533	0.157737
GOTERM_BP_DIRECT	GO:0060326~cell chemotaxis	9	1.16429	0.00421901	CX3CR1, CCR1, VCAM1, HGF, LEF1, ACKR4, CCR7, CCR6, CCR2	705	71	19308	3.47162	1	0.177593	0.1745
GOTERM_BP_DIRECT	GO:0032332~positive regulation of chondrocyte differentiation	5	0.646831	0.00438594	POR, PKDCC, ZBTB16, FGF18, BMPR1B	705	19	19308	7.20717	1	0.177593	0.1745
GOTERM_BP_DIRECT	GO:0010243~response to organonitrogen compound	5	0.646831	0.00438594	CDKN1A, NNMT, CCNG1, MGST1, TNIK	705	19	19308	7.20717	1	0.177593	0.1745
GOTERM_BP_DIRECT	GO:0010759~positive regulation of macrophage chemotaxis	5	0.646831	0.00438594	CSF1, CCL5, C3AR1, THBS1, SLAMF1	705	19	19308	7.20717	1	0.177593	0.1745
GOTERM_BP_DIRECT	GO:0035338~long-chain fatty-acyl-CoA biosynthetic process	5	0.646831	0.00438594	HACD1, ELOVL2, ELOVL6, ELOVL7, HSD17B12	705	19	19308	7.20717	1	0.177593	0.1745
GOTERM_BP_DIRECT	GO:0050776~regulation of immune response	7	0.905563	0.00444021	FKBP1A, FCGR3A, CD40, FCGR2A, BCL6, CD8B, IRF1	705	43	19308	4.45839	1	0.177593	0.1745
GOTERM_BP_DIRECT	GO:0001934~positive regulation of protein phosphorylation	17	2.19922	0.00448591	LYN, PRR5, CD74, CDKN1A, XBP1, HSP90AA1, CD40, BRAT1, HGF, VEGFB, RASGRP1, C3, PAK1, EDNRB, CCND2, FGF18, TNIK	705	210	19308	2.21706	1	0.177593	0.1745
GOTERM_BP_DIRECT	GO:0070374~positive regulation of ERK1 and ERK2 cascade	18	2.32859	0.00449839	CCR1, CD74, RIPK2, PLA2G2A, PTEN, VEGFB, GPBAR1, RASGRP1, ICAM1, CCL8, CCL5, GPR183, FGF18, CCL2, CHI3L1, CCR7, TLR4, SLAMF1	705	229	19308	2.15271	1	0.177593	0.1745
GOTERM_BP_DIRECT	GO:0007267~cell-cell signaling	18	2.32859	0.00471511	CCR1, CX3CR1, EDN1, FGFBP2, TNFAIP6, TBX5, AREG, CXCL10, CXCL11, CCL8, CCL5, FGF18, NAMPT, TNFSF10, LTA, GRAP, S100A9, FADS1	705	230	19308	2.14335	1	0.18423	0.181021
GOTERM_BP_DIRECT	GO:0002544~chronic inflammatory response	4	0.517464	0.00478005	VCAM1, THBS1, S100A9, S100A8	705	10	19308	10.9549	1	0.184861	0.181642
GOTERM_BP_DIRECT	GO:0007165~signal transduction	65	8.4088	0.00505585	TNFAIP6, FAM13B, CTNND2, SECTM1, GRB14, CHL1, ANPEP, NAMPT, TNFSF10, CD38, TIMP1, CCR6, CLIC2, MAP3K6, CD53, PRKCH, RIPK2, FLT3LG, IL16, TRAF5, TYRO3, LTA, TNFRSF25, PPARG, ZP3, TLR3, CARD11, TLR2, CD274, RASL12, RRAD, FPR1, ADCY3, PIK3R1, AGAP3, NDRG2, RASGRP1, TYMP, C3, CD79B, IL1RL1, CCL8, SPP1, CCL2, TNFRSF17, FAM83B, IL32, LYN, NPM1, ERAP2, TRAT1, STAT1, TXNRD1, STAT3, MOK, CXCL10, P2RX5, CX…	705	1267	19308	1.40503	1	0.193552	0.190182
GOTERM_BP_DIRECT	GO:0043032~positive regulation of macrophage activation	5	0.646831	0.00532639	IL33, IL1RL1, CEBPA, THBS1, TLR4	705	20	19308	6.84681	1	0.20187	0.198355
GOTERM_BP_DIRECT	GO:0032689~negative regulation of interferon-gamma production	7	0.905563	0.00557959	IL33, CD96, IL1RL1, CD274, LAPTM5, TLR4, SLAMF1	705	45	19308	4.26024	1	0.209373	0.205727
GOTERM_BP_DIRECT	GO:0033138~positive regulation of peptidyl-serine phosphorylation	10	1.29366	0.00592237	IL6, PAK1, HSP90AA1, HSP90AB1, RIPK2, BCL2, CAMK1, PTGS2, STOX1, HDAC6	705	91	19308	3.00959	1	0.220057	0.216225
GOTERM_BP_DIRECT	GO:0002827~positive regulation of T-helper 1 type immune response	4	0.517464	0.0063959	RIPK2, SLC11A1, CCR2, HLA-DQB1	705	11	19308	9.95899	1	0.228684	0.224701
GOTERM_BP_DIRECT	GO:0045060~negative thymic T cell selection	4	0.517464	0.0063959	CD74, ZAP70, CCR7, CD3E	705	11	19308	9.95899	1	0.228684	0.224701
GOTERM_BP_DIRECT	GO:0071223~cellular response to lipoteichoic acid	4	0.517464	0.0063959	RIPK2, CD14, TLR4, TLR2	705	11	19308	9.95899	1	0.228684	0.224701
GOTERM_BP_DIRECT	GO:0045542~positive regulation of cholesterol biosynthetic process	4	0.517464	0.0063959	SREBF1, POR, SCAP, ABCG1	705	11	19308	9.95899	1	0.228684	0.224701
GOTERM_BP_DIRECT	GO:0071356~cellular response to tumor necrosis factor	13	1.68176	0.00725523	CEBPA, EDN1, CD40, VCAM1, THBS1, ICAM1, CCL8, CCL5, CCL2, CHI3L1, HAS2, GBP2, GBP3	705	146	19308	2.43859	1	0.250188	0.245832
GOTERM_BP_DIRECT	GO:0031398~positive regulation of protein ubiquitination	9	1.16429	0.00745321	AMER1, FKBP1A, NPM1, RIPK2, DNAJA3, LAPTM5, PRICKLE1, FBXO33, BIRC3	705	78	19308	3.16007	1	0.250188	0.245832
GOTERM_BP_DIRECT	GO:0007155~cell adhesion	33	4.26908	0.00748991	CX3CR1, NLGN1, SIGLEC9, TNFAIP6, CTNND2, TNC, THBS1, LY9, PCDH18, PTPRF, ICAM1, RELN, CHL1, SPP1, CCL2, SLAMF1, CCR1, IL32, CD96, VCAM1, CADM2, NME2, SELE, LYVE1, COL5A1, MYOT, FEZ1, CDH11, TYRO3, CNTN3, ITGA5, ADA, EPHA3	705	555	19308	1.62843	1	0.250188	0.245832
GOTERM_BP_DIRECT	GO:1904031~positive regulation of cyclin-dependent protein kinase activity	3	0.388098	0.00758482	CDKN1A, HSP90AB1, STOX1	705	4	19308	20.5404	1	0.250188	0.245832
GOTERM_BP_DIRECT	GO:0002455~humoral immune response mediated by circulating immunoglobulin	3	0.388098	0.00758482	CD81, BCL3, ZP3	705	4	19308	20.5404	1	0.250188	0.245832
GOTERM_BP_DIRECT	GO:0097398~cellular response to interleukin-17	3	0.388098	0.00758482	CXCL10, SOCS3, STAT3	705	4	19308	20.5404	1	0.250188	0.245832
GOTERM_BP_DIRECT	GO:0001550~ovarian cumulus expansion	3	0.388098	0.00758482	TNFAIP6, PTX3, BMPR1B	705	4	19308	20.5404	1	0.250188	0.245832
GOTERM_BP_DIRECT	GO:0051138~positive regulation of NK T cell differentiation	3	0.388098	0.00758482	ZBTB16, AP3D1, TGFBR2	705	4	19308	20.5404	1	0.250188	0.245832
GOTERM_BP_DIRECT	GO:0051131~chaperone-mediated protein complex assembly	5	0.646831	0.00759147	CCT2, HSP90AA1, HSP90AB1, BBS12, HOPX	705	22	19308	6.22437	1	0.250188	0.245832
GOTERM_BP_DIRECT	GO:0050731~positive regulation of peptidyl-tyrosine phosphorylation	10	1.29366	0.00781514	CD74, IL6, RELN, RIPK2, CD81, HGF, VEGFB, ITGA5, CD3E, ICAM1	705	95	19308	2.88287	1	0.253157	0.248749
GOTERM_BP_DIRECT	GO:0006631~fatty acid metabolic process	10	1.29366	0.00781514	C3, GGT5, MBLAC2, GPAM, ILVBL, PRKAR2B, FASN, ACOT2, CYP4B1, PPARG	705	95	19308	2.88287	1	0.253157	0.248749
GOTERM_BP_DIRECT	GO:0006412~translation	17	2.19922	0.00788728	RPL21, RPL13A, RPL10A, MRPL24, RPS4X, RPS14, MRPL20, RPS28, RPL36, RPL14, RPL24, RPL13, RPS20, RPS27A, RPL18, RPL17, RPS13	705	223	19308	2.08782	1	0.253329	0.248917
GOTERM_BP_DIRECT	GO:0045429~positive regulation of nitric oxide biosynthetic process	7	0.905563	0.00847673	EDN1, HSP90AA1, HSP90AB1, PTX3, PTGS2, TLR4, ICAM1	705	49	19308	3.91246	1	0.269973	0.265272
GOTERM_BP_DIRECT	GO:0046597~negative regulation of viral entry into host cell	5	0.646831	0.00892919	TRIM8, CD74, FCN3, IFITM1, PTX3	705	23	19308	5.95375	1	0.282014	0.277103
GOTERM_BP_DIRECT	GO:0030593~neutrophil chemotaxis	9	1.16429	0.00998864	CXCL10, CXCL11, CCL8, FCER1G, CCL5, S100A12, CCL2, S100A9, S100A8	705	82	19308	3.00592	1	0.312867	0.307419
GOTERM_BP_DIRECT	GO:0034097~response to cytokine	7	0.905563	0.0102711	CD274, STAT1, BCL2, TIMP1, OSMR, SELE, TIMP4	705	51	19308	3.75903	1	0.313345	0.307888
GOTERM_BP_DIRECT	GO:0035458~cellular response to interferon-beta	5	0.646831	0.0104117	IFI16, STAT1, IRF1, PYHIN1, TLR3	705	24	19308	5.70567	1	0.313345	0.307888
GOTERM_BP_DIRECT	GO:0014911~positive regulation of smooth muscle cell migration	5	0.646831	0.0104117	CCL5, MYC, BCL2, HAS2, TLR4	705	24	19308	5.70567	1	0.313345	0.307888
GOTERM_BP_DIRECT	GO:0006457~protein folding	14	1.81113	0.0104869	CCT2, HSPA8, RIC3, HSP90AA1, HSP90AB1, HSPE1, HSP90B1, FKBP1A, HSPH1, DNAJA3, DNLZ, PPIAL4A, MPDU1, TXNDC5	705	172	19308	2.22919	1	0.313345	0.307888
GOTERM_BP_DIRECT	GO:0001913~T cell mediated cytotoxicity	4	0.517464	0.0104999	GZMM, TAP2, IL7R, CTSC	705	13	19308	8.42684	1	0.313345	0.307888
GOTERM_BP_DIRECT	GO:0042761~very long-chain fatty acid biosynthetic process	4	0.517464	0.0104999	HACD1, ELOVL2, ELOVL6, ELOVL7	705	13	19308	8.42684	1	0.313345	0.307888
GOTERM_BP_DIRECT	GO:0007157~heterophilic cell-cell adhesion via plasma membrane cell adhesion molecules	7	0.905563	0.0112626	NLGN1, VCAM1, CRTAM, ITGA5, SELE, PVR, ICAM1	705	52	19308	3.68674	1	0.333141	0.327339
GOTERM_BP_DIRECT	GO:0008284~positive regulation of cell proliferation	32	4.13972	0.0113391	CSF1, CD81, LEF1, PTEN, TNC, THBS1, AREG, RPS4X, MIR208A, PAK1, EDNRB, CCND2, MYC, NAMPT, HAS2, TIMP1, STOX1, SLAMF1, LYN, NPM1, XBP1, EDN1, MATK, FLT3LG, OSMR, TGFBR2, CXCL10, IL6, TRAF5, FGF18, BCL2, IL7R	705	550	19308	1.59344	1	0.333141	0.327339
GOTERM_BP_DIRECT	GO:0060907~positive regulation of macrophage cytokine production	5	0.646831	0.0120446	CD74, RIPK2, LAPTM5, TLR4, TLR3	705	25	19308	5.47745	1	0.348465	0.342397
GOTERM_BP_DIRECT	GO:0007569~cell aging	5	0.646831	0.0120446	NPM1, DNAJA3, BCL2, LIMS1, ICAM1	705	25	19308	5.47745	1	0.348465	0.342397
GOTERM_BP_DIRECT	GO:0046718~viral entry into host cell	10	1.29366	0.0121934	PLSCR1, CD81, ANPEP, MRC1, TYRO3, ITGA5, PVR, SLC7A1, ICAM1, SLAMF1	705	102	19308	2.68502	1	0.350099	0.344003
GOTERM_BP_DIRECT	GO:0032755~positive regulation of interleukin-6 production	10	1.29366	0.0129435	IL33, CD74, IL6, XBP1, RIPK2, STAT3, IL16, TLR4, TLR3, TLR2	705	103	19308	2.65895	1	0.365587	0.35922
GOTERM_BP_DIRECT	GO:0045580~regulation of T cell differentiation	4	0.517464	0.0130065	CD2, CRTAM, CARD11, CCR2	705	14	19308	7.82492	1	0.365587	0.35922
GOTERM_BP_DIRECT	GO:0000902~cell morphogenesis	9	1.16429	0.0131143	CYFIP2, BCL6, VDR, HGF, STRADB, CDH11, SHROOM3, VHL, IL7R	705	86	19308	2.86611	1	0.365587	0.35922
GOTERM_BP_DIRECT	GO:0010811~positive regulation of cell-substrate adhesion	6	0.776197	0.0131187	HACD1, EGFLAM, HSD17B12, ITGA5, NID1, LIMS1	705	39	19308	4.21342	1	0.365587	0.35922
GOTERM_BP_DIRECT	GO:0034605~cellular response to heat	7	0.905563	0.0134448	LYN, CXCL10, CDKN1A, HSP90AA1, HSP90AB1, PTGS2, THBS1	705	54	19308	3.5502	1	0.371939	0.365462
GOTERM_BP_DIRECT	GO:0071353~cellular response to interleukin-4	5	0.646831	0.0138327	XBP1, HSP90AB1, FASN, MRC1, LEF1	705	26	19308	5.26678	1	0.377165	0.370597
GOTERM_BP_DIRECT	GO:0034341~response to interferon-gamma	5	0.646831	0.0138327	CD74, IFITM1, CD40, DNAJA3, SLC11A1	705	26	19308	5.26678	1	0.377165	0.370597
GOTERM_BP_DIRECT	GO:0070555~response to interleukin-1	6	0.776197	0.0145549	IL1R1, RIPK2, CD38, CHI3L1, IRAK3, SELE	705	40	19308	4.10809	1	0.393504	0.386651
GOTERM_BP_DIRECT	GO:0006986~response to unfolded protein	7	0.905563	0.0146396	HSPA8, HSP90AA1, TRAM1, HSPH1, HSP90AB1, HSPE1, THBS1	705	55	19308	3.48565	1	0.393504	0.386651
GOTERM_BP_DIRECT	GO:0050727~regulation of inflammatory response	10	1.29366	0.0153995	BCL6, IL1R1, ALOX5, TMSB4X, TNC, NR1D2, PTGS2, SELE, CCR2, BIRC3	705	106	19308	2.5837	1	0.411014	0.403857
GOTERM_BP_DIRECT	GO:0034142~toll-like receptor 4 signaling pathway	4	0.517464	0.0158245	LYN, RIPK2, CD14, TLR4	705	15	19308	7.30326	1	0.415756	0.408516
GOTERM_BP_DIRECT	GO:0043434~response to peptide hormone	7	0.905563	0.0159062	STAT5A, STAT1, STAT3, STAT4, TIMP1, AREG, TIMP4	705	56	19308	3.4234	1	0.415756	0.408516
GOTERM_BP_DIRECT	GO:0045668~negative regulation of osteoblast differentiation	7	0.905563	0.0159062	MIR208A, TWSG1, TNFAIP6, CRIM1, ID3, PPARG, AREG	705	56	19308	3.4234	1	0.415756	0.408516
GOTERM_BP_DIRECT	GO:0031295~T cell costimulation	6	0.776197	0.0160927	LYN, CD274, CD40LG, CD160, CD3E, CARD11	705	41	19308	4.00789	1	0.41775	0.410475
GOTERM_BP_DIRECT	GO:0032728~positive regulation of interferon-beta production	6	0.776197	0.017735	HSP90AA1, RIPK2, IRF1, TLR4, TLR3, TLR2	705	42	19308	3.91246	1	0.453313	0.445419
GOTERM_BP_DIRECT	GO:0001954~positive regulation of cell-matrix adhesion	5	0.646831	0.0178926	CSF1, CDH13, CCR7, CD3E, SKAP1	705	28	19308	4.89058	1	0.453313	0.445419
GOTERM_BP_DIRECT	GO:0030198~extracellular matrix organization	13	1.68176	0.0179439	FURIN, HSD17B12, ADAMTS4, ADAMTS15, EGFLAM, COL1A2, COL5A1, CRISPLD2, MMP28, BCL3, COL4A5, PTX3, ADAMTS9	705	165	19308	2.15778	1	0.453313	0.445419
GOTERM_BP_DIRECT	GO:0002830~positive regulation of type 2 immune response	3	0.388098	0.0180608	IL33, CD74, IDO1	705	6	19308	13.6936	1	0.453313	0.445419
GOTERM_BP_DIRECT	GO:0033634~positive regulation of cell-cell adhesion mediated by integrin	3	0.388098	0.0180608	CCL5, CD3E, SKAP1	705	6	19308	13.6936	1	0.453313	0.445419
GOTERM_BP_DIRECT	GO:0030501~positive regulation of bone mineralization	6	0.776197	0.0194844	PKDCC, VDR, ALOX5, FAM20C, BMPR1B, GPM6B	705	43	19308	3.82147	1	0.485827	0.477367
GOTERM_BP_DIRECT	GO:0006629~lipid metabolic process	15	1.94049	0.0198275	SREBF1, MID1IP1, FMO5, APOL4, ACLY, PC, FABP5, SCAP, AOX1, PPARG, ANGPTL4, PLTP, FADS1, PLA1A, BCAT2	705	207	19308	1.98458	1	0.490078	0.481544
GOTERM_BP_DIRECT	GO:0051289~protein homotetramerization	7	0.905563	0.0201561	AQP4, EVL, ACACB, ACACA, GNMT, CRYZ, ALDH9A1	705	59	19308	3.24933	1	0.490078	0.481544
GOTERM_BP_DIRECT	GO:0045671~negative regulation of osteoclast differentiation	5	0.646831	0.0201721	TNFAIP6, LRRC17, PIK3R1, TLR4, TLR3	705	29	19308	4.72194	1	0.490078	0.481544
GOTERM_BP_DIRECT	GO:0010033~response to organic substance	5	0.646831	0.0201721	TIMP1, CASQ1, CTSC, ABCG1, TIMP4	705	29	19308	4.72194	1	0.490078	0.481544
GOTERM_BP_DIRECT	GO:0022900~electron transport chain	7	0.905563	0.0217287	CYB5A, POR, STEAP4, CYBB, AKR1B1, DHRS3, IDO1	705	60	19308	3.19518	1	0.523052	0.513943
GOTERM_BP_DIRECT	GO:0098869~cellular oxidant detoxification	8	1.03493	0.0220813	TXNRD1, ALOX5AP, MGST1, GPX8, CLIC2, PTGS2, S100A9, TXNDC17	705	77	19308	2.84543	1	0.523052	0.513943
GOTERM_BP_DIRECT	GO:0045669~positive regulation of osteoblast differentiation	8	1.03493	0.0220813	CEBPA, IL6, IFITM1, CEBPB, CEBPD, HGF, FAM20C, BMPR1B	705	77	19308	2.84543	1	0.523052	0.513943
GOTERM_BP_DIRECT	GO:0045444~fat cell differentiation	8	1.03493	0.0220813	SREBF1, CEBPA, STEAP4, CEBPD, BBS12, ATF5, ALOXE3, FOXO1	705	77	19308	2.84543	1	0.523052	0.513943
GOTERM_BP_DIRECT	GO:0002548~monocyte chemotaxis	6	0.776197	0.0233135	IL6, CCL8, CCL5, S100A12, CCL2, CCR2	705	45	19308	3.65163	1	0.543667	0.534199
GOTERM_BP_DIRECT	GO:0009725~response to hormone	6	0.776197	0.0233135	LYN, NQO1, POR, SNRPN, TIMP1, TIMP4	705	45	19308	3.65163	1	0.543667	0.534199
GOTERM_BP_DIRECT	GO:0045860~positive regulation of protein kinase activity	7	0.905563	0.023382	CDKN1A, NPM1, DAB1, RELN, CSF1, CCR7, LAT	705	61	19308	3.1428	1	0.543667	0.534199
GOTERM_BP_DIRECT	GO:0072540~T-helper 17 cell lineage commitment	3	0.388098	0.0246797	IL6, STAT3, LY9	705	7	19308	11.7374	1	0.553468	0.54383
GOTERM_BP_DIRECT	GO:1903598~positive regulation of gap junction assembly	3	0.388098	0.0246797	IRX3, TBX5, HOPX	705	7	19308	11.7374	1	0.553468	0.54383
GOTERM_BP_DIRECT	GO:0034626~fatty acid elongation, polyunsaturated fatty acid	3	0.388098	0.0246797	ELOVL2, ELOVL6, ELOVL7	705	7	19308	11.7374	1	0.553468	0.54383
GOTERM_BP_DIRECT	GO:0019367~fatty acid elongation, saturated fatty acid	3	0.388098	0.0246797	ELOVL2, ELOVL6, ELOVL7	705	7	19308	11.7374	1	0.553468	0.54383
GOTERM_BP_DIRECT	GO:0034625~fatty acid elongation, monounsaturated fatty acid	3	0.388098	0.0246797	ELOVL2, ELOVL6, ELOVL7	705	7	19308	11.7374	1	0.553468	0.54383
GOTERM_BP_DIRECT	GO:0002606~positive regulation of dendritic cell antigen processing and presentation	3	0.388098	0.0246797	CD74, SLC11A1, CCR7	705	7	19308	11.7374	1	0.553468	0.54383
GOTERM_BP_DIRECT	GO:0051968~positive regulation of synaptic transmission, glutamatergic	5	0.646831	0.0252458	NLGN1, RELN, CCL2, PTGS2, CCR2	705	31	19308	4.4173	1	0.562833	0.553032
GOTERM_BP_DIRECT	GO:0045071~negative regulation of viral genome replication	6	0.776197	0.0253977	IFITM1, PLSCR1, IFI16, RSAD2, CCL5, BANF1	705	46	19308	3.57225	1	0.562909	0.553106
GOTERM_BP_DIRECT	GO:0033280~response to vitamin D	4	0.517464	0.0261778	CXCL10, SPP1, PTGS2, AQP3	705	18	19308	6.08605	1	0.57349	0.563503
GOTERM_BP_DIRECT	GO:0046426~negative regulation of JAK-STAT cascade	4	0.517464	0.0261778	SOCS3, DAB1, BCL3, VHL	705	18	19308	6.08605	1	0.57349	0.563503
GOTERM_BP_DIRECT	GO:0046330~positive regulation of JNK cascade	9	1.16429	0.0267288	RIPK2, TRAF5, CCR7, TNIK, TLR4, RASGRP1, TLR3, MAPK8IP1, SLAMF1	705	98	19308	2.51515	1	0.582197	0.572059
GOTERM_BP_DIRECT	GO:0002040~sprouting angiogenesis	5	0.646831	0.028045	LEF1, VEGFB, CDH13, THBS1, E2F8	705	32	19308	4.27926	1	0.607374	0.596797
GOTERM_BP_DIRECT	GO:0030224~monocyte differentiation	4	0.517464	0.0302637	IFI16, CSF1, FASN, PPARG	705	19	19308	5.76573	1	0.630769	0.619785
GOTERM_BP_DIRECT	GO:0048872~homeostasis of number of cells	4	0.517464	0.0302637	CCR7, IL7R, ZFX, CARD11	705	19	19308	5.76573	1	0.630769	0.619785
GOTERM_BP_DIRECT	GO:0060997~dendritic spine morphogenesis	4	0.517464	0.0302637	DOCK10, CTNND2, PTEN, HDAC6	705	19	19308	5.76573	1	0.630769	0.619785
GOTERM_BP_DIRECT	GO:0010744~positive regulation of macrophage derived foam cell differentiation	4	0.517464	0.0302637	MSR1, PRKCH, CSF1, PLA2G2A	705	19	19308	5.76573	1	0.630769	0.619785
GOTERM_BP_DIRECT	GO:0032695~negative regulation of interleukin-12 production	4	0.517464	0.0302637	CCR7, IRAK3, THBS1, SLAMF1	705	19	19308	5.76573	1	0.630769	0.619785
GOTERM_BP_DIRECT	GO:0051279~regulation of release of sequestered calcium ion into cytosol	4	0.517464	0.0302637	LYN, CASQ1, LIME1, TRDN	705	19	19308	5.76573	1	0.630769	0.619785
GOTERM_BP_DIRECT	GO:0009612~response to mechanical stimulus	7	0.905563	0.0308325	CSF1, STAT1, TNC, CHI3L1, PPARG, THBS1, TGFBR2	705	65	19308	2.94939	1	0.630769	0.619785
GOTERM_BP_DIRECT	GO:0006654~phosphatidic acid biosynthetic process	5	0.646831	0.0310216	GPAM, LPCAT4, LPIN1, PLD1, AGPAT2	705	33	19308	4.14958	1	0.630769	0.619785
GOTERM_BP_DIRECT	GO:0050821~protein stabilization	15	1.94049	0.0312028	CD74, CCT2, NPM1, HSP90AA1, HSP90AB1, PYHIN1, PTEN, ATP1B3, PIK3R1, IFI30, PER3, DNAJA3, DNLZ, PIM1, VHL	705	220	19308	1.86731	1	0.630769	0.619785
GOTERM_BP_DIRECT	GO:0007517~muscle organ development	9	1.16429	0.0312678	TEAD4, CXCL10, XBP1, ID3, KMT5B, NEB, ANKRD2, JPH1, KY	705	101	19308	2.44045	1	0.630769	0.619785
GOTERM_BP_DIRECT	GO:0098883~synapse disassembly	3	0.388098	0.032121	CX3CR1, C1QB, C1QC	705	8	19308	10.2702	1	0.630769	0.619785
GOTERM_BP_DIRECT	GO:0036261~7-methylguanosine cap hypermethylation	3	0.388098	0.032121	SNRPG, SNRPF, SNRPB	705	8	19308	10.2702	1	0.630769	0.619785
GOTERM_BP_DIRECT	GO:0038094~Fc-gamma receptor signaling pathway	3	0.388098	0.032121	FCGR3A, FCER1G, CD247	705	8	19308	10.2702	1	0.630769	0.619785
GOTERM_BP_DIRECT	GO:2000510~positive regulation of dendritic cell chemotaxis	3	0.388098	0.032121	CCR7, CCR6, SLAMF1	705	8	19308	10.2702	1	0.630769	0.619785
GOTERM_BP_DIRECT	GO:0060336~negative regulation of interferon-gamma-mediated signaling pathway	3	0.388098	0.032121	DNAJA3, PPARG, PARP14	705	8	19308	10.2702	1	0.630769	0.619785
GOTERM_BP_DIRECT	GO:2000556~positive regulation of T-helper 1 cell cytokine production	3	0.388098	0.032121	IL1R1, IL18R1, SLAMF1	705	8	19308	10.2702	1	0.630769	0.619785
GOTERM_BP_DIRECT	GO:0034773~histone H4-K20 trimethylation	3	0.388098	0.032121	ARID4A, KMT5B, PWP1	705	8	19308	10.2702	1	0.630769	0.619785
GOTERM_BP_DIRECT	GO:0009812~flavonoid metabolic process	3	0.388098	0.032121	SULT1B1, POR, MYC	705	8	19308	10.2702	1	0.630769	0.619785
GOTERM_BP_DIRECT	GO:0008015~blood circulation	5	0.646831	0.0341769	CXCL10, STAT1, C3AR1, SERPING1, HOXB2	705	34	19308	4.02753	1	0.660192	0.648695
GOTERM_BP_DIRECT	GO:0050873~brown fat cell differentiation	5	0.646831	0.0341769	CEBPA, ALDH6A1, CEBPB, ARL4A, PTGS2	705	34	19308	4.02753	1	0.660192	0.648695
GOTERM_BP_DIRECT	GO:0043252~sodium-independent organic anion transport	4	0.517464	0.0346644	SLCO1C1, SLCO4A1, SLCO2A1, SLCO5A1	705	20	19308	5.47745	1	0.660192	0.648695
GOTERM_BP_DIRECT	GO:0042759~long-chain fatty acid biosynthetic process	4	0.517464	0.0346644	GSTM4, ALOX5, ELOVL6, FADS1	705	20	19308	5.47745	1	0.660192	0.648695
GOTERM_BP_DIRECT	GO:2000010~positive regulation of protein localization to cell surface	4	0.517464	0.0346644	RIC3, HSP90AB1, MAP1A, CD247	705	20	19308	5.47745	1	0.660192	0.648695
GOTERM_BP_DIRECT	GO:0071375~cellular response to peptide hormone stimulus	4	0.517464	0.0346644	EDN1, XBP1, POR, APEX1	705	20	19308	5.47745	1	0.660192	0.648695
GOTERM_BP_DIRECT	GO:0010629~negative regulation of gene expression	19	2.45796	0.0349178	CCR1, MSR1, CDKN1A, EDN1, DNMT1, VDR, STAT3, VEGFB, PARP14, PARP9, CD3E, ACACB, PC, MYC, HEY2, ID3, PPARG, VHL, STOX1	705	309	19308	1.684	1	0.661693	0.65017
GOTERM_BP_DIRECT	GO:0034612~response to tumor necrosis factor	5	0.646831	0.0375119	GGT5, CHI3L1, CD14, PTGS2, SELE	705	35	19308	3.91246	1	0.707314	0.694997
GOTERM_BP_DIRECT	GO:0043651~linoleic acid metabolic process	4	0.517464	0.0393764	ALOX5, ELOVL2, ALOXE3, FADS1	705	21	19308	5.21662	1	0.714006	0.701572
GOTERM_BP_DIRECT	GO:0071260~cellular response to mechanical stimulus	8	1.03493	0.0394903	IL33, CD40, IRF1, SLC2A1, ATP1A1, PTGS2, TLR4, TLR3	705	87	19308	2.51837	1	0.714006	0.701572
GOTERM_BP_DIRECT	GO:0010038~response to metal ion	3	0.388098	0.0403159	CUTA, MT1X, HMGCS2	705	9	19308	9.12908	1	0.714006	0.701572
GOTERM_BP_DIRECT	GO:0070231~T cell apoptotic process	3	0.388098	0.0403159	BCL3, BCL2, CLC	705	9	19308	9.12908	1	0.714006	0.701572
GOTERM_BP_DIRECT	GO:0051248~negative regulation of protein metabolic process	3	0.388098	0.0403159	EDN1, EDNRB, HSP90AB1	705	9	19308	9.12908	1	0.714006	0.701572
GOTERM_BP_DIRECT	GO:0030728~ovulation	3	0.388098	0.0403159	TNFAIP6, MYC, PTGS2	705	9	19308	9.12908	1	0.714006	0.701572
GOTERM_BP_DIRECT	GO:0042698~ovulation cycle	3	0.388098	0.0403159	TYRO3, BMPR1B, TIMP4	705	9	19308	9.12908	1	0.714006	0.701572
GOTERM_BP_DIRECT	GO:0035136~forelimb morphogenesis	3	0.388098	0.0403159	ZBTB16, FMN1, TBX5	705	9	19308	9.12908	1	0.714006	0.701572
GOTERM_BP_DIRECT	GO:0036150~phosphatidylserine acyl-chain remodeling	3	0.388098	0.0403159	LPCAT4, LPCAT3, PLA1A	705	9	19308	9.12908	1	0.714006	0.701572
GOTERM_BP_DIRECT	GO:0034695~response to prostaglandin E	3	0.388098	0.0403159	TGFBR3, CCR7, A2M	705	9	19308	9.12908	1	0.714006	0.701572
GOTERM_BP_DIRECT	GO:0051122~hepoxilin biosynthetic process	3	0.388098	0.0403159	GSTM1, ALOX5, ALOXE3	705	9	19308	9.12908	1	0.714006	0.701572
GOTERM_BP_DIRECT	GO:2000553~positive regulation of T-helper 2 cell cytokine production	3	0.388098	0.0403159	IL6, RSAD2, CD81	705	9	19308	9.12908	1	0.714006	0.701572
GOTERM_BP_DIRECT	GO:0035739~CD4-positive, alpha-beta T cell proliferation	3	0.388098	0.0403159	RIPK2, CD3E, CARD11	705	9	19308	9.12908	1	0.714006	0.701572
GOTERM_BP_DIRECT	GO:0032743~positive regulation of interleukin-2 production	5	0.646831	0.0410271	PNP, RIPK2, CD3E, CARD11, CCR2	705	36	19308	3.80378	1	0.723222	0.710627
GOTERM_BP_DIRECT	GO:0009611~response to wounding	7	0.905563	0.0421238	CX3CR1, CCR1, MYC, TNC, ID3, LYVE1, CCR2	705	70	19308	2.73872	1	0.739116	0.726245
GOTERM_BP_DIRECT	GO:0045892~negative regulation of transcription, DNA-templated	31	4.01035	0.0430829	CEBPA, CEBPD, LEF1, ARID4A, PRICKLE1, FOXO1, HDAC6, CIART, IFI16, HEY2, CD38, TRIM22, HSPA8, PCGF6, RBFOX2, VDR, ZBTB16, NR1D2, PARP14, DKK3, BCL6, APEX1, IRF1, BCL3, ID3, PPARG, ATF5, ZP3, ZNF653, L3MBTL4, LIMS1	705	590	19308	1.43899	1	0.752462	0.739359
GOTERM_BP_DIRECT	GO:0006968~cellular defense response	6	0.776197	0.0433091	CX3CR1, FCMR, GNLY, TRAT1, CCR6, CCR2	705	53	19308	3.10044	1	0.752942	0.73983
GOTERM_BP_DIRECT	GO:0006869~lipid transport	8	1.03493	0.0438096	APOL4, APOL6, SLCO2A1, TSPO, ABCA8, APOL1, PLTP, APOL3	705	89	19308	2.46177	1	0.753326	0.740208
GOTERM_BP_DIRECT	GO:0002223~stimulatory C-type lectin receptor signaling pathway	4	0.517464	0.0443951	LYN, PAK1, KLRC4, KLRD1	705	22	19308	4.9795	1	0.753326	0.740208
GOTERM_BP_DIRECT	GO:0019835~cytolysis	4	0.517464	0.0443951	GZMM, C7, GZMA, PLA2G2A	705	22	19308	4.9795	1	0.753326	0.740208
GOTERM_BP_DIRECT	GO:0042157~lipoprotein metabolic process	4	0.517464	0.0443951	APOL4, APOL6, APOL1, APOL3	705	22	19308	4.9795	1	0.753326	0.740208
GOTERM_BP_DIRECT	GO:0014070~response to organic cyclic compound	7	0.905563	0.0446558	LYN, EDNRB, CSF1, NAMPT, PLIN2, ACACB, FADS1	705	71	19308	2.70015	1	0.753326	0.740208
GOTERM_BP_DIRECT	GO:0032570~response to progesterone	5	0.646831	0.0447225	SREBF1, TSPO, CD38, THBS1, TLR2	705	37	19308	3.70098	1	0.753326	0.740208
GOTERM_BP_DIRECT	GO:0046427~positive regulation of JAK-STAT cascade	5	0.646831	0.0447225	IL6, CCL5, AKR1B1, OCIAD2, IL7R	705	37	19308	3.70098	1	0.753326	0.740208
GOTERM_BP_DIRECT	GO:0042572~retinol metabolic process	6	0.776197	0.0463564	ADH1B, RDH10, ADH1A, AKR1B1, RDH14, DHRS3	705	54	19308	3.04303	1	0.774554	0.761066
GOTERM_BP_DIRECT	GO:0051897~positive regulation of protein kinase B signaling	10	1.29366	0.0465959	CX3CR1, XBP1, HSP90AA1, C1QTNF1, HSP90AB1, VEGFB, CHI3L1, CCR7, THBS1, STOX1	705	129	19308	2.12304	1	0.774554	0.761066
GOTERM_BP_DIRECT	GO:0050728~negative regulation of inflammatory response	10	1.29366	0.0465959	SOCS3, CALCRL, TNFAIP6, ALOX5, LPCAT3, HGF, TYRO3, NR1D2, PPARG, ADA	705	129	19308	2.12304	1	0.774554	0.761066
GOTERM_BP_DIRECT	GO:0006874~cellular calcium ion homeostasis	9	1.16429	0.0479662	CCR1, EDN1, CD40, CCL8, VDR, CCL5, DHRS7C, CCR2, TRDN	705	110	19308	2.24077	1	0.77539	0.761887
GOTERM_BP_DIRECT	GO:0060081~membrane hyperpolarization	3	0.388098	0.0491999	ATP1A1, CFTR, KCTD7	705	10	19308	8.21617	1	0.77539	0.761887
GOTERM_BP_DIRECT	GO:0023035~CD40 signaling pathway	3	0.388098	0.0491999	CD40, CD40LG, ITGA5	705	10	19308	8.21617	1	0.77539	0.761887
GOTERM_BP_DIRECT	GO:0046638~positive regulation of alpha-beta T cell differentiation	3	0.388098	0.0491999	ZAP70, PNP, ADA	705	10	19308	8.21617	1	0.77539	0.761887
GOTERM_BP_DIRECT	GO:0050863~regulation of T cell activation	3	0.388098	0.0491999	CCL5, CRTAM, LAT	705	10	19308	8.21617	1	0.77539	0.761887
GOTERM_BP_DIRECT	GO:0002467~germinal center formation	3	0.388098	0.0491999	BCL6, BCL3, ADA	705	10	19308	8.21617	1	0.77539	0.761887
GOTERM_BP_DIRECT	GO:0070234~positive regulation of T cell apoptotic process	3	0.388098	0.0491999	CCL5, IDO1, ICAM1	705	10	19308	8.21617	1	0.77539	0.761887
GOTERM_BP_DIRECT	GO:0001961~positive regulation of cytokine-mediated signaling pathway	3	0.388098	0.0491999	CD74, RIPK2, AGPAT2	705	10	19308	8.21617	1	0.77539	0.761887
GOTERM_BP_DIRECT	GO:0033555~multicellular organismal response to stress	3	0.388098	0.0491999	PTEN, HMGCS2, IDO1	705	10	19308	8.21617	1	0.77539	0.761887
GOTERM_BP_DIRECT	GO:0034356~NAD biosynthesis via nicotinamide riboside salvage pathway	3	0.388098	0.0491999	NNMT, NAMPT, PARP9	705	10	19308	8.21617	1	0.77539	0.761887
GOTERM_BP_DIRECT	GO:0060397~JAK-STAT cascade involved in growth hormone signaling pathway	3	0.388098	0.0491999	LYN, STAT5A, STAT3	705	10	19308	8.21617	1	0.77539	0.761887
GOTERM_BP_DIRECT	GO:1904707~positive regulation of vascular smooth muscle cell proliferation	6	0.776197	0.0495281	MIR208A, PAK1, EDN1, XBP1, DNMT1, CALCRL	705	55	19308	2.9877	1	0.77539	0.761887
GOTERM_BP_DIRECT	GO:0019233~sensory perception of pain	6	0.776197	0.0495281	EDN1, EDNRB, CCL2, PTGS2, ALOXE3, CCR2	705	55	19308	2.9877	1	0.77539	0.761887
GOTERM_BP_DIRECT	GO:0070371~ERK1 and ERK2 cascade	6	0.776197	0.0495281	DUSP5, EDN1, RIPK2, MYC, FGF18, TLR4	705	55	19308	2.9877	1	0.77539	0.761887
GOTERM_BP_DIRECT	GO:0045824~negative regulation of innate immune response	4	0.517464	0.049715	IFI16, TYRO3, IRAK3, BANF1	705	23	19308	4.763	1	0.77539	0.761887
GOTERM_BP_DIRECT	GO:0032355~response to estradiol	9	1.16429	0.0523366	GGT5, NQO1, MYC, STAT3, PTEN, CD38, TFPI, PTGS2, AREG	705	112	19308	2.20076	1	0.810544	0.796429
GOTERM_BP_DIRECT	GO:0033077~T cell differentiation in thymus	5	0.646831	0.0526528	BCL11B, DNAJA3, BCL2, IL7R, ADA	705	39	19308	3.51118	1	0.810544	0.796429
GOTERM_BP_DIRECT	GO:0001890~placenta development	5	0.646831	0.0526528	HSP90AB1, ETNK2, PPARG, ADA, E2F8	705	39	19308	3.51118	1	0.810544	0.796429
GOTERM_BP_DIRECT	GO:0045600~positive regulation of fat cell differentiation	6	0.776197	0.0528244	CEBPA, XBP1, CEBPB, ZBTB16, PPARG, MEDAG	705	56	19308	2.93435	1	0.810544	0.796429
GOTERM_BP_DIRECT	GO:1903241~U2-type prespliceosome assembly	4	0.517464	0.0553297	SF3A3, SNRPG, SNRPF, SNRPB	705	24	19308	4.56454	1	0.842167	0.827501
GOTERM_BP_DIRECT	GO:0070542~response to fatty acid	4	0.517464	0.0553297	SCD, PTGS2, FOXO1, TLR2	705	24	19308	4.56454	1	0.842167	0.827501
GOTERM_BP_DIRECT	GO:0045595~regulation of cell differentiation	5	0.646831	0.0568859	CEBPB, BCL6, CEBPD, RUNX3, FADS1	705	40	19308	3.4234	1	0.842871	0.828193
GOTERM_BP_DIRECT	GO:0042981~regulation of apoptotic process	15	1.94049	0.0573021	HSP90AA1, STAT1, NME2, CD3E, CXCL10, PLSCR3, DNAJA3, APEX1, TRAF5, BCL3, TNFRSF25, DEDD, CARD11, BIRC3, BOK	705	240	19308	1.7117	1	0.842871	0.828193
GOTERM_BP_DIRECT	GO:0045893~positive regulation of transcription, DNA-templated	36	4.65718	0.0578663	BLM, CEBPB, LEF1, ETS2, FOXO1, TRIM8, MYC, SPP1, PIM1, CD38, VHL, TRIM22, EOMES, CD74, NPM1, DTX3L, STAT1, ZBTB16, PYHIN1, STAT3, NME2, NR1D2, PARP9, TBX5, ILF2, RUNX3, SUPT7L, MLLT11, IL6, IRF1, BCL3, ZNF711, PPARG, ATF5, ZP3, SKAP1	705	725	19308	1.35992	1	0.842871	0.828193
GOTERM_BP_DIRECT	GO:0055085~transmembrane transport	15	1.94049	0.0586248	ABCB1, TAP2, TAP1, SLCO5A1, AQP4, ABCA8, SLCO1C1, MFSD14B, SV2B, SLCO4A1, SLCO2A1, SLC25A42, ATP6V0E2, ABCG1, CFTR	705	241	19308	1.7046	1	0.842871	0.828193
GOTERM_BP_DIRECT	GO:0046629~gamma-delta T cell activation	3	0.388098	0.0587119	CD3G, CD247, CD3E	705	11	19308	7.46925	1	0.842871	0.828193
GOTERM_BP_DIRECT	GO:0019372~lipoxygenase pathway	3	0.388098	0.0587119	ALOX5, ALOX5AP, ALOXE3	705	11	19308	7.46925	1	0.842871	0.828193
GOTERM_BP_DIRECT	GO:0002819~regulation of adaptive immune response	3	0.388098	0.0587119	CD160, IRF1, ADCY7	705	11	19308	7.46925	1	0.842871	0.828193
GOTERM_BP_DIRECT	GO:0033089~positive regulation of T cell differentiation in thymus	3	0.388098	0.0587119	IL7R, RASGRP1, ADA	705	11	19308	7.46925	1	0.842871	0.828193
GOTERM_BP_DIRECT	GO:0035456~response to interferon-beta	3	0.388098	0.0587119	IFITM1, PLSCR1, STAT1	705	11	19308	7.46925	1	0.842871	0.828193
GOTERM_BP_DIRECT	GO:0086009~membrane repolarization	3	0.388098	0.0587119	KCND3, ATP1B3, ATP1A1	705	11	19308	7.46925	1	0.842871	0.828193
GOTERM_BP_DIRECT	GO:0070327~thyroid hormone transport	3	0.388098	0.0587119	SLCO1C1, SLC7A8, SLCO4A1	705	11	19308	7.46925	1	0.842871	0.828193
GOTERM_BP_DIRECT	GO:1902043~positive regulation of extrinsic apoptotic signaling pathway via death domain receptors	3	0.388098	0.0587119	MAL, BMPR1B, THBS1	705	11	19308	7.46925	1	0.842871	0.828193
GOTERM_BP_DIRECT	GO:0019885~antigen processing and presentation of endogenous peptide antigen via MHC class I	3	0.388098	0.0587119	ERAP2, TAP2, TAP1	705	11	19308	7.46925	1	0.842871	0.828193
GOTERM_BP_DIRECT	GO:0031642~negative regulation of myelination	3	0.388098	0.0587119	PTEN, LPIN1, CTSC	705	11	19308	7.46925	1	0.842871	0.828193
GOTERM_BP_DIRECT	GO:0030001~metal ion transport	3	0.388098	0.0587119	SLC11A1, SLC30A5, SLC41A1	705	11	19308	7.46925	1	0.842871	0.828193
GOTERM_BP_DIRECT	GO:0010628~positive regulation of gene expression	27	3.49288	0.0606112	CEBPA, DNMT1, CSF1, LEF1, PTEN, TNC, CD3E, C1QTNF1, MYC, HEY2, STOX1, IL32, CD74, IL33, VDR, SLC11A1, STAT3, PLSCR1, IL6, FGF18, ID3, PPARG, IL7R, TLR4, TLR3, LIMS1, TLR2	705	516	19308	1.43305	1	0.854086	0.839213
GOTERM_BP_DIRECT	GO:0090023~positive regulation of neutrophil chemotaxis	4	0.517464	0.0612322	CD74, EDN1, C3AR1, CCR7	705	25	19308	4.38196	1	0.854086	0.839213
GOTERM_BP_DIRECT	GO:0006956~complement activation	4	0.517464	0.0612322	C1QB, C3, FCN3, C7	705	25	19308	4.38196	1	0.854086	0.839213
GOTERM_BP_DIRECT	GO:0071294~cellular response to zinc ion	4	0.517464	0.0612322	MT1A, MT1M, TSPO, MT1X	705	25	19308	4.38196	1	0.854086	0.839213
GOTERM_BP_DIRECT	GO:0055010~ventricular cardiac muscle tissue morphogenesis	4	0.517464	0.0612322	FKBP1A, TGFBR3, PKP2, MYH6	705	25	19308	4.38196	1	0.854086	0.839213
GOTERM_BP_DIRECT	GO:0007565~female pregnancy	8	1.03493	0.061263	SLC38A1, NAMPT, SLC2A1, BCL2, CD38, AQP4, ITGA5, IDO1	705	96	19308	2.28227	1	0.854086	0.839213
GOTERM_BP_DIRECT	GO:0006865~amino acid transport	5	0.646831	0.0612959	SLC38A1, SLC7A8, MYC, SLC1A4, SLC7A1	705	41	19308	3.33991	1	0.854086	0.839213
GOTERM_BP_DIRECT	GO:0033574~response to testosterone	5	0.646831	0.0612959	NQO1, EDN1, TSPO, HMGCS2, THBS1	705	41	19308	3.33991	1	0.854086	0.839213
GOTERM_BP_DIRECT	GO:0045597~positive regulation of cell differentiation	6	0.776197	0.0672546	SOCS3, DLX2, HSP90AB1, LEF1, VHL, BMPR1B	705	60	19308	2.73872	1	0.917718	0.901736
GOTERM_BP_DIRECT	GO:0001782~B cell homeostasis	4	0.517464	0.0674148	DOCK10, LYN, BCL2, IL7R	705	26	19308	4.21342	1	0.917718	0.901736
GOTERM_BP_DIRECT	GO:0032727~positive regulation of interferon-alpha production	4	0.517464	0.0674148	STAT1, RIPK2, TLR4, TLR3	705	26	19308	4.21342	1	0.917718	0.901736
GOTERM_BP_DIRECT	GO:0048026~positive regulation of mRNA splicing, via spliceosome	4	0.517464	0.0674148	RBM3, HSPA8, DAZAP1, CIRBP	705	26	19308	4.21342	1	0.917718	0.901736
GOTERM_BP_DIRECT	GO:0007252~I-kappaB phosphorylation	3	0.388098	0.0687944	TLR4, TLR3, TLR2	705	12	19308	6.84681	1	0.917718	0.901736
GOTERM_BP_DIRECT	GO:0085029~extracellular matrix assembly	3	0.388098	0.0687944	COL1A2, HAS2, GPM6B	705	12	19308	6.84681	1	0.917718	0.901736
GOTERM_BP_DIRECT	GO:0030212~hyaluronan metabolic process	3	0.388098	0.0687944	TNFAIP6, HGF, PIM1	705	12	19308	6.84681	1	0.917718	0.901736
GOTERM_BP_DIRECT	GO:0045793~positive regulation of cell size	3	0.388098	0.0687944	EDN1, HSP90AA1, HSP90AB1	705	12	19308	6.84681	1	0.917718	0.901736
GOTERM_BP_DIRECT	GO:0097009~energy homeostasis	5	0.646831	0.0706399	IRX3, STAT3, NR1D2, ACACB, FOXO1	705	43	19308	3.18456	1	0.917718	0.901736
GOTERM_BP_DIRECT	GO:0051216~cartilage development	6	0.776197	0.0711718	DLX2, EDN1, ZBTB16, CHI3L1, TIMP1, CHRDL2	705	61	19308	2.69383	1	0.917718	0.901736
GOTERM_BP_DIRECT	GO:0007249~I-kappaB kinase/NF-kappaB signaling	6	0.776197	0.0711718	EDN1, EDNRB, RIPK2, BCL3, CARD11, BIRC3	705	61	19308	2.69383	1	0.917718	0.901736
GOTERM_BP_DIRECT	GO:0034346~positive regulation of type III interferon production	2	0.258732	0.0715955	IL32, TLR3	705	2	19308	27.3872	1	0.917718	0.901736
GOTERM_BP_DIRECT	GO:0033003~regulation of mast cell activation	2	0.258732	0.0715955	LYN, PLSCR1	705	2	19308	27.3872	1	0.917718	0.901736
GOTERM_BP_DIRECT	GO:0043101~purine-containing compound salvage	2	0.258732	0.0715955	PNP, ADA	705	2	19308	27.3872	1	0.917718	0.901736
GOTERM_BP_DIRECT	GO:0002540~leukotriene production involved in inflammatory response	2	0.258732	0.0715955	ALOX5, ALOX5AP	705	2	19308	27.3872	1	0.917718	0.901736
GOTERM_BP_DIRECT	GO:0045342~MHC class II biosynthetic process	2	0.258732	0.0715955	SLC11A1, TLR4	705	2	19308	27.3872	1	0.917718	0.901736
GOTERM_BP_DIRECT	GO:2001295~malonyl-CoA biosynthetic process	2	0.258732	0.0715955	ACACB, ACACA	705	2	19308	27.3872	1	0.917718	0.901736
GOTERM_BP_DIRECT	GO:0001869~negative regulation of complement activation, lectin pathway	2	0.258732	0.0715955	SERPING1, A2M	705	2	19308	27.3872	1	0.917718	0.901736
GOTERM_BP_DIRECT	GO:0019878~lysine biosynthetic process via aminoadipic acid	2	0.258732	0.0715955	AASDHPPT, AASS	705	2	19308	27.3872	1	0.917718	0.901736
GOTERM_BP_DIRECT	GO:0046967~cytosol to ER transport	2	0.258732	0.0715955	TAP2, TAP1	705	2	19308	27.3872	1	0.917718	0.901736
GOTERM_BP_DIRECT	GO:1901846~positive regulation of cell communication by electrical coupling involved in cardiac conduction	2	0.258732	0.0715955	TBX5, TRDN	705	2	19308	27.3872	1	0.917718	0.901736
GOTERM_BP_DIRECT	GO:1903974~positive regulation of cellular response to macrophage colony-stimulating factor stimulus	2	0.258732	0.0715955	TLR4, TLR2	705	2	19308	27.3872	1	0.917718	0.901736
GOTERM_BP_DIRECT	GO:0070488~neutrophil aggregation	2	0.258732	0.0715955	S100A9, S100A8	705	2	19308	27.3872	1	0.917718	0.901736
GOTERM_BP_DIRECT	GO:0043406~positive regulation of MAP kinase activity	7	0.905563	0.071674	EDN1, CD40, FGF18, S100A12, THBS1, TLR4, RASGRP1	705	80	19308	2.39638	1	0.917718	0.901736
GOTERM_BP_DIRECT	GO:0010875~positive regulation of cholesterol efflux	4	0.517464	0.073869	PPARG, ABCA8, PLTP, ABCG1	705	27	19308	4.05737	1	0.942638	0.926223
GOTERM_BP_DIRECT	GO:0030514~negative regulation of BMP signaling pathway	6	0.776197	0.0752116	TWSG1, TNFAIP6, CRIM1, RBPMS2, PPARG, CHRDL2	705	62	19308	2.65038	1	0.948374	0.931858
GOTERM_BP_DIRECT	GO:0001541~ovarian follicle development	5	0.646831	0.0755696	CEBPB, MYC, BCL2, ZFX, ICAM1	705	44	19308	3.11219	1	0.948374	0.931858
GOTERM_BP_DIRECT	GO:0042307~positive regulation of protein import into nucleus	5	0.646831	0.0755696	XBP1, HSP90AA1, HSP90AB1, PIK3R1, PTGS2	705	44	19308	3.11219	1	0.948374	0.931858
GOTERM_BP_DIRECT	GO:0045454~cell redox homeostasis	5	0.646831	0.0755696	NQO1, TXNRD1, APEX1, SLC11A1, BOLA2	705	44	19308	3.11219	1	0.948374	0.931858
GOTERM_BP_DIRECT	GO:1901998~toxin transport	5	0.646831	0.0755696	CCT2, CD274, SLC7A8, RAB29, ABCG1	705	44	19308	3.11219	1	0.948374	0.931858
GOTERM_BP_DIRECT	GO:0042127~regulation of cell proliferation	11	1.42303	0.0778429	STAT5A, CXCL10, CXCL11, RBFOX2, BCL6, STAT1, STAT3, STAT4, TNC, TSPO, TGFBR2	705	164	19308	1.83695	1	0.961345	0.944604
GOTERM_BP_DIRECT	GO:0018108~peptidyl-tyrosine phosphorylation	10	1.29366	0.0783915	LYN, ZAP70, RELN, PKDCC, DYRK2, RIPK2, MATK, TYRO3, CD3E, EPHA3	705	143	19308	1.91519	1	0.961345	0.944604
GOTERM_BP_DIRECT	GO:0071456~cellular response to hypoxia	10	1.29366	0.0783915	EDN1, CBS, MYC, PTEN, BCL2, PPARG, VHL, PTGS2, AQP3, ICAM1	705	143	19308	1.91519	1	0.961345	0.944604
GOTERM_BP_DIRECT	GO:0006919~activation of cysteine-type endopeptidase activity involved in apoptotic process	7	0.905563	0.0787182	DNAJA3, LAPTM5, PPARG, HSPE1, S100A9, S100A8, BOK	705	82	19308	2.33793	1	0.961345	0.944604
GOTERM_BP_DIRECT	GO:0006805~xenobiotic metabolic process	8	1.03493	0.0791786	NQO1, SULT1B1, POR, ABCB1, SMOX, S100A12, AOX1, FMO5	705	102	19308	2.14802	1	0.961345	0.944604
GOTERM_BP_DIRECT	GO:0071902~positive regulation of protein serine/threonine kinase activity	6	0.776197	0.0793732	HSP90AB1, CD40LG, STRADB, PIM1, CAMK1, BMPR1B	705	63	19308	2.60831	1	0.961345	0.944604
GOTERM_BP_DIRECT	GO:0002675~positive regulation of acute inflammatory response	3	0.388098	0.0793934	IL6, ALOX5AP, OSMR	705	13	19308	6.32013	1	0.961345	0.944604
GOTERM_BP_DIRECT	GO:0035457~cellular response to interferon-alpha	3	0.388098	0.0793934	PYHIN1, IFIT3, IFIT2	705	13	19308	6.32013	1	0.961345	0.944604
GOTERM_BP_DIRECT	GO:0045830~positive regulation of isotype switching	3	0.388098	0.0793934	EXOSC6, KMT5B, EXOSC3	705	13	19308	6.32013	1	0.961345	0.944604
GOTERM_BP_DIRECT	GO:2000343~positive regulation of chemokine (C-X-C motif) ligand 2 production	3	0.388098	0.0793934	CD74, TLR4, MCOLN2	705	13	19308	6.32013	1	0.961345	0.944604
GOTERM_BP_DIRECT	GO:0033762~response to glucagon	3	0.388098	0.0793934	SREBF1, CYC1, HMGCS2	705	13	19308	6.32013	1	0.961345	0.944604
GOTERM_BP_DIRECT	GO:0071398~cellular response to fatty acid	4	0.517464	0.0805862	SREBF1, EDN1, NME2, HMGCS2	705	28	19308	3.91246	1	0.964451	0.947655
GOTERM_BP_DIRECT	GO:0000387~spliceosomal snRNP assembly	4	0.517464	0.0805862	GEMIN2, SNRPG, SNRPF, SNRPB	705	28	19308	3.91246	1	0.964451	0.947655
GOTERM_BP_DIRECT	GO:0001523~retinoid metabolic process	4	0.517464	0.0805862	ADH1B, RDH10, AKR1B1, DHRS3	705	28	19308	3.91246	1	0.964451	0.947655
GOTERM_BP_DIRECT	GO:1904706~negative regulation of vascular smooth muscle cell proliferation	5	0.646831	0.0806678	CNN1, CDKN1A, PTEN, PPARG, NDRG2	705	45	19308	3.04303	1	0.964451	0.947655
GOTERM_BP_DIRECT	GO:0046697~decidualization	4	0.517464	0.0875571	VDR, SPP1, PTGS2, DEDD	705	29	19308	3.77755	1	1	0.982845
GOTERM_BP_DIRECT	GO:0001656~metanephros development	4	0.517464	0.0875571	RDH10, IRX3, BCL2, ID3	705	29	19308	3.77755	1	1	0.982845
GOTERM_BP_DIRECT	GO:0051928~positive regulation of calcium ion transport	4	0.517464	0.0875571	CCR1, CCL5, WNK3, TSPO	705	29	19308	3.77755	1	1	0.982845
GOTERM_BP_DIRECT	GO:0050804~modulation of synaptic transmission	6	0.776197	0.0880575	CX3CR1, NLGN1, RELN, PRKAR2B, CDH11, STAT3	705	65	19308	2.52805	1	1	0.982845
GOTERM_BP_DIRECT	GO:0032731~positive regulation of interleukin-1 beta production	6	0.776197	0.0880575	IL6, IFI16, RIPK2, PYHIN1, STAT3, TLR4	705	65	19308	2.52805	1	1	0.982845
GOTERM_BP_DIRECT	GO:0007200~phospholipase C-activating G-protein coupled receptor signaling pathway	6	0.776197	0.0880575	CX3CR1, EDNRB, P2RY2, FPR1, C3AR1, GPR4	705	65	19308	2.52805	1	1	0.982845
GOTERM_BP_DIRECT	GO:0098609~cell-cell adhesion	12	1.55239	0.0885004	CD2, CYFIP2, RAB10, VCAM1, CTNND2, CDH11, BCL2, PKP2, AQP4, ITGA5, LIMS1, ICAM1	705	190	19308	1.72972	1	1	0.982845
GOTERM_BP_DIRECT	GO:0032868~response to insulin	7	0.905563	0.0899865	LYN, SLC2A1, TNFSF10, SCAP, FADS1, ICAM1, TLR2	705	85	19308	2.25542	1	1	0.982845
GOTERM_BP_DIRECT	GO:0048246~macrophage chemotaxis	3	0.388098	0.0904579	EDNRB, CCL5, CCL2	705	14	19308	5.86869	1	1	0.982845
GOTERM_BP_DIRECT	GO:0070102~interleukin-6-mediated signaling pathway	3	0.388098	0.0904579	CEBPA, IL6, STAT3	705	14	19308	5.86869	1	1	0.982845
GOTERM_BP_DIRECT	GO:0035810~positive regulation of urine volume	3	0.388098	0.0904579	EDN1, EDNRB, HAS2	705	14	19308	5.86869	1	1	0.982845
GOTERM_BP_DIRECT	GO:0030195~negative regulation of blood coagulation	3	0.388098	0.0904579	EDN1, SERPINE1, TFPI	705	14	19308	5.86869	1	1	0.982845
GOTERM_BP_DIRECT	GO:0006122~mitochondrial electron transport, ubiquinol to cytochrome c	3	0.388098	0.0904579	UQCRFS1, CYC1, UQCRH	705	14	19308	5.86869	1	1	0.982845
GOTERM_BP_DIRECT	GO:0030595~leukocyte chemotaxis	3	0.388098	0.0904579	CX3CR1, GPR183, IL16	705	14	19308	5.86869	1	1	0.982845
GOTERM_BP_DIRECT	GO:0071285~cellular response to lithium ion	3	0.388098	0.0904579	CEBPA, XRCC4, ADCY7	705	14	19308	5.86869	1	1	0.982845
GOTERM_BP_DIRECT	GO:0030007~cellular potassium ion homeostasis	3	0.388098	0.0904579	ATP1B3, ATP1A1, KCTD7	705	14	19308	5.86869	1	1	0.982845
GOTERM_BP_DIRECT	GO:0086064~cell communication by electrical coupling involved in cardiac conduction	3	0.388098	0.0904579	PKP2, CACNA1C, ATP1A1	705	14	19308	5.86869	1	1	0.982845
GOTERM_BP_DIRECT	GO:0006749~glutathione metabolic process	5	0.646831	0.091358	EEF1G, GSTM4, GSTM1, OPLAH, CLIC2	705	47	19308	2.91354	1	1	0.982845
GOTERM_BP_DIRECT	GO:0001819~positive regulation of cytokine production	6	0.776197	0.0925777	IL33, IFI16, SLC11A1, CRTAM, IRAK3, AGPAT2	705	66	19308	2.48975	1	1	0.982845
GOTERM_BP_DIRECT	GO:0045664~regulation of neuron differentiation	4	0.517464	0.094772	NLGN1, RELN, BCL11B, S1PR5	705	30	19308	3.65163	1	1	0.982845
GOTERM_BP_DIRECT	GO:0010575~positive regulation of vascular endothelial growth factor production	4	0.517464	0.094772	C3, IL6, C3AR1, PTGS2	705	30	19308	3.65163	1	1	0.982845
GOTERM_BP_DIRECT	GO:0010800~positive regulation of peptidyl-threonine phosphorylation	4	0.517464	0.094772	RIPK2, WNK3, CHI3L1, STOX1	705	30	19308	3.65163	1	1	0.982845
GOTERM_BP_DIRECT	GO:0042130~negative regulation of T cell proliferation	5	0.646831	0.0969437	CD274, CEBPB, PTEN, VSIG4, IDO1	705	48	19308	2.85284	1	1	0.982845
GOTERM_BP_DIRECT	GO:0051384~response to glucocorticoid	6	0.776197	0.0972147	IL6, BCL2, AQP4, A2M, PTGS2, AREG	705	67	19308	2.45259	1	1	0.982845
GOTERM_BP_DIRECT	GO:0009636~response to toxic substance	7	0.905563	0.0979599	LYN, NQO1, CDKN1A, SLC7A8, CCL5, BCL2, TLR2	705	87	19308	2.20357	1	1	0.982845

## Sheet: Human_Downregulated genes-CC
Category	Term	Count	%	PValue	Genes	List Total	Pop Hits	Pop Total	Fold Enrichment	Bonferroni	Benjamini	FDR
GOTERM_CC_DIRECT	GO:0009897~external side of plasma membrane	55	7.11514	8.68419e-15	CD40, FCN3, CD3G, AQP4, CD3E, CD3D, ICAM1, FCGR3A, ANPEP, CCR7, CCR6, CCR2, FCER1G, IL1R1, FCRL6, BTN3A2, OSMR, TGFBR2, TGFBR3, CDH13, ITGA5, CLEC4F, TLR4, ABCG1, HLA-DQB1, CX3CR1, CD274, NLGN1, THBS1, LY9, CD79B, NEU3, CD79A, IL1RL1, CD14, SLAMF1, CCR1, MSR1, KCNJ5, CD74, CD163, VCAM1, KLRC4, SELE, CD2, CXCL10, CD40LG, TCN2, IGLL1, IL2RB, ACKR4, KLRD1, IL7R, CLEC2D, ADA	733	456	20562	3.38345	4.95337e-12	4.96736e-12	4.65473e-12
GOTERM_CC_DIRECT	GO:0016020~membrane	155	20.0517	1.40158e-11	CYFIP2, IFITM1, CSF1, NDUFA12, CD81, TNC, AQP4, RPL10A, ICAM1, DOCK10, RPS14, CYSLTR1, CCND2, RPL36, KPNA2, GTSE1, RPS13, FADS1, RPL21, IL1R1, HGF, SLC30A5, IL1R2, MATK, TAP2, FLT3LG, HLA-C, TAP1, ILF2, ACLY, POR, TMEM256, ILVBL, SLCO2A1, COL4A5, RPL24, PSME2, PREB, CFTR, ABCG1, CUTA, RASL12, SLC26A2, ABCB1, CALCRL, RRAD, SLC1A4, PIK3R1, AGAP3, PLD1, RASGRP1, HSP90B1, NEU3, LDHB, UGCG, PTDSS1, CH…	733	2547	20562	1.70712	8.01703e-09	4.00852e-09	3.75623e-09
GOTERM_CC_DIRECT	GO:0070062~extracellular exosome	139	17.9819	3.00381e-11	CYFIP2, FCGBP, STEAP4, CD81, ITSN1, SERPINE1, PLOD1, RPL10A, ICAM1, TXNDC17, DOCK10, RPS14, PNP, ANPEP, PEBP4, NAMPT, TNFSF10, RPS13, SLC38A1, PRKCH, AMY1A, AMY1B, HLA-C, ATP1B3, RNASE2, ACLY, TMEM256, CRISPLD2, RPL24, PSME2, SERPING1, TNIK, S100A9, S100A8, CARD11, CUTA, CD274, SLC26A2, ABCB1, SLC22A5, AK2, SLC1A4, NDRG2, NID1, ART3, HSP90B1, C3, CD79B, LDHB, HSPH1, C7, PRKAR2B, PPIAL4A, CD14, A2…	733	2218	20562	1.75798	1.71818e-08	5.72726e-09	5.3668e-09
GOTERM_CC_DIRECT	GO:0016021~integral component of membrane	263	34.0233	6.06817e-09	IFITM1, ITSN1, AQP4, AQP3, ICAM1, RPS14, CYP4Z1, EDNRB, MYC, ANPEP, TNFSF10, C3AR1, VSIG4, ST6GAL1, IL1R1, IL1R2, SLC11A1, HLA-C, FLT3LG, POR, TYRO3, PREB, ALG10B, CFTR, EPHA3, CUTA, HACD1, IGSF6, ABCB1, SLC22A5, MGST1, FPR1, SLCO5A1, TMTC1, PCDH18, LY9, ART3, KIAA0040, UBE2J1, CD79B, UGCG, CD79A, PTDSS1, PCNX1, CHST12, RDH10, NAALAD2, SCAP, B4GALNT3, HMOX2, GPM6B, SLAMF1, CCR1, MSR1, XBP1, CADM2…	733	5415	20562	1.36244	3.47098e-06	8.67748e-07	8.13134e-07
GOTERM_CC_DIRECT	GO:0005783~endoplasmic reticulum	80	10.3493	1.09393e-08	FKBP11, VKORC1L1, TRAM1, POGLUT1, PIGP, GIMAP1, PLOD1, CD3E, GIMAP7, GIMAP8, IFIT2, RPL36, TSPO, C19ORF12, ADAMTS9, BOK, SREBF1, ST6GAL1, RPL21, RSAD2, ELOVL2, TAP2, HLA-C, TAP1, ELOVL6, ELOVL7, TRDN, EEF1G, MRAP, RCN1, POR, RPL24, MAL, CHI3L1, PLIN2, CASQ1, ITGA5, ALG10B, HACD1, CALCRL, EI24, MGST1, TMTC1, ASB11, FURIN, HSD17B12, ATP1A1, PTGS2, TFPI, THBS1, AGPAT2, HSP90B1, PGRMC1, SCAP, RPL13, …	733	1142	20562	1.9651	6.25724e-06	1.16306e-06	1.08986e-06
GOTERM_CC_DIRECT	GO:0005886~plasma membrane	248	32.0828	1.21999e-08	IFITM1, ITSN1, SERPINE1, AQP4, AQP3, ICAM1, EDNRB, ANPEP, NAMPT, C3AR1, ARRDC4, PRKCH, IL1R1, IL1R2, SLC11A1, HLA-C, FLT3LG, MAPK8IP1, CD109, FEZ1, TYRO3, ALG10B, CFTR, SKAP1, EPHA3, ABCB1, SLC22A5, RRAD, MGST1, FPR1, SLCO5A1, PIK3R1, PCDH18, LY9, ART3, C3, CD79B, NEU3, CD79A, C7, PRKAR2B, S100A12, NAALAD2, CD14, HMOX2, GPM6B, CCR1, LYN, MSR1, CADM2, ABCA8, PARP14, LPAR5, TCN2, FASN, GPR183, GRAP…	733	5071	20562	1.37189	6.97834e-06	1.16306e-06	1.08986e-06
GOTERM_CC_DIRECT	GO:0005576~extracellular region	124	16.0414	3.74849e-08	FCN3, FCMR, CSF1, SERPINE1, TNC, F13A1, AQP4, IFI30, SCGN, PNP, TNFSF10, ST6GAL1, AMY1A, IL1R1, HGF, IL1R2, FLT3LG, RNASE2, ILF2, DKK3, ACLY, TWSG1, CD8B, CRISPLD2, CD109, COL4A5, SERPING1, S100A9, S100A8, EPHA3, PLA1A, PKDCC, NID1, ART3, HSP90B1, C3, HSPH1, C7, CPAMD8, DHRS7C, LCN10, S100A12, CD14, A2M, NPTX2, PLTP, TXNDC5, HSPA8, CD163, CD160, CRIM1, CXCL10, CXCL11, IL6, COL1A2, COL5A1, TCN2, F…	733	2129	20562	1.63383	2.14412e-05	3.06305e-06	2.87028e-06
GOTERM_CC_DIRECT	GO:0005789~endoplasmic reticulum membrane	72	9.31436	1.76518e-07	VKORC1L1, MCTP1, PIGP, GIMAP1, FMN1, PLOD1, JPH1, AREG, CYP4Z1, KPNA2, FADS1, BOK, SREBF1, RSAD2, ELOVL2, TAP2, CYBB, TAP1, ELOVL6, SHISA3, ELOVL7, RHOC, ZDHHC16, KLHL41, MAPK8IP1, MRAP, POR, MBLAC2, ILVBL, TYRO3, PREB, ABCG1, CFTR, TLR3, HACD1, EI24, MGST1, HSD17B12, PLD1, PTGS2, RASGRP1, AGPAT2, UBE2J1, HSP90B1, PTDSS1, RDH10, SCAP, HAS2, METTL7B, RDH14, RPS27A, LNPK, HMOX2, MPDU1, CYB5A, RIC3,…	733	1054	20562	1.91625	0.000100963	1.26211e-05	1.18267e-05
GOTERM_CC_DIRECT	GO:0009986~cell surface	50	6.46831	4.17852e-07	CPM, CD40, HSP90AB1, PVR, AREG, ICAM1, MRC1, CD38, CCR7, CCR6, ADAMTS9, HLA-DPA1, CD53, HSP90AA1, FCER1G, FCRL3, FLT3LG, HLA-C, TGFBR3, CD8B, CD109, TYRO3, ITGA5, TLR4, CFTR, TLR2, CX3CR1, NLGN1, ABCB1, KLRB1, FURIN, SLC1A4, TFPI, THBS1, LY9, C3, ADAMTS15, HLA-DMA, EGFLAM, SLAMF1, CD74, VCAM1, CD2, LRFN3, CD40LG, IL2RB, HLA-DPB1, HLA-DRA, CLEC2D, ADA	733	639	20562	2.19498	0.000238983	2.65568e-05	2.48854e-05
GOTERM_CC_DIRECT	GO:0005887~integral component of plasma membrane	91	11.7723	8.53068e-07	KCNK6, CD40, SIGLEC9, CD81, SLC2A1, CD3G, AQP4, CD3E, PTPRF, ICAM1, FCGR3A, CYSLTR1, CYSLTR2, C1QTNF1, EDNRB, MRC1, TNFSF10, C3AR1, CCR6, QRFPR, CCR2, HLA-DPA1, CD53, CD96, SLC38A1, FCER1G, IL1R1, FCRL6, FCRL3, SLC11A1, SLC30A5, CYBB, GPBAR1, HLA-C, TAP1, TGFBR2, TGFBR3, SLCO1C1, PLSCR1, NCR3, SLC7A8, CD8B, SLCO4A1, SLCO2A1, TYRO3, TNFRSF25, TLR4, CFTR, TLR3, EPHA3, TLR2, CX3CR1, SLC26A2, NLGN1, …	733	1508	20562	1.69278	0.000487836	4.87955e-05	4.57245e-05
GOTERM_CC_DIRECT	GO:0005829~cytosol	254	32.859	1.49653e-06	CYFIP2, ITSN1, IFI30, IFIT3, TXNDC17, IFIT2, RPS14, PNP, MPRIP, DPYSL4, NAMPT, RPL36, CHAC2, GTSE1, RPS13, TRIM22, PRKCH, RBFOX2, RPL21, FLT3LG, RUNX3, MAPK8IP1, CARHSP1, POR, MT1A, CD109, MAP1A, BOLA2, ACOT2, RPL24, PSME2, ATF5, CFTR, SKAP1, EPHA3, IDO1, SLC22A5, RRAD, PIK3R1, CD79B, LDHB, HSPH1, PRKAR2B, RAD21, S100A12, RDH14, STAT5A, GSTM4, LYN, MSR1, XBP1, GSTM1, PMM1, XRCC4, PARP14, GPN1, ML…	733	5510	20562	1.29313	0.000855651	7.78197e-05	7.29219e-05
GOTERM_CC_DIRECT	GO:0022626~cytosolic ribosome	14	1.81113	2.98027e-06	RPL21, RPL13A, RPL10A, RPS4X, RPS14, RPL36, RPL14, RPL24, RPL13, RPS20, RPS27A, RPL18, RPL17, RPS13	733	77	20562	5.10033	0.00170326	0.000139504	0.000130724
GOTERM_CC_DIRECT	GO:0001772~immunological synapse	11	1.42303	3.17055e-06	CD53, ZAP70, CD81, GZMA, CRTAM, HLA-DRA, CD3E, LAT, CARD11, SKAP1, ICAM1	733	45	20562	6.85712	0.00181191	0.000139504	0.000130724
GOTERM_CC_DIRECT	GO:0034774~secretory granule lumen	16	2.06986	1.4254e-05	SERPINA3, HSPA8, SERPINB1, PDXK, HSP90AA1, HSP90AB1, NME2, APRT, C3, PNP, CRISPLD2, ALOX5, S100A12, ALDOC, S100A9, S100A8	733	115	20562	3.90286	0.00812019	0.000582377	0.000545724
GOTERM_CC_DIRECT	GO:0005615~extracellular space	104	13.4541	2.22249e-05	FCGBP, FCN3, CSF1, SERPINE1, TNC, F13A1, PVR, ICAM1, ANPEP, NAMPT, TNFSF10, AMY1A, HGF, AMY1B, FLT3LG, RNASE2, DKK3, TWSG1, CRISPLD2, MTHFD2, CD109, COL4A5, SERPING1, S100A9, S100A8, PLA1A, C3, ADAMTS15, C7, CPAMD8, S100A12, CD14, A2M, PLTP, HSPA8, VCAM1, RARRES1, SELE, CXCL10, CXCL11, IL6, COL1A2, COL5A1, TCN2, FAM151A, FGF18, ADA, ITM2B, SERPINA3, CPM, CD40, TNFAIP6, AKR1B1, SECTM1, CHRDL2, ARE…	733	1938	20562	1.50536	0.0126323	0.000847511	0.000794171
GOTERM_CC_DIRECT	GO:0005737~cytoplasm	249	32.2122	2.4086e-05	CYFIP2, ITSN1, MT1M, AQP4, MT1X, AQP3, IFIT3, IFIT2, RPS14, PNP, DPYSL4, ANPEP, NAMPT, RPL36, CHAC2, RPS13, TRIM22, TSPYL2, ARRDC4, PRKCH, RBFOX2, RPL21, IL1R2, GTPBP6, CIRBP, RUNX3, MAPK8IP1, CARHSP1, MT1A, FEZ1, MAP1A, BOLA2, RPL24, PSME2, TRIB2, CFTR, SKAP1, IDO1, SLC22A5, FPR1, PIK3R1, AGAP3, NEU3, LDHB, HSPH1, PRKAR2B, RDH10, S100A12, CDR2, STAT5A, CCR1, GSTM4, LYN, XBP1, GSTM1, XRCC4, NR1D2…	733	5576	20562	1.25267	0.0136829	0.000861076	0.000806882
GOTERM_CC_DIRECT	GO:0042613~MHC class II protein complex	8	1.03493	2.56223e-05	CD74, HLA-DMA, HLA-DPB1, HLA-DRA, HLA-C, HLA-DOB, HLA-DPA1, HLA-DQB1	733	26	20562	8.63134	0.0145493	0.000862115	0.000807856
GOTERM_CC_DIRECT	GO:0031093~platelet alpha granule lumen	11	1.42303	0.000121735	SERPINA3, TMSB4X, HGF, SERPINE1, VEGFB, F13A1, SERPING1, TIMP1, A2M, THBS1, FERMT3	733	67	20562	4.60553	0.0672671	0.00386846	0.00362499
GOTERM_CC_DIRECT	GO:0012507~ER to Golgi transport vesicle membrane	10	1.29366	0.000170125	SREBF1, CD74, SLC30A5, HLA-DPB1, HLA-DRA, HLA-C, SCAP, AREG, HLA-DPA1, HLA-DQB1	733	57	20562	4.92138	0.0927343	0.00512167	0.00479933
GOTERM_CC_DIRECT	GO:0005794~Golgi apparatus	64	8.27943	0.000365963	GALNT15, SECTM1, CD3E, PWP1, GIMAP7, GIMAP8, B3GALT2, CTSC, TRIM22, BOK, ST6GAL1, RSAD2, SLC30A5, CYBB, HLA-C, ZDHHC16, PLSCR1, FEZ1, FAM20C, CASQ1, ITGA5, ST6GALNAC3, B4GALT6, TLR4, ABCG1, HLA-DQB1, TLR2, NLGN1, PKDCC, EI24, ADCY3, ATP1A1, PLD1, NDRG2, RASGRP1, GANAB, SPP1, RAB29, SCAP, HAS2, CD14, GBP2, B4GALNT3, GBP4, AP1M1, LYN, TRAPPC3, ATP8B4, VCAM1, AP3D1, RAB10, CD2, FCGR2A, CD40LG, ZDHHC…	733	1141	20562	1.57346	0.188904	0.0104665	0.00980781
GOTERM_CC_DIRECT	GO:0005840~ribosome	17	2.19922	0.000572179	RPL21, RPL13A, RPL10A, MRPL24, RPS4X, RPS14, MRPL20, RPS28, APEX1, RPL36, RPL14, RPL24, RPL13, RPS20, RPS27A, RPL18, RPS13	733	176	20562	2.70955	0.27919	0.0155851	0.0146042
GOTERM_CC_DIRECT	GO:0045121~membrane raft	21	2.71669	0.000729918	LYN, TUBB, FURIN, ATP1A1, SELE, TGFBR2, ICAM1, CD2, LDHB, CD79A, ZAP70, PLSCR1, EDNRB, PRKAR2B, MAL, CD14, LAT, GPM6B, CARD11, BIRC3, TLR2	733	252	20562	2.33765	0.341418	0.0189779	0.0177835
GOTERM_CC_DIRECT	GO:0030669~clathrin-coated endocytic vesicle membrane	10	1.29366	0.000815722	CD74, HLA-DPB1, HLA-DRA, CD3G, IL7R, CD3D, AREG, CFTR, HLA-DPA1, HLA-DQB1	733	70	20562	4.00741	0.372984	0.0202866	0.0190099
GOTERM_CC_DIRECT	GO:0005765~lysosomal membrane	27	3.49288	0.00103268	IFITM1, PLEKHF1, HSP90AB1, GIMAP5, PLD1, NEU3, HLA-DMA, DRAM1, ANPEP, RDH14, ATP6V0E2, HLA-DOB, AP1M1, HLA-DPA1, LYN, CD74, HSPA8, DTX3L, AP3D1, LAPTM5, HLA-DPB1, HLA-DRA, CD68, CFTR, TLR3, ITM2C, HLA-DQB1	733	376	20562	2.01436	0.446224	0.0242087	0.022685
GOTERM_CC_DIRECT	GO:0010008~endosome membrane	21	2.71669	0.00107589	STEAP3, PLEKHF1, AP3D1, AQP4, FURIN, HLA-DMA, GRB14, RAB15, MRC1, HLA-DPB1, HLA-DRA, CD14, ATP6V0E2, RPS27A, HLA-DOB, TLR4, ITM2B, CFTR, TLR3, HLA-DPA1, HLA-DQB1	733	260	20562	2.26573	0.459759	0.0242087	0.022685
GOTERM_CC_DIRECT	GO:0042470~melanosome	12	1.55239	0.00110039	GCHFR, HSPA8, HSP90AA1, GANAB, HSP90AB1, FASN, SLC2A1, RAB29, ATP1B3, SLC1A4, ATP1A1, HSP90B1	733	103	20562	3.26818	0.467287	0.0242087	0.022685
GOTERM_CC_DIRECT	GO:0022625~cytosolic large ribosomal subunit	9	1.16429	0.00123743	RPL21, RPL36, RPL14, RPL13A, RPL24, RPL13, RPL10A, RPL18, RPL17	733	60	20562	4.20778	0.507494	0.0261708	0.0245237
GOTERM_CC_DIRECT	GO:0090575~RNA polymerase II transcription factor complex	13	1.68176	0.00128109	STAT5A, BATF2, CEBPA, XBP1, CEBPB, CEBPD, STAT1, VDR, STAT3, STAT4, PPARG, ATF5, E2F8	733	121	20562	3.01383	0.519655	0.0261708	0.0245237
GOTERM_CC_DIRECT	GO:0005901~caveola	10	1.29366	0.00162366	NEU3, SLC2A1, CDH13, ATP1B3, ATP1A1, TFPI, PTGS2, SELE, HDAC6, TGFBR2	733	77	20562	3.6431	0.605243	0.0320252	0.0300096
GOTERM_CC_DIRECT	GO:0072562~blood microparticle	14	1.81113	0.00205995	C1QB, SERPINA3, HSPA8, FCN3, C1R, SLC2A1, F13A1, JCHAIN, C3, SERPING1, ANGPTL4, A2M, APOL1, C1QC	733	145	20562	2.70845	0.692569	0.0392763	0.0368044
GOTERM_CC_DIRECT	GO:0048471~perinuclear region of cytoplasm	44	5.69211	0.00215255	CX3CR1, CYFIP2, CDKN1A, PLEKHF1, HSP90AB1, CSF1, AKR1B1, PIK3R1, PLD1, NDRG2, HDAC6, HSP90B1, PRKAR2B, ALOX5, RAB29, SPP1, GBP2, GBP4, CCR2, GBP3, LYN, HSPA8, HSP90AA1, STAT1, PLA2G2A, NME2, LAPTM5, SELE, MAPK8IP1, RAB10, PLSCR1, DAB1, RAB15, APEX1, CCNG1, BCL3, MCM3, CHI3L1, CDH13, PPARG, TNIK, TLR4, ITM2C, LIMS1	733	764	20562	1.61555	0.708463	0.0397181	0.0372183
GOTERM_CC_DIRECT	GO:0032991~macromolecular complex	41	5.30401	0.00251105	GPSM2, BLM, CDKN1A, IFITM1, DAZAP1, HSP90AB1, SLC41A1, AQP4, ATP1A1, PIK3R1, PTGS2, SLC7A1, HDAC6, HSP90B1, C3, PAK1, HSPH1, MYC, SCAP, VSIG4, SREBF1, CD74, NPM1, HSP90AA1, DTX3L, STAT1, RIPK2, ZBTB16, PYHIN1, TUBB, LAPTM5, NEB, PARP9, TBX5, CD2, GCHFR, BCL3, BCL2, CFTR, BIRC3, LIMS1	733	703	20562	1.63602	0.762629	0.0440581	0.0412852
GOTERM_CC_DIRECT	GO:0031012~extracellular matrix	20	2.58732	0.00254182	FCGBP, LRRC17, HSD17B12, THBS1, ADAMTS4, TGFBR3, ADAMTS15, RELN, COL1A2, COL5A1, CRISPLD2, MMP28, COL4A5, CHI3L1, PTX3, TIMP1, ZP3, ADAMTS9, TIMP4, TLR3	733	260	20562	2.15783	0.766779	0.0440581	0.0412852
GOTERM_CC_DIRECT	GO:0030667~secretory granule membrane	11	1.42303	0.00320286	RAB10, FCGR2A, SIGLEC9, FABP5, ANPEP, SLC30A5, FPR1, HLA-C, CD38, CD14, TLR2	733	101	20562	3.05515	0.840382	0.0523613	0.0490659
GOTERM_CC_DIRECT	GO:0071556~integral component of lumenal side of endoplasmic reticulum membrane	6	0.776197	0.00329236	CD74, HLA-DPB1, HLA-DRA, HLA-C, HLA-DPA1, HLA-DQB1	733	29	20562	5.80383	0.848373	0.0523613	0.0490659
GOTERM_CC_DIRECT	GO:0005788~endoplasmic reticulum lumen	22	2.84605	0.00329547	POGLUT1, ERAP2, CSF1, GPX8, TNC, PTGS2, THBS1, HSP90B1, C3, RCN1, IL6, GANAB, COL1A2, COL5A1, SPP1, SERPING1, COL4A5, FAM20C, TIMP1, APOL1, CTSC, TXNDC5	733	306	20562	2.0168	0.848644	0.0523613	0.0490659
GOTERM_CC_DIRECT	GO:0005759~mitochondrial matrix	26	3.36352	0.00342501	ACSM3, DLST, ABAT, ETFA, PPM1K, PDHB, MCEE, IARS2, HMGCS2, ACADS, HIBCH, AASS, FAHD1, GPT2, IDH2, TOP3A, HSPE1, SUOX, ETNPPL, ALDH6A1, PC, MTHFD2, DNAJA3, ACOT2, CASQ1, BCAT2	733	389	20562	1.87493	0.859489	0.0529489	0.0496164
GOTERM_CC_DIRECT	GO:0030666~endocytic vesicle membrane	9	1.16429	0.00365779	LYN, MSR1, CD74, CD163, HLA-DPB1, HLA-DRA, RPS27A, HLA-DPA1, HLA-DQB1	733	71	20562	3.55587	0.877064	0.0543711	0.0509491
GOTERM_CC_DIRECT	GO:0033001~Fc-gamma receptor III complex	3	0.388098	0.00370712	FCGR3A, FCER1G, CD247	733	3	20562	28.0518	0.880497	0.0543711	0.0509491
GOTERM_CC_DIRECT	GO:0005739~mitochondrion	71	9.18499	0.00466867	HSP90AB1, ACSM3, NDUFA12, PTEN, ABAT, ETFA, GIMAP8, IFIT3, PPP3CC, MYC, MPC2, CHCHD7, PMPCB, TSPO, UQCRFS1, C19ORF12, CCR7, SLC25A42, HMGCS2, ACADS, FADS1, HIBCH, AASS, BOK, HSP90AA1, RSAD2, PARP9, POR, PLSCR3, MTHFD2, FEZ1, DNLZ, ACOT2, CASQ1, ABCG1, BCAT2, MGST1, AK2, NOL7, DLST, PDHB, PPM1K, LRRC10, ACACB, FOXO1, ACACA, TMEM70, UQCRH, MRPL20, RAB29, IARS2, CYC1, VHL, NDUFA8, FAHD1, TXNRD1, IDH…	733	1437	20562	1.386	0.931212	0.0667619	0.0625601
GOTERM_CC_DIRECT	GO:0042105~alpha-beta T cell receptor complex	4	0.517464	0.00598486	CD3G, CD247, CD3E, CD3D	733	11	20562	10.2007	0.96773	0.083496	0.078241
GOTERM_CC_DIRECT	GO:0005911~cell-cell junction	15	1.94049	0.00899268	CD53, MPP3, PRKCH, PIK3R1, CD3E, AQP3, PLEKHA7, CD2, ZAP70, PAK1, PKP2, ITGA5, LAT, SKAP1, LIMS1	733	192	20562	2.19155	0.994299	0.122472	0.114764
GOTERM_CC_DIRECT	GO:0005687~U4 snRNP	4	0.517464	0.00983766	SNRPN, SNRPG, SNRPF, SNRPB	733	13	20562	8.63134	0.9965	0.130864	0.122628
GOTERM_CC_DIRECT	GO:1904813~ficolin-1-rich granule lumen	11	1.42303	0.0132089	HSPA8, ACLY, HSP90AA1, PNP, HSP90AB1, TNFAIP6, CRISPLD2, ALOX5, NME2, ALDOC, ILF2	733	124	20562	2.48847	0.999502	0.171716	0.160909
GOTERM_CC_DIRECT	GO:0030658~transport vesicle membrane	6	0.776197	0.0146524	CD74, SCGN, HLA-DPB1, HLA-DRA, HLA-DPA1, HLA-DQB1	733	41	20562	4.10515	0.999785	0.182805	0.1713
GOTERM_CC_DIRECT	GO:0030532~small nuclear ribonucleoprotein complex	4	0.517464	0.0148451	SNRPN, SNRPG, SNRPF, SNRPB	733	15	20562	7.48049	0.999807	0.182805	0.1713
GOTERM_CC_DIRECT	GO:0005764~lysosome	20	2.58732	0.0151579	CD74, HSPA8, SERPINB1, PLEKHF1, CALCRL, DTX3L, SLC11A1, LAPTM5, IFI30, MCOLN2, DRAM1, SNX16, HLA-DRA, HAS2, OCIAD2, CD68, HLA-DOB, ADA, CTSC, ITM2C	733	309	20562	1.81565	0.999839	0.182805	0.1713
GOTERM_CC_DIRECT	GO:0035578~azurophil granule lumen	9	1.16429	0.0157946	C3, CCT2, SERPINA3, ACLY, FABP5, TUBB, RNASE2, CTSC, TXNDC5	733	91	20562	2.77436	0.999889	0.182805	0.1713
GOTERM_CC_DIRECT	GO:0035579~specific granule membrane	9	1.16429	0.0157946	CD53, ATP8B4, PGRMC1, C3AR1, CYBB, PLD1, AGPAT2, HMOX2, AP1M1	733	91	20562	2.77436	0.999889	0.182805	0.1713
GOTERM_CC_DIRECT	GO:0030670~phagocytic vesicle membrane	8	1.03493	0.0161168	RAB10, SLC11A1, TAP2, CYBB, HLA-C, TAP1, ATP6V0E2, TLR2	733	74	20562	3.03263	0.999908	0.182805	0.1713
GOTERM_CC_DIRECT	GO:0005581~collagen trimer	9	1.16429	0.0167781	C1QB, MSR1, FCN3, C1QTNF1, COL1A2, COL5A1, COL4A5, TIMP1, C1QC	733	92	20562	2.7442	0.999937	0.182805	0.1713
GOTERM_CC_DIRECT	GO:0030176~integral component of endoplasmic reticulum membrane	11	1.42303	0.0170293	HACD1, XBP1, TRAM1, SCD, ELOVL2, TAP2, TAP1, PREB, ELOVL6, ELOVL7, LNPK	733	129	20562	2.39202	0.999946	0.182805	0.1713
GOTERM_CC_DIRECT	GO:0000139~Golgi membrane	35	4.52781	0.0172478	STEAP4, GALNT15, GIMAP1, SLC2A1, FURIN, PLD1, RASGRP1, UGCG, CHST12, B3GALT2, SCAP, HAS2, GBP2, KPNA2, GBP4, GBP3, AP1M1, HLA-DPA1, SREBF1, CD74, TRAPPC3, RIC3, ST6GAL1, AP3D1, HLA-C, RAB10, ZDHHC9, HLA-DPB1, HLA-DRA, ST6GALNAC3, B4GALT6, ABCG1, ITM2B, TLR3, HLA-DQB1	733	651	20562	1.50816	0.999952	0.182805	0.1713
GOTERM_CC_DIRECT	GO:0042106~gamma-delta T cell receptor complex	3	0.388098	0.0172578	CD3G, CD247, CD3E	733	6	20562	14.0259	0.999953	0.182805	0.1713
GOTERM_CC_DIRECT	GO:0015935~small ribosomal subunit	5	0.646831	0.0186505	RPS4X, NPM1, RPS28, RPS20, RPS27A	733	29	20562	4.83652	0.999979	0.190502	0.178512
GOTERM_CC_DIRECT	GO:0005686~U2 snRNP	5	0.646831	0.0186505	SF3A3, SNRPN, SNRPG, SNRPF, SNRPB	733	29	20562	4.83652	0.999979	0.190502	0.178512
GOTERM_CC_DIRECT	GO:0030018~Z disc	11	1.42303	0.0216105	FKBP1A, PAK1, CSRP1, MYOT, SLC2A1, NEB, CACNA1C, CASQ1, JPH1, MYH6, KY	733	134	20562	2.30276	0.999996	0.216864	0.203215
GOTERM_CC_DIRECT	GO:0022627~cytosolic small ribosomal subunit	6	0.776197	0.0232024	RPS4X, RPS14, RPS28, RPS20, RPS27A, RPS13	733	46	20562	3.65894	0.999999	0.22126	0.207335
GOTERM_CC_DIRECT	GO:0005683~U7 snRNP	3	0.388098	0.0235959	SNRPG, SNRPF, SNRPB	733	7	20562	12.0222	0.999999	0.22126	0.207335
GOTERM_CC_DIRECT	GO:0097524~sperm plasma membrane	3	0.388098	0.0235959	HSP90AA1, CCR6, HSP90B1	733	7	20562	12.0222	0.999999	0.22126	0.207335
GOTERM_CC_DIRECT	GO:0019815~B cell receptor complex	3	0.388098	0.0235959	CD79B, CD79A, LIME1	733	7	20562	12.0222	0.999999	0.22126	0.207335
GOTERM_CC_DIRECT	GO:0015934~large ribosomal subunit	4	0.517464	0.0246036	NPM1, RPL13A, RPL10A, RPL17	733	18	20562	6.23374	0.999999	0.223385	0.209326
GOTERM_CC_DIRECT	GO:0034719~SMN-Sm protein complex	4	0.517464	0.0246036	GEMIN2, SNRPG, SNRPF, SNRPB	733	18	20562	6.23374	0.999999	0.223385	0.209326
GOTERM_CC_DIRECT	GO:0005769~early endosome	19	2.45796	0.0279358	ARRDC4, SERPINB1, SAMD9L, VCAM1, PLEKHF1, DTX3L, AP3D1, NIPA2, PTP4A3, SNX16, ACKR4, RAB29, ACKR1, TLR4, CFTR, TLR3, EPHA3, AP1M1, HLA-DQB1	733	308	20562	1.73047	1	0.249676	0.233962
GOTERM_CC_DIRECT	GO:0042788~polysomal ribosome	5	0.646831	0.0287563	RPS28, RPL36, RPL24, RPL10A, RPL18	733	33	20562	4.25028	1	0.253056	0.237129
GOTERM_CC_DIRECT	GO:0005925~focal adhesion	24	3.10479	0.0318813	HSPA8, NPM1, CD81, TNC, RPL13A, IL16, RPL10A, PVR, HSP90B1, ICAM1, RAB10, RPS4X, RPS14, CNN1, IL1RL1, PAK1, CSRP1, MPRIP, CDH13, EVL, ITGA5, RPL18, RPS13, LIMS1	733	425	20562	1.5841	1	0.276304	0.258914
GOTERM_CC_DIRECT	GO:0043025~neuronal cell body	23	2.97542	0.0362573	NQO1, RIC3, SLC38A1, HSP90AA1, CD40, HSP90AB1, PMM1, KCND3, ITSN1, CYBB, SLC1A4, PTPRF, MAPK8IP1, PGRMC1, DAB1, PRKAR2B, MYOT, FEZ1, MAP1A, CCNG1, BMPR1B, ADA, CCR2	733	408	20562	1.58135	1	0.30954	0.290058
GOTERM_CC_DIRECT	GO:0033018~sarcoplasmic reticulum lumen	3	0.388098	0.0471187	CASQ1, HSP90B1, TRDN	733	10	20562	8.41555	1	0.388036	0.363614
GOTERM_CC_DIRECT	GO:0044294~dendritic growth cone	3	0.388098	0.0471187	HSP90AA1, HSP90AB1, MAPK8IP1	733	10	20562	8.41555	1	0.388036	0.363614
GOTERM_CC_DIRECT	GO:0016323~basolateral plasma membrane	15	1.94049	0.047487	SLC38A1, HSP90AA1, HSP90AB1, CD81, SLC2A1, SLC41A1, ATP1B3, AQP4, ABCA8, ATP1A1, AQP3, SLC7A1, SLCO1C1, SLC7A8, CD38	733	239	20562	1.76058	1	0.388036	0.363614
GOTERM_CC_DIRECT	GO:0055037~recycling endosome	10	1.29366	0.0522418	RAB10, MCTP1, RAB15, ITSN1, ACKR4, RAB29, TNIK, ACKR1, ABCG1, CFTR	733	135	20562	2.07791	1	0.420877	0.394389
GOTERM_CC_DIRECT	GO:0005682~U5 snRNP	4	0.517464	0.0636705	SNRPN, SNRPG, SNRPF, SNRPB	733	26	20562	4.31567	1	0.505827	0.473991
GOTERM_CC_DIRECT	GO:0034709~methylosome	3	0.388098	0.0659574	SNRPG, SNRPF, SNRPB	733	12	20562	7.01296	1	0.516817	0.48429
GOTERM_CC_DIRECT	GO:0009923~fatty acid elongase complex	2	0.258732	0.0699336	ELOVL6, HSD17B12	733	2	20562	28.0518	1	0.530913	0.497499
GOTERM_CC_DIRECT	GO:1990647~C/EBP complex	2	0.258732	0.0699336	CEBPA, CEBPB	733	2	20562	28.0518	1	0.530913	0.497499
GOTERM_CC_DIRECT	GO:0005771~multivesicular body	5	0.646831	0.0705409	CD74, CD79A, STEAP3, HDAC6, HLA-DQB1	733	44	20562	3.18771	1	0.530913	0.497499
GOTERM_CC_DIRECT	GO:0043231~intracellular membrane-bounded organelle	45	5.82147	0.0724174	AMER1, CEBPA, CD40, SLCO5A1, GIMAP4, IFI30, PLD1, PTGS2, GIMAP7, APOL4, NEU3, GANAB, HLA-DMA, GRB14, PPIAL4A, RAB29, TSPO, ANKRD2, B4GALNT3, ADAMTS9, FADS1, AASS, CTSC, AP1M1, HLA-DPA1, LYN, ARRDC4, IL33, CYB5A, RIC3, SMOX, ABCA8, RHOC, FMO5, RUNX3, RAB10, MRAP, POR, DAB1, SNX16, RAB15, DNAJA3, BCL3, PPARG, ITM2B	733	984	20562	1.28286	1	0.537958	0.504101
GOTERM_CC_DIRECT	GO:0005681~spliceosomal complex	9	1.16429	0.075414	SF3A3, RBM3, HSPA8, SNRPN, GEMIN2, CIRBP, SNRPG, SNRPF, SNRPB	733	124	20562	2.03602	1	0.553036	0.51823
GOTERM_CC_DIRECT	GO:0016605~PML body	8	1.03493	0.0841802	TRIM8, BLM, ZBTB16, TOP3A, SUMO2, PTEN, ANKRD2, CIART	733	106	20562	2.11712	1	0.596694	0.55914
GOTERM_CC_DIRECT	GO:0005741~mitochondrial outer membrane	12	1.55239	0.0848132	CYB5A, PGRMC1, RSAD2, GPAM, PLA2G2A, MGST1, BCL2, TSPO, LPIN1, RPS27A, ACACB, BOK	733	193	20562	1.74416	1	0.596694	0.55914
GOTERM_CC_DIRECT	GO:0016529~sarcoplasmic reticulum	5	0.646831	0.0854366	FKBP1A, CASQ1, JPH1, THBS1, TRDN	733	47	20562	2.98424	1	0.596694	0.55914
GOTERM_CC_DIRECT	GO:0000177~cytoplasmic exosome (RNase complex)	3	0.388098	0.0868222	EXOSC6, CARHSP1, EXOSC3	733	14	20562	6.01111	1	0.596694	0.55914
GOTERM_CC_DIRECT	GO:0005750~mitochondrial respiratory chain complex III	3	0.388098	0.0868222	UQCRFS1, CYC1, UQCRH	733	14	20562	6.01111	1	0.596694	0.55914
GOTERM_CC_DIRECT	GO:0043235~receptor complex	13	1.68176	0.0876264	NLGN1, VDR, GPBAR1, OSMR, TGFBR2, TGFBR3, TYRO3, KLRD1, PPARG, BMPR1B, TLR4, EPHA3, TLR2	733	217	20562	1.68053	1	0.596694	0.55914
GOTERM_CC_DIRECT	GO:0030315~T-tubule	5	0.646831	0.0907158	KCNJ5, AQP4, CACNA1C, ATP1A1, CASQ1	733	48	20562	2.92207	1	0.610464	0.572043
GOTERM_CC_DIRECT	GO:0044297~cell body	7	0.905563	0.0937181	CCT2, PGRMC1, TUBB, PITPNM2, CD3E, MAPK8IP1, TLR2	733	88	20562	2.2314	1	0.623334	0.584103
GOTERM_CC_DIRECT	GO:0005912~adherens junction	11	1.42303	0.0958921	LYN, RAB10, POF1B, CTNND2, CDH11, WNK3, PKP2, SHROOM3, FRMD4A, FMN1, PVR	733	175	20562	1.76326	1	0.630463	0.590783
GOTERM_CC_DIRECT	GO:0014069~postsynaptic density	15	1.94049	0.0979773	LYN, NLGN1, KCND3, MX2, CTNND2, STAT3, CACNA1C, ATP1A1, RPL10A, RPS14, DAB1, FABP5, RPL14, CAMK1, RPS13	733	267	20562	1.57595	1	0.636853	0.596771

## Sheet: Human_Downregulated Genes_MF
Category	Term	Count	%	PValue	Genes	List Total	Pop Hits	Pop Total	Fold Enrichment	Bonferroni	Benjamini	FDR
GOTERM_MF_DIRECT	GO:0004888~transmembrane signaling receptor activity	28	3.62225	3.7624e-09	FCMR, IGSF6, KLRB1, CD3G, CD3E, CD3D, ICAM1, CD79B, CD79A, FCGR3A, MRC1, SLAMF1, IL1R1, FCRL6, CD160, FCRL3, KLRC4, SELE, LYVE1, P2RX5, FCGR2A, KLRD1, CD247, ACKR1, CLEC2D, TLR4, TLR3, TLR2	724	189	18869	3.86106	4.2026e-06	4.20261e-06	4.13865e-06
GOTERM_MF_DIRECT	GO:0023026~MHC class II protein complex binding	11	1.42303	2.99401e-08	HSPA8, CD74, HLA-DMA, HSP90AA1, HSP90AB1, CD81, HLA-DPB1, HLA-DRA, HLA-DOB, HLA-DPA1, HLA-DQB1	724	27	18869	10.6179	3.34425e-05	1.67215e-05	1.6467e-05
GOTERM_MF_DIRECT	GO:0042802~identical protein binding	109	14.1009	1.42981e-07	STEAP3, CSF1, ABAT, AQP4, GIMAP7, AQP3, IFIT3, PNP, MPC2, NAMPT, TNFSF10, BANF1, TRIM22, HGF, KCTD7, PSME2, KCTD12, BLM, MGST1, ACACB, RASGRP1, ACACA, C1ORF50, CD79B, LDHB, CD79A, S100A12, A2M, SLAMF1, XBP1, XRCC4, ZBTB16, CRTAM, COL1A2, BCL6, FASN, BCL2, GPSM2, HSP90AB1, PTEN, SLC2A1, CD3G, CD3E, OPLAH, CD3D, TRIM8, C1QTNF1, TRIM4, HEY2, RBPMS2, AOX1, CD38, HMGCS2, CTSC, CCR2, CD53, HSP90AA1, FC…	724	1714	18869	1.65739	0.000159697	5.32366e-05	5.24264e-05
GOTERM_MF_DIRECT	GO:0005515~protein binding	540	69.8577	1.19033e-06	CYFIP2, ITSN1, SERPINE1, GPATCH4, DPYSL4, MPRIP, MYC, NAMPT, GTSE1, TSPYL2, PRKCH, RBFOX2, RPL21, RNASE2, DKK3, MTHFD2, FEZ1, MAP1A, TYRO3, ACOT2, RPL24, PSME2, SERPING1, HOXB2, ATF5, ALG10B, SKAP1, HACD1, ABCB1, FPR1, C3, MRPL20, LDHB, HSPH1, PRKAR2B, RAD21, RDH10, S100A12, HMOX2, GSTM4, LYN, PMM1, NR1D2, GPN1, ELL2, LARP6, MLLT11, SULT1B1, COL1A2, TCN2, FASN, ADA, SERPINA3, CDKN1A, SIGLEC9, PIG…	724	12554	18869	1.12104	0.00132871	0.000332399	0.00032734
GOTERM_MF_DIRECT	GO:0032395~MHC class II receptor activity	7	0.905563	4.2235e-06	HLA-DMA, HLA-DPB1, HLA-DRA, HLA-C, HLA-DOB, HLA-DPA1, HLA-DQB1	724	13	18869	14.0335	0.00470655	0.00094353	0.00092917
GOTERM_MF_DIRECT	GO:0019957~C-C chemokine binding	7	0.905563	0.000230817	CX3CR1, CCR1, ACKR4, CCR7, CCR6, ACKR1, CCR2	724	24	18869	7.60146	0.22729	0.0310443	0.0305718
GOTERM_MF_DIRECT	GO:0038023~signaling receptor activity	22	2.84605	0.000230936	TRAM1, NLGN1, CD40, KLRB1, PVRIG, LYVE1, PVR, ICAM1, CD2, ANPEP, P2RY2, MRC1, CD7, TNFRSF17, TNFRSF25, ACKR1, CCR6, TLR4, IL18R1, TLR3, SLAMF1, TLR2	724	231	18869	2.48211	0.227394	0.0310443	0.0305718
GOTERM_MF_DIRECT	GO:0050135~NAD(P)+ nucleosidase activity	6	0.776197	0.000250133	IL1RL1, IL1R1, CD38, TLR4, IL18R1, TLR2	724	16	18869	9.77331	0.243788	0.0310443	0.0305718
GOTERM_MF_DIRECT	GO:0061809~NAD+ nucleotidase, cyclic ADP-ribose generating	6	0.776197	0.000250133	IL1RL1, IL1R1, CD38, TLR4, IL18R1, TLR2	724	16	18869	9.77331	0.243788	0.0310443	0.0305718
GOTERM_MF_DIRECT	GO:0031625~ubiquitin protein ligase binding	26	3.36352	0.000325076	CDKN1A, CD40, ABCB1, HSP90AB1, FOXO1, HDAC6, UBE2J1, PRKAR2B, CBS, SUMO2, RPS27A, CCDC50, BOK, LYN, CCT2, HSPA8, XBP1, HSP90AA1, PYHIN1, TUBB, LAPTM5, PER3, TRAF5, BCL2, TRIB2, HLA-DQB1	724	306	18869	2.21443	0.304531	0.036311	0.0357583
GOTERM_MF_DIRECT	GO:0042605~peptide antigen binding	8	1.03493	0.000444167	SLC7A8, TAP2, HLA-DPB1, HLA-DRA, HLA-C, TAP1, HLA-DPA1, HLA-DQB1	724	37	18869	5.63506	0.391187	0.0451031	0.0444167
GOTERM_MF_DIRECT	GO:0050544~arachidonic acid binding	4	0.517464	0.00102731	ALOX5AP, PPARG, S100A9, S100A8	724	6	18869	17.3748	0.682759	0.0956253	0.0941699
GOTERM_MF_DIRECT	GO:0016493~C-C chemokine receptor activity	6	0.776197	0.00154232	CX3CR1, CCR1, ACKR4, CCR7, CCR6, CCR2	724	23	18869	6.79882	0.821667	0.132521	0.130504
GOTERM_MF_DIRECT	GO:0004908~interleukin-1 receptor activity	4	0.517464	0.00174663	IL1RL1, IL1R1, IL1R2, IL18R1	724	7	18869	14.8927	0.858108	0.139356	0.137235
GOTERM_MF_DIRECT	GO:0043621~protein self-association	10	1.29366	0.00202182	CD2, GPSM2, RSAD2, PLSCR3, CCL5, SLC2A1, FAM20C, PPARG, CARD11, CTSC	724	74	18869	3.52191	0.895718	0.150558	0.148267
GOTERM_MF_DIRECT	GO:0016491~oxidoreductase activity	20	2.58732	0.00222044	SMOX, ADH1B, TXNRD1, CYBB, ETFA, HSD17B12, IFI30, COX5A, OXR1, CRYZ, POR, SCD, APEX1, FASN, CHDH, DHRS7C, UQCRFS1, AOX1, VAT1L, FADS1	724	239	18869	2.18093	0.916507	0.155015	0.152656
GOTERM_MF_DIRECT	GO:0003735~structural constituent of ribosome	17	2.19922	0.00257233	RPL21, RPL13A, RPL10A, MRPL24, RPS4X, RPS14, MRPL20, RPS28, RPL36, RPL14, RPL24, RPL13, RPS20, RPS27A, RPL18, RPL17, RPS13	724	189	18869	2.34421	0.943697	0.165481	0.162963
GOTERM_MF_DIRECT	GO:0001618~virus receptor activity	10	1.29366	0.00266667	PLSCR1, CD81, ANPEP, MRC1, TYRO3, ITGA5, PVR, SLC7A1, ICAM1, SLAMF1	724	77	18869	3.3847	0.949341	0.165481	0.162963
GOTERM_MF_DIRECT	GO:0002020~protease binding	12	1.55239	0.0035471	ADAMTS4, XBP1, COL1A2, CHL1, IL1R1, SERPINE1, BCL2, FAM20C, FURIN, TIMP1, A2M, TIMP4	724	111	18869	2.81753	0.981111	0.208532	0.205358
GOTERM_MF_DIRECT	GO:0050660~flavin adenine dinucleotide binding	9	1.16429	0.00434796	POR, ILVBL, TXNRD1, CHDH, CYBB, AOX1, ETFA, ACADS, FMO5	724	68	18869	3.4494	0.992306	0.242833	0.239138
GOTERM_MF_DIRECT	GO:0019899~enzyme binding	27	3.49288	0.00458092	CUTA, HACD1, CD40, PTEN, PTGS2, HDAC6, CBS, TMSB4X, BANF1, VHL, A2M, GSTM4, LYN, HSPA8, CYB5A, GSTM1, PRKCH, DTX3L, STAT1, NME2, PARP9, PARP14, POR, PLSCR1, ALOX5AP, PPARG, CFTR	724	390	18869	1.8043	0.994075	0.243482	0.239776
GOTERM_MF_DIRECT	GO:0009055~electron carrier activity	9	1.16429	0.00519522	CYB5A, POR, STEAP4, CYBB, AKR1B1, ETFA, COX5A, DHRS3, IDO1	724	70	18869	3.35085	0.997027	0.243482	0.239776
GOTERM_MF_DIRECT	GO:0004950~chemokine receptor activity	5	0.646831	0.00523148	CX3CR1, CCR1, ACKR4, CCR6, CCR2	724	19	18869	6.85846	0.997146	0.243482	0.239776
GOTERM_MF_DIRECT	GO:0004745~retinol dehydrogenase activity	5	0.646831	0.00523148	ADH1B, RDH10, ADH1A, DHRS7C, DHRS3	724	19	18869	6.85846	0.997146	0.243482	0.239776
GOTERM_MF_DIRECT	GO:0004867~serine-type endopeptidase inhibitor activity	11	1.42303	0.0061359	SERPINA3, SERPINB1, CD109, SERPINE1, CPAMD8, CRIM1, SERPING1, FURIN, A2M, TFPI, SERPINB8	724	103	18869	2.78334	0.998967	0.274152	0.26998
GOTERM_MF_DIRECT	GO:0042803~protein homodimerization activity	42	5.43338	0.00695406	CEBPA, BLM, CEBPB, PDXK, HSP90AB1, CSF1, PTGS2, GIMAP7, TYMP, JCHAIN, TRIM8, PGRMC1, ATIC, CBS, CCL5, RBPMS2, AOX1, BANF1, GBP2, GBP4, TRIM22, GBP3, BOK, GSTM4, NPM1, XBP1, ST6GAL1, HSP90AA1, GSTM1, FCER1G, STAT1, RIPK2, ZBTB16, SLC11A1, GZMA, STAT3, TAP1, IRAK3, BCL2, CDH13, CD247, ABCG1	724	716	18869	1.52879	0.999588	0.292378	0.287928
GOTERM_MF_DIRECT	GO:0001222~transcription corepressor binding	7	0.905563	0.00706733	PER3, BCL6, STAT1, ZBTB16, LEF1, RUNX3, HDAC6	724	45	18869	4.05411	0.999637	0.292378	0.287928
GOTERM_MF_DIRECT	GO:0050786~RAGE receptor binding	4	0.517464	0.00734037	FPR1, S100A12, S100A9, S100A8	724	11	18869	9.47715	0.999733	0.292828	0.288372
GOTERM_MF_DIRECT	GO:0097677~STAT family protein binding	4	0.517464	0.00951144	CEBPA, DTX3L, PPARG, PARP9	724	12	18869	8.68738	0.999977	0.366354	0.360779
GOTERM_MF_DIRECT	GO:0005525~GTP binding	26	3.36352	0.0112951	RASL12, HSP90AB1, RRAD, GIMAP1, GIMAP4, GIMAP5, AGAP3, GIMAP6, GIMAP7, IFI44L, GIMAP8, TUBA3E, TUBA1C, RAB29, GBP2, GBP4, GBP3, HSP90AA1, MX2, TUBB, GTPBP6, RHOC, GPN1, RAB10, ARL4A, RAB15	724	399	18869	1.69829	0.999997	0.420553	0.414152
GOTERM_MF_DIRECT	GO:0044389~ubiquitin-like protein ligase binding	5	0.646831	0.012329	CEBPB, DTX3L, STAT1, SUMO2, PARP9	724	24	18869	5.42962	0.999999	0.444241	0.43748
GOTERM_MF_DIRECT	GO:0050431~transforming growth factor beta binding	5	0.646831	0.014242	TGFBR3, TWSG1, CD109, THBS1, TGFBR2	724	25	18869	5.21243	1	0.497134	0.489568
GOTERM_MF_DIRECT	GO:0052650~NADP-retinol dehydrogenase activity	4	0.517464	0.0148656	RDH10, AKR1B1, RDH14, DHRS3	724	14	18869	7.44633	1	0.503177	0.495519
GOTERM_MF_DIRECT	GO:0005125~cytokine activity	15	1.94049	0.016166	IL32, IL33, EDN1, CSF1, FLT3LG, SECTM1, IL16, AREG, IL6, CD40LG, NAMPT, TNFSF10, SPP1, LTA, TIMP1	724	192	18869	2.03611	1	0.531101	0.523018
GOTERM_MF_DIRECT	GO:0001540~beta-amyloid binding	9	1.16429	0.0171957	MSR1, CD74, NLGN1, PGRMC1, TLR4, ITM2A, ITM2B, ITM2C, TLR2	724	86	18869	2.72743	1	0.545268	0.53697
GOTERM_MF_DIRECT	GO:0035259~glucocorticoid receptor binding	4	0.517464	0.0180617	CEBPB, STAT3, NRIP1, ETS2	724	15	18869	6.94991	1	0.545268	0.53697
GOTERM_MF_DIRECT	GO:0005161~platelet-derived growth factor receptor binding	4	0.517464	0.0180617	LYN, IL1R1, PTEN, ITGA5	724	15	18869	6.94991	1	0.545268	0.53697
GOTERM_MF_DIRECT	GO:0042289~MHC class II protein binding	3	0.388098	0.0198464	CD74, FCRL6, CD81	724	6	18869	13.0311	1	0.568421	0.55977
GOTERM_MF_DIRECT	GO:0019966~interleukin-1 binding	3	0.388098	0.0198464	IL1R1, IL1R2, A2M	724	6	18869	13.0311	1	0.568421	0.55977
GOTERM_MF_DIRECT	GO:0051393~alpha-actinin binding	4	0.517464	0.0216087	MYOT, PPARG, CACNA1C, LRRC10	724	16	18869	6.51554	1	0.603424	0.59424
GOTERM_MF_DIRECT	GO:0009922~fatty acid elongase activity	3	0.388098	0.0270863	ELOVL2, ELOVL6, ELOVL7	724	7	18869	11.1695	1	0.672342	0.66211
GOTERM_MF_DIRECT	GO:0102337~3-oxo-cerotoyl-CoA synthase activity	3	0.388098	0.0270863	ELOVL2, ELOVL6, ELOVL7	724	7	18869	11.1695	1	0.672342	0.66211
GOTERM_MF_DIRECT	GO:0102338~3-oxo-lignoceronyl-CoA synthase activity	3	0.388098	0.0270863	ELOVL2, ELOVL6, ELOVL7	724	7	18869	11.1695	1	0.672342	0.66211
GOTERM_MF_DIRECT	GO:0102336~3-oxo-arachidoyl-CoA synthase activity	3	0.388098	0.0270863	ELOVL2, ELOVL6, ELOVL7	724	7	18869	11.1695	1	0.672342	0.66211
GOTERM_MF_DIRECT	GO:0015349~thyroid hormone transmembrane transporter activity	3	0.388098	0.0270863	SLCO1C1, SLC7A8, SLCO4A1	724	7	18869	11.1695	1	0.672342	0.66211
GOTERM_MF_DIRECT	GO:0030169~low-density lipoprotein particle binding	4	0.517464	0.0297577	MSR1, CDH13, PLTP, THBS1	724	18	18869	5.79159	1	0.722595	0.711598
GOTERM_MF_DIRECT	GO:0020037~heme binding	12	1.55239	0.0309399	CYP4Z1, CYB5A, PGRMC1, STEAP4, CBS, CYBB, CYP4B1, CYC1, SUOX, PTGS2, HMOX2, IDO1	724	151	18869	2.07116	1	0.735317	0.724126
GOTERM_MF_DIRECT	GO:0005164~tumor necrosis factor receptor binding	5	0.646831	0.0328333	CD40LG, STAT1, TRAF5, LTA, TNFSF10	724	32	18869	4.07221	1	0.764059	0.752431
GOTERM_MF_DIRECT	GO:0008121~ubiquinol-cytochrome-c reductase activity	3	0.388098	0.03521	UQCRFS1, CYC1, UQCRH	724	8	18869	9.77331	1	0.786591	0.77462
GOTERM_MF_DIRECT	GO:0031730~CCR5 chemokine receptor binding	3	0.388098	0.03521	STAT1, CCL5, STAT3	724	8	18869	9.77331	1	0.786591	0.77462
GOTERM_MF_DIRECT	GO:0008201~heparin binding	13	1.68176	0.0386873	VEGFB, FURIN, HSD17B12, THBS1, PTPRF, TGFBR3, ADAMTS15, CXCL10, CXCL11, TWSG1, CCL8, COL5A1, CRISPLD2	724	176	18869	1.92505	1	0.829979	0.817347
GOTERM_MF_DIRECT	GO:0031490~chromatin DNA binding	8	1.03493	0.0398086	EOMES, CEBPA, XBP1, CEBPB, BCL6, APEX1, STAT3, FOXO1	724	83	18869	2.51201	1	0.829979	0.817347
GOTERM_MF_DIRECT	GO:0019900~kinase binding	9	1.16429	0.042089	LDHB, CEBPA, CEBPB, HSP90AB1, PER3, CD160, FCRL3, SLC2A1, ATF5	724	102	18869	2.2996	1	0.829979	0.817347
GOTERM_MF_DIRECT	GO:0005154~epidermal growth factor receptor binding	5	0.646831	0.0437331	PLSCR1, GRAP, ITGA5, AREG, FAM83B	724	35	18869	3.72316	1	0.829979	0.817347
GOTERM_MF_DIRECT	GO:0004860~protein kinase inhibitor activity	5	0.646831	0.0437331	SOCS3, CDKN1A, NPM1, TRIB2, MAPK8IP1	724	35	18869	3.72316	1	0.829979	0.817347
GOTERM_MF_DIRECT	GO:0042609~CD4 receptor binding	3	0.388098	0.0441393	CD74, PLSCR1, IL16	724	9	18869	8.68738	1	0.829979	0.817347
GOTERM_MF_DIRECT	GO:0047144~2-acylglycerol-3-phosphate O-acyltransferase activity	3	0.388098	0.0441393	LPCAT4, LPCAT3, CRLS1	724	9	18869	8.68738	1	0.829979	0.817347
GOTERM_MF_DIRECT	GO:0070181~small ribosomal subunit rRNA binding	3	0.388098	0.0441393	RPS14, CIRBP, RPS13	724	9	18869	8.68738	1	0.829979	0.817347
GOTERM_MF_DIRECT	GO:0015347~sodium-independent organic anion transmembrane transporter activity	4	0.517464	0.0445826	SLCO1C1, SLCO4A1, SLCO2A1, SLCO5A1	724	21	18869	4.96422	1	0.829979	0.817347
GOTERM_MF_DIRECT	GO:0003841~1-acylglycerol-3-phosphate O-acyltransferase activity	4	0.517464	0.0445826	LPCAT4, LPCAT3, CRLS1, AGPAT2	724	21	18869	4.96422	1	0.829979	0.817347
GOTERM_MF_DIRECT	GO:0030674~protein binding, bridging	9	1.16429	0.0463223	HSPA8, COL1A2, GRB14, BCL3, ATP1B3, FRMD4A, TRIM22, JCHAIN, TRDN	724	104	18869	2.25538	1	0.848231	0.835321
GOTERM_MF_DIRECT	GO:0036094~small molecule binding	5	0.646831	0.0477651	VDR, SPP1, LCN10, LCN6, ALDH9A1	724	36	18869	3.61974	1	0.860542	0.847445
GOTERM_MF_DIRECT	GO:0042288~MHC class I protein binding	4	0.517464	0.0501984	CD8B, TUBB, TAP2, TAP1	724	22	18869	4.73857	1	0.87612	0.862786
GOTERM_MF_DIRECT	GO:0004602~glutathione peroxidase activity	4	0.517464	0.0501984	ALOX5AP, MGST1, GPX8, CLIC2	724	22	18869	4.73857	1	0.87612	0.862786
GOTERM_MF_DIRECT	GO:0015180~L-alanine transmembrane transporter activity	3	0.388098	0.0538008	SLC7A8, SLC1A4, SLC36A4	724	10	18869	7.81865	1	0.924545	0.910474
GOTERM_MF_DIRECT	GO:0004879~RNA polymerase II transcription factor activity, ligand-activated sequence-specific DNA binding	6	0.776197	0.0551977	SREBF1, VDR, STAT3, NR1D2, PPARG, PIK3R1	724	54	18869	2.89579	1	0.928327	0.914198
GOTERM_MF_DIRECT	GO:0043548~phosphatidylinositol 3-kinase binding	4	0.517464	0.0561399	DAB1, TYRO3, ATP1A1, PIK3R1	724	23	18869	4.53255	1	0.928327	0.914198
GOTERM_MF_DIRECT	GO:0008270~zinc ion binding	44	5.69211	0.0565141	CPM, BLM, PDXK, DNMT1, ADH1B, ADH1A, MT1M, ZFAND5, MT1X, PRICKLE1, RASGRP1, HDAC6, CRYZ, TRIM8, ADAMTS15, TRIM4, CSRP1, ANPEP, MMP28, TNFSF10, S100A12, TIMP1, ADAMTS9, LMCD1, CA14, VAT1L, TRIM22, SF3A3, ERAP2, VDR, SLC30A5, TOP3A, NR1D2, PLSCR1, MT1A, TRAF5, DNLZ, PPARG, S100A9, L3MBTL4, S100A8, ADA, LIMS1, MSRB1	724	874	18869	1.31205	1	0.928327	0.914198
GOTERM_MF_DIRECT	GO:0003700~transcription factor activity, sequence-specific DNA binding	30	3.88098	0.0590244	CEBPA, DLX2, CEBPB, LEF1, ETS2, FOXO1, MYC, HEY2, STAT4, E2F8, EOMES, TEAD4, STAT5A, SREBF1, BATF2, XBP1, BCL11B, STAT1, VDR, ZBTB16, STAT3, NR1D2, TBX5, RUNX3, BCL6, TEF, IRF1, KLF9, PPARG, ATF5	724	556	18869	1.40623	1	0.955511	0.940968
GOTERM_MF_DIRECT	GO:0042608~T cell receptor binding	3	0.388098	0.0641253	HLA-DRA, CD3G, CD3E	724	11	18869	7.10786	1	0.981205	0.966271
GOTERM_MF_DIRECT	GO:0043167~ion binding	3	0.388098	0.0641253	CBS, SPP1, PTMA	724	11	18869	7.10786	1	0.981205	0.966271
GOTERM_MF_DIRECT	GO:0043295~glutathione binding	3	0.388098	0.0641253	GSTM4, GSTM1, MGST1	724	11	18869	7.10786	1	0.981205	0.966271
GOTERM_MF_DIRECT	GO:0019864~IgG binding	3	0.388098	0.0641253	FCGR3A, FCGR2A, FCER1G	724	11	18869	7.10786	1	0.981205	0.966271
GOTERM_MF_DIRECT	GO:0016829~lyase activity	5	0.646831	0.0658658	ACLY, RSAD2, ILVBL, ADCY3, RNASE2	724	40	18869	3.25777	1	0.982618	0.967663
GOTERM_MF_DIRECT	GO:0019903~protein phosphatase binding	8	1.03493	0.065977	HSP90AA1, FCRL6, FCRL3, STAT3, PPARG, PIK3R1, SKAP1, HSP90B1	724	93	18869	2.24191	1	0.982618	0.967663
GOTERM_MF_DIRECT	GO:0042626~ATPase activity, coupled to transmembrane movement of substances	6	0.776197	0.0707955	ABCB1, TAP2, TAP1, ABCA8, ABCG1, CFTR	724	58	18869	2.69608	1	0.984915	0.969925
GOTERM_MF_DIRECT	GO:0015171~amino acid transmembrane transporter activity	5	0.646831	0.0708757	SLC38A1, SLC7A8, SLC1A4, SLC36A4, SLC7A1	724	41	18869	3.17831	1	0.984915	0.969925
GOTERM_MF_DIRECT	GO:0017018~myosin phosphatase activity	7	0.905563	0.0710382	DUSP23, DUSP5, PPP3CC, PTEN, PPM1K, MYH6, DUSP13	724	76	18869	2.40046	1	0.984915	0.969925
GOTERM_MF_DIRECT	GO:0030170~pyridoxal phosphate binding	6	0.776197	0.0750362	PDXK, CBS, GPT2, ABAT, GPT, ETNPPL	724	59	18869	2.65039	1	0.984915	0.969925
GOTERM_MF_DIRECT	GO:0004021~L-alanine:2-oxoglutarate aminotransferase activity	2	0.258732	0.0751674	GPT2, GPT	724	2	18869	26.0622	1	0.984915	0.969925
GOTERM_MF_DIRECT	GO:0032791~lead ion binding	2	0.258732	0.0751674	PLSCR1, PLSCR3	724	2	18869	26.0622	1	0.984915	0.969925
GOTERM_MF_DIRECT	GO:0001631~cysteinyl leukotriene receptor activity	2	0.258732	0.0751674	CYSLTR1, CYSLTR2	724	2	18869	26.0622	1	0.984915	0.969925
GOTERM_MF_DIRECT	GO:0035717~chemokine (C-C motif) ligand 7 binding	2	0.258732	0.0751674	CCR1, CCR2	724	2	18869	26.0622	1	0.984915	0.969925
GOTERM_MF_DIRECT	GO:0004051~arachidonate 5-lipoxygenase activity	2	0.258732	0.0751674	ALOX5, ALOX5AP	724	2	18869	26.0622	1	0.984915	0.969925
GOTERM_MF_DIRECT	GO:0002135~CTP binding	2	0.258732	0.0751674	HSP90AA1, HSP90AB1	724	2	18869	26.0622	1	0.984915	0.969925
GOTERM_MF_DIRECT	GO:0005539~glycosaminoglycan binding	4	0.517464	0.0758305	TGFBR3, EGFLAM, CRISPLD2, TGFBR2	724	26	18869	4.00956	1	0.984915	0.969925
GOTERM_MF_DIRECT	GO:0008307~structural constituent of muscle	5	0.646831	0.0814597	CSRP1, MYOT, NEB, ANKRD2, JPH1	724	43	18869	3.03048	1	1	0.985663
GOTERM_MF_DIRECT	GO:0004364~glutathione transferase activity	4	0.517464	0.0829836	GSTM4, GSTM1, ALOX5AP, MGST1	724	27	18869	3.86106	1	1	0.985663
GOTERM_MF_DIRECT	GO:0005102~receptor binding	22	2.84605	0.0854773	LYN, CD160, RIPK2, HGF, STAT3, CRTAM, SERPINE1, FLT3LG, BTN3A2, TRDN, C3, CD2, CXCL10, ZAP70, NRIP1, TNFSF10, LTA, CCL2, ANGPTL4, A2M, TLR4, BOK	724	397	18869	1.44425	1	1	0.985663
GOTERM_MF_DIRECT	GO:0016702~oxidoreductase activity, acting on single donors with incorporation of molecular oxygen, incorporation of two atoms of oxygen	3	0.388098	0.0865082	ALOX5, PTGS2, ALOXE3	724	13	18869	6.01434	1	1	0.985663
GOTERM_MF_DIRECT	GO:0004866~endopeptidase inhibitor activity	5	0.646831	0.0927746	C3, CD109, CPAMD8, A2M, TFPI	724	45	18869	2.89579	1	1	0.985663
GOTERM_MF_DIRECT	GO:0030246~carbohydrate binding	13	1.68176	0.0938008	FCN3, SIGLEC9, KLRB1, GALNT15, SELE, GANAB, CHI3L1, KLRD1, CLC, ZP3, NPTX2, CLEC2D, CLEC4F	724	204	18869	1.66082	1	1	0.985663
GOTERM_MF_DIRECT	GO:0043394~proteoglycan binding	3	0.388098	0.0984487	COL5A1, NID1, THBS1	724	14	18869	5.58475	1	1	0.985663
GOTERM_MF_DIRECT	GO:0031404~chloride ion binding	3	0.388098	0.0984487	AMY1A, AMY1B, CTSC	724	14	18869	5.58475	1	1	0.985663
GOTERM_MF_DIRECT	GO:0004715~non-membrane spanning protein tyrosine kinase activity	5	0.646831	0.098697	LYN, ZAP70, PKDCC, RIPK2, MATK	724	46	18869	2.83284	1	1	0.985663

## Sheet: Human_Downregulated Genes-KEGG
Category	Term	Count	%	PValue	Genes	List Total	Pop Hits	Pop Total	Fold Enrichment	Bonferroni	Benjamini	FDR
KEGG_PATHWAY	hsa04640:Hematopoietic cell lineage	22	2.84605	1.97403e-08	CSF1, IL1R1, IL1R2, FLT3LG, CD3G, CD3E, CD3D, CD2, HLA-DMA, IL6, CD8B, ANPEP, CD7, HLA-DPB1, HLA-DRA, CD38, CD14, ITGA5, IL7R, HLA-DOB, HLA-DPA1, HLA-DQB1	420	99	8164	4.31958	6.2774e-06	6.27742e-06	5.25092e-06
KEGG_PATHWAY	hsa05171:Coronavirus disease - COVID-19	34	4.39845	7.67349e-08	C1QB, C1R, F13A1, PIK3R1, RPL10A, C3, RPS4X, RPS14, C7, C3AR1, RPL36, RPL14, CCL2, RPL13, RPS27A, RPL18, RPL17, RPS13, RPL21, STAT1, MX2, STAT3, CYBB, RPL13A, CXCL10, RPS28, IL6, FCGR2A, RPL24, RPS20, TLR4, TLR3, C1QC, TLR2	420	232	8164	2.84869	2.44014e-05	1.03819e-05	8.68422e-06
KEGG_PATHWAY	hsa04659:Th17 cell differentiation	22	2.84605	9.79423e-08	STAT5A, HSP90AA1, HSP90AB1, IL1R1, STAT1, STAT3, CD3G, CD3E, CD3D, TGFBR2, ZAP70, HLA-DMA, IL6, PPP3CC, IL2RB, HLA-DPB1, HLA-DRA, CD247, HLA-DOB, LAT, HLA-DPA1, HLA-DQB1	420	108	8164	3.95961	3.11452e-05	1.03819e-05	8.68422e-06
KEGG_PATHWAY	hsa04612:Antigen processing and presentation	18	2.32859	2.98446e-07	CD74, HSPA8, HSP90AA1, HSP90AB1, KLRC4, TAP2, HLA-C, TAP1, IFI30, HLA-DMA, CD8B, HLA-DPB1, HLA-DRA, PSME2, KLRD1, HLA-DOB, HLA-DPA1, HLA-DQB1	420	78	8164	4.48571	9.49013e-05	2.37264e-05	1.98466e-05
KEGG_PATHWAY	hsa04145:Phagosome	25	3.23415	7.13381e-07	C1R, THBS1, C3, TUBA3E, TUBA1C, HLA-DMA, FCGR3A, MRC1, CD14, ATP6V0E2, HLA-DOB, HLA-DPA1, MSR1, TUBB, TAP2, CYBB, HLA-C, TAP1, FCGR2A, HLA-DPB1, HLA-DRA, ITGA5, TLR4, HLA-DQB1, TLR2	420	152	8164	3.19706	0.000226829	4.27201e-05	3.57344e-05
KEGG_PATHWAY	hsa05144:Malaria	14	1.81113	8.86724e-07	CD40, VCAM1, KLRB1, CD81, HGF, SELE, THBS1, ICAM1, IL6, CD40LG, CCL2, ACKR1, TLR4, TLR2	420	50	8164	5.44267	0.000281938	4.27201e-05	3.57344e-05
KEGG_PATHWAY	hsa05166:Human T-cell leukemia virus 1 infection	31	4.01035	9.40379e-07	CDKN1A, CD40, PTEN, SLC2A1, ADCY3, CD3G, PIK3R1, CD3E, CD3D, ADCY7, ETS2, ICAM1, HLA-DMA, PPP3CC, CCND2, PTTG1, MYC, TSPO, HLA-DOB, HLA-DPA1, STAT5A, IL1R1, IL1R2, HLA-C, TGFBR2, IL6, IL2RB, LTA, HLA-DPB1, HLA-DRA, HLA-DQB1	420	222	8164	2.71433	0.000298996	4.27201e-05	3.57344e-05
KEGG_PATHWAY	hsa05340:Primary immunodeficiency	12	1.55239	1.95162e-06	CD79A, ZAP70, CD40, CD40LG, CD8B, IGLL1, TAP2, TAP1, CD3E, IL7R, CD3D, ADA	420	38	8164	6.13835	0.000620423	7.75769e-05	6.48914e-05
KEGG_PATHWAY	hsa04933:AGE-RAGE signaling pathway in diabetic complications	19	2.45796	2.63982e-06	STAT5A, EDN1, VCAM1, STAT1, STAT3, SERPINE1, VEGFB, CYBB, PIK3R1, SELE, FOXO1, TGFBR2, ICAM1, IL6, COL1A2, PIM1, BCL2, COL4A5, CCL2	420	100	8164	3.69324	0.00083911	9.32735e-05	7.80212e-05
KEGG_PATHWAY	hsa04658:Th1 and Th2 cell differentiation	18	2.32859	3.44876e-06	STAT5A, STAT1, CD3G, CD3E, RUNX3, CD3D, ZAP70, HLA-DMA, PPP3CC, IL2RB, HLA-DPB1, STAT4, HLA-DRA, CD247, HLA-DOB, LAT, HLA-DPA1, HLA-DQB1	420	92	8164	3.80311	0.00109611	0.000109671	9.17371e-05
KEGG_PATHWAY	hsa05169:Epstein-Barr virus infection	28	3.62225	4.11658e-06	CDKN1A, CD40, CD3G, PIK3R1, CD3E, CD3D, ICAM1, HLA-DMA, CCND2, MYC, HLA-DOB, HLA-DPA1, LYN, STAT1, STAT3, TAP2, HLA-C, TAP1, RUNX3, CXCL10, IL6, TRAF5, BCL2, HLA-DPB1, HLA-DRA, CD247, HLA-DQB1, TLR2	420	202	8164	2.69439	0.00130822	0.000119006	9.95463e-05
KEGG_PATHWAY	hsa04668:TNF signaling pathway	19	2.45796	1.38039e-05	EDN1, CEBPB, VCAM1, CSF1, PIK3R1, PTGS2, SELE, ICAM1, CXCL10, SOCS3, IL6, IRF1, CCL5, TRAF5, BCL3, LTA, CCL2, IL18R1, BIRC3	420	112	8164	3.29753	0.00438006	0.000365804	0.000305987
KEGG_PATHWAY	hsa05235:PD-L1 expression and PD-1 checkpoint pathway in cancer	16	2.06986	4.05762e-05	CD274, BATF2, STAT1, STAT3, PTEN, CD3G, PIK3R1, CD3E, RASGRP1, CD3D, ZAP70, PPP3CC, CD247, TLR4, LAT, TLR2	420	89	8164	3.49449	0.0128206	0.000992557	0.000830252
KEGG_PATHWAY	hsa04061:Viral protein interaction with cytokine and cytokine receptor	17	2.19922	4.38052e-05	CCR1, CX3CR1, CSF1, CXCL10, CXCL11, IL6, CCL8, CCL5, IL2RB, ACKR4, TNFSF10, LTA, CCL2, CCR7, CCR6, IL18R1, CCR2	420	100	8164	3.30448	0.0138338	0.000995003	0.000832298
KEGG_PATHWAY	hsa01100:Metabolic pathways	111	14.3596	8.50792e-05	VKORC1L1, ACSM3, GALNT15, NDUFA12, ABAT, PLOD1, PNP, ANPEP, NAMPT, CHAC2, KMT5B, CA14, FADS1, ST6GAL1, AMY1A, AMY1B, GPT2, ACLY, MTHFD2, ACOT2, ALG10B, IDO1, HACD1, DNMT1, NNMT, MGST1, AK2, PLD1, ACACB, ACACA, UQCRH, NEU3, LDHB, UGCG, PTDSS1, RDH10, CYC1, B4GALNT3, HMOX2, GGT5, GSTM4, GSTM1, PMM1, GFPT2, IDH2, CRLS1, ALDH6A1, FASN, ADA, PIGP, PTEN, AKR1B1, GPT, OPLAH, MCEE, ATIC, B3GALT2, AOX1, C…	420	1540	8164	1.40106	0.0266936	0.00180368	0.00150874
KEGG_PATHWAY	hsa05321:Inflammatory bowel disease	13	1.68176	9.62282e-05	STAT1, STAT3, HLA-DMA, IL6, HLA-DPB1, STAT4, HLA-DRA, HLA-DOB, TLR4, IL18R1, HLA-DPA1, HLA-DQB1, TLR2	420	65	8164	3.88762	0.0301385	0.00191254	0.00159979
KEGG_PATHWAY	hsa05310:Asthma	9	1.16429	0.000124928	HLA-DMA, CD40, FCER1G, CD40LG, HLA-DPB1, HLA-DRA, HLA-DOB, HLA-DPA1, HLA-DQB1	420	31	8164	5.64332	0.0389507	0.00228497	0.00191133
KEGG_PATHWAY	hsa05140:Leishmaniasis	14	1.81113	0.000129338	STAT1, CYBB, PTGS2, C3, HLA-DMA, FCGR3A, FCGR2A, HLA-DPB1, HLA-DRA, HLA-DOB, TLR4, HLA-DPA1, HLA-DQB1, TLR2	420	77	8164	3.5342	0.0402977	0.00228497	0.00191133
KEGG_PATHWAY	hsa04060:Cytokine-cytokine receptor interaction	31	4.01035	0.000244797	CX3CR1, CD40, CSF1, IL1RL1, CCL8, CCL5, TNFSF10, CCL2, TNFRSF17, CCR7, CCR6, CCR2, CCR1, IL32, IL33, IL1R1, IL1R2, IL16, OSMR, TGFBR2, CXCL10, CXCL11, IL6, CD40LG, IL2RB, LTA, ACKR4, TNFRSF25, BMPR1B, IL7R, IL18R1	420	295	8164	2.04265	0.0749014	0.00393516	0.00329167
KEGG_PATHWAY	hsa04064:NF-kappa B signaling pathway	16	2.06986	0.000250316	LYN, CD40, VCAM1, IL1R1, PTGS2, ICAM1, ZAP70, CD40LG, TRAF5, LTA, BCL2, CD14, TLR4, LAT, CARD11, BIRC3	420	104	8164	2.99048	0.076524	0.00393516	0.00329167
KEGG_PATHWAY	hsa05417:Lipid and atherosclerosis	25	3.23415	0.000259869	CD40, HSP90AB1, PIK3R1, HSP90B1, ICAM1, PPP3CC, CCL5, TNFSF10, CCL2, CD14, LYN, HSPA8, XBP1, HSP90AA1, VCAM1, STAT3, CYBB, SELE, IL6, CD40LG, BCL2, PPARG, TLR4, ABCG1, TLR2	420	215	8164	2.26024	0.0793258	0.00393516	0.00329167
KEGG_PATHWAY	hsa05200:Pathways in cancer	47	6.08021	0.000277885	CEBPA, CDKN1A, HSP90AB1, LEF1, PTEN, MGST1, SLC2A1, ADCY3, PIK3R1, PLD1, PTGS2, RASGRP1, ADCY7, FOXO1, CKS1B, HSP90B1, EDNRB, CCND2, MYC, HEY2, PIM1, STAT4, VHL, GSTM4, STAT5A, NQO1, EDN1, HSP90AA1, GSTM1, STAT1, TXNRD1, HGF, ZBTB16, STAT3, VEGFB, FLT3LG, TGFBR2, IL6, LPAR5, TRAF5, IL2RB, FGF18, BCL2, COL4A5, PPARG, IL7R, BIRC3	420	531	8164	1.72051	0.0845867	0.0040167	0.00335988
KEGG_PATHWAY	hsa01040:Biosynthesis of unsaturated fatty acids	8	1.03493	0.000323415	HACD1, SCD, ELOVL2, ACOT2, ELOVL6, ELOVL7, HSD17B12, FADS1	420	27	8164	5.75944	0.0977491	0.00447157	0.00374037
KEGG_PATHWAY	hsa05152:Tuberculosis	22	2.84605	0.000343663	CD74, CEBPB, FCER1G, STAT1, VDR, RIPK2, C3, HLA-DMA, FCGR3A, IL6, FCGR2A, PPP3CC, MRC1, HLA-DPB1, BCL2, HLA-DRA, CD14, HLA-DOB, TLR4, HLA-DPA1, HLA-DQB1, TLR2	420	180	8164	2.37577	0.103542	0.00452883	0.00378826
KEGG_PATHWAY	hsa05150:Staphylococcus aureus infection	15	1.94049	0.00035604	C1QB, C1R, FPR1, ICAM1, C3, HLA-DMA, FCGR3A, FCGR2A, HLA-DPB1, C3AR1, HLA-DRA, HLA-DOB, HLA-DPA1, C1QC, HLA-DQB1	420	96	8164	3.0372	0.107064	0.00452883	0.00378826
KEGG_PATHWAY	hsa04066:HIF-1 signaling pathway	16	2.06986	0.000421211	CDKN1A, EDN1, STAT3, SERPINE1, SLC2A1, CYBB, PDHB, PIK3R1, LDHB, IL6, BCL2, ALDOC, TIMP1, VHL, TLR4, PFKP	420	109	8164	2.8533	0.125387	0.00515173	0.00430931
KEGG_PATHWAY	hsa05164:Influenza A	21	2.71669	0.000457883	IL33, RSAD2, STAT1, MX2, PIK3R1, ICAM1, CXCL10, SOCS3, HLA-DMA, IL6, CCL5, TNFSF10, HLA-DPB1, CCL2, HLA-DRA, KPNA2, HLA-DOB, TLR4, TLR3, HLA-DPA1, HLA-DQB1	420	171	8164	2.38713	0.135531	0.00539285	0.004511
KEGG_PATHWAY	hsa05330:Allograft rejection	9	1.16429	0.000564513	HLA-DMA, CD40, CD40LG, HLA-DPB1, HLA-DRA, HLA-C, HLA-DOB, HLA-DPA1, HLA-DQB1	420	38	8164	4.60376	0.164367	0.00620196	0.0051878
KEGG_PATHWAY	hsa05145:Toxoplasmosis	16	2.06986	0.000565587	HSPA8, CD40, STAT1, STAT3, HLA-DMA, CD40LG, ALOX5, HLA-DPB1, BCL2, HLA-DRA, HLA-DOB, TLR4, HLA-DPA1, BIRC3, HLA-DQB1, TLR2	420	112	8164	2.77687	0.164653	0.00620196	0.0051878
KEGG_PATHWAY	hsa05142:Chagas disease	15	1.94049	0.000668079	C1QB, SERPINE1, CD3G, PIK3R1, CD3E, CD3D, TGFBR2, C3, IL6, CCL5, CCL2, CD247, TLR4, C1QC, TLR2	420	102	8164	2.85854	0.191456	0.00708164	0.00592363
KEGG_PATHWAY	hsa05418:Fluid shear stress and atherosclerosis	18	2.32859	0.000724498	GSTM4, NQO1, EDN1, HSP90AA1, GSTM1, VCAM1, HSP90AB1, IL1R1, IL1R2, MGST1, PIK3R1, SELE, HSP90B1, ICAM1, SUMO2, BCL2, CCL2, BMPR1B	420	139	8164	2.51716	0.205843	0.0074035	0.00619287
KEGG_PATHWAY	hsa04672:Intestinal immune network for IgA production	10	1.29366	0.000745007	IL6, HLA-DMA, CD40, CD40LG, HLA-DPB1, TNFRSF17, HLA-DRA, HLA-DOB, HLA-DPA1, HLA-DQB1	420	49	8164	3.96696	0.211009	0.0074035	0.00619287
KEGG_PATHWAY	hsa05416:Viral myocarditis	11	1.42303	0.000852964	HLA-DMA, CD40, CD40LG, HLA-DPB1, HLA-DRA, HLA-C, HLA-DOB, MYH6, ICAM1, HLA-DPA1, HLA-DQB1	420	60	8164	3.56365	0.237657	0.00809921	0.00677481
KEGG_PATHWAY	hsa05323:Rheumatoid arthritis	14	1.81113	0.000865953	CSF1, ICAM1, HLA-DMA, IL6, CCL5, HLA-DPB1, CCL2, HLA-DRA, ATP6V0E2, HLA-DOB, TLR4, HLA-DPA1, HLA-DQB1, TLR2	420	93	8164	2.92616	0.240802	0.00809921	0.00677481
KEGG_PATHWAY	hsa04936:Alcoholic liver disease	18	2.32859	0.000924763	C1QB, SREBF1, ADH1B, ADH1A, LEF1, ACACB, FOXO1, ACACA, C3, IL6, SCD, FASN, C3AR1, CD14, LPIN1, TLR4, C1QC, ALDH9A1	420	142	8164	2.46398	0.25488	0.00840213	0.0070282
KEGG_PATHWAY	hsa00640:Propanoate metabolism	8	1.03493	0.000981316	LDHB, MCEE, ALDH6A1, ABAT, ACACB, ACADS, HIBCH, ACACA	420	32	8164	4.85952	0.268173	0.00866829	0.00725083
KEGG_PATHWAY	hsa05332:Graft-versus-host disease	9	1.16429	0.00113799	IL6, HLA-DMA, HLA-DPB1, HLA-DRA, HLA-C, KLRD1, HLA-DOB, HLA-DPA1, HLA-DQB1	420	42	8164	4.16531	0.303778	0.00978056	0.00818123
KEGG_PATHWAY	hsa01212:Fatty acid metabolism	10	1.29366	0.00226942	HACD1, SCD, FASN, ELOVL2, ELOVL6, ELOVL7, HSD17B12, ACADS, FADS1, ACACA	420	57	8164	3.41019	0.514461	0.0189915	0.0158859
KEGG_PATHWAY	hsa04514:Cell adhesion molecules	18	2.32859	0.00277898	CD274, NLGN1, CD40, VCAM1, HLA-C, SELE, PVR, PTPRF, ICAM1, CD2, HLA-DMA, CD40LG, CD8B, HLA-DPB1, HLA-DRA, HLA-DOB, HLA-DPA1, HLA-DQB1	420	157	8164	2.22857	0.587264	0.0220991	0.0184854
KEGG_PATHWAY	hsa00280:Valine, leucine and isoleucine degradation	9	1.16429	0.00277976	MCEE, ALDH6A1, AOX1, ABAT, HMGCS2, ACADS, HIBCH, BCAT2, ALDH9A1	420	48	8164	3.64464	0.587366	0.0220991	0.0184854
KEGG_PATHWAY	hsa04610:Complement and coagulation cascades	12	1.55239	0.00393556	C1QB, C3, C7, C1R, SERPINE1, C3AR1, F13A1, SERPING1, VSIG4, A2M, TFPI, C1QC	420	85	8164	2.7442	0.714633	0.0305246	0.0255332
KEGG_PATHWAY	hsa05322:Systemic lupus erythematosus	16	2.06986	0.00405202	C1QB, CD40, C1R, C3, HLA-DMA, FCGR3A, FCGR2A, CD40LG, C7, HLA-DPB1, HLA-DRA, HLA-DOB, SNRPB, HLA-DPA1, C1QC, HLA-DQB1	420	136	8164	2.28683	0.725048	0.0306796	0.0256628
KEGG_PATHWAY	hsa05162:Measles	16	2.06986	0.00497578	STAT5A, HSPA8, STAT1, MX2, STAT3, CD3G, PIK3R1, CD3E, CD3D, IL6, CCND2, IL2RB, BCL2, TLR4, SLAMF1, TLR2	420	139	8164	2.23748	0.795308	0.0367976	0.0307804
KEGG_PATHWAY	hsa05320:Autoimmune thyroid disease	9	1.16429	0.00522205	HLA-DMA, CD40, CD40LG, HLA-DPB1, HLA-DRA, HLA-C, HLA-DOB, HLA-DPA1, HLA-DQB1	420	53	8164	3.30081	0.810802	0.0377412	0.0315697
KEGG_PATHWAY	hsa04940:Type I diabetes mellitus	8	1.03493	0.00577767	HLA-DMA, LTA, HLA-DPB1, HLA-DRA, HLA-C, HLA-DOB, HLA-DPA1, HLA-DQB1	420	43	8164	3.61639	0.841599	0.0408289	0.0341524
KEGG_PATHWAY	hsa04660:T cell receptor signaling pathway	13	1.68176	0.0067905	CD3G, PIK3R1, CD3E, RASGRP1, CD3D, ZAP70, PAK1, PPP3CC, CD40LG, CD8B, CD247, LAT, CARD11	420	104	8164	2.42976	0.88545	0.0469431	0.0392668
KEGG_PATHWAY	hsa03010:Ribosome	17	2.19922	0.00700596	RPL21, RPL13A, RPL10A, MRPL24, RPS4X, RPS14, MRPL20, RPS28, RPL36, RPL14, RPL24, RPL13, RPS20, RPS27A, RPL18, RPL17, RPS13	420	158	8164	2.09144	0.893086	0.047402	0.0396507
KEGG_PATHWAY	hsa00480:Glutathione metabolism	9	1.16429	0.00814741	GSTM4, GGT5, GSTM1, ANPEP, IDH2, MGST1, GPX8, CHAC2, OPLAH	420	57	8164	3.06917	0.925837	0.0539766	0.0451502
KEGG_PATHWAY	hsa04630:JAK-STAT signaling pathway	17	2.19922	0.00884862	STAT5A, CDKN1A, CISH, STAT1, STAT3, PIK3R1, OSMR, SOCS3, IL6, CCND2, MYC, IL2RB, PIM1, BCL2, STAT4, AOX1, IL7R	420	162	8164	2.0398	0.940773	0.0574257	0.0480353
KEGG_PATHWAY	hsa00620:Pyruvate metabolism	8	1.03493	0.00946021	LDHB, PC, ADH1B, ADH1A, PDHB, ACACB, ACACA, ALDH9A1	420	47	8164	3.30861	0.951329	0.0601669	0.0503283
KEGG_PATHWAY	hsa00062:Fatty acid elongation	6	0.776197	0.0110003	HACD1, ELOVL2, ACOT2, ELOVL6, ELOVL7, HSD17B12	420	27	8164	4.31958	0.970326	0.06859	0.057374
KEGG_PATHWAY	hsa04115:p53 signaling pathway	10	1.29366	0.0119143	CDKN1A, STEAP3, CCND2, EI24, CCNG1, SERPINE1, PTEN, BCL2, THBS1, GTSE1	420	73	8164	2.66275	0.977885	0.0728605	0.0609462
KEGG_PATHWAY	hsa00564:Glycerophospholipid metabolism	12	1.55239	0.0122707	PTDSS1, GPAM, LPCAT4, ETNK2, LPCAT3, PLA2G2A, LPIN1, PLD1, CRLS1, AGPAT2, ETNPPL, PLA1A	420	99	8164	2.35613	0.980282	0.0736243	0.0615851
KEGG_PATHWAY	hsa04151:PI3K-Akt signaling pathway	29	3.75162	0.0145581	CDKN1A, HSP90AB1, CSF1, PTEN, TNC, PIK3R1, THBS1, AREG, HSP90B1, RELN, CCND2, MYC, SPP1, HSP90AA1, HGF, VEGFB, FLT3LG, OSMR, IL6, COL1A2, LPAR5, IL2RB, FGF18, BCL2, COL4A5, ITGA5, IL7R, TLR4, TLR2	420	354	8164	1.59239	0.990567	0.0857313	0.0717124
KEGG_PATHWAY	hsa05133:Pertussis	10	1.29366	0.0152879	C1QB, C3, IL6, C1R, IRF1, SERPING1, CD14, ITGA5, TLR4, C1QC	420	76	8164	2.55764	0.992547	0.0883917	0.0739377
KEGG_PATHWAY	hsa04620:Toll-like receptor signaling pathway	12	1.55239	0.017301	CXCL10, IL6, CXCL11, CD40, STAT1, CCL5, SPP1, CD14, PIK3R1, TLR4, TLR3, TLR2	420	104	8164	2.24286	0.996112	0.0982448	0.0821796
KEGG_PATHWAY	hsa00410:beta-Alanine metabolism	6	0.776197	0.0195826	ALDH6A1, SMOX, ABAT, ACADS, HIBCH, ALDH9A1	420	31	8164	3.76221	0.998143	0.10925	0.0913856
KEGG_PATHWAY	hsa05202:Transcriptional misregulation in cancer	18	2.32859	0.0205101	CEBPA, CDKN1A, CEBPB, CD40, BCL11B, IL1R2, ZBTB16, FOXO1, TGFBR2, IL6, CCND2, BCL6, MYC, IL2RB, NFKBIZ, PPARG, CD14, BIRC3	420	193	8164	1.81288	0.998626	0.111327	0.0931228
KEGG_PATHWAY	hsa05221:Acute myeloid leukemia	9	1.16429	0.0206551	STAT5A, CEBPA, MYC, ZBTB16, STAT3, LEF1, PIM1, CD14, PIK3R1	420	67	8164	2.61109	0.998689	0.111327	0.0931228
KEGG_PATHWAY	hsa04657:IL-17 signaling pathway	11	1.42303	0.021853	CXCL10, IL6, HSP90AA1, CEBPB, HSP90AB1, TRAF5, CCL2, PTGS2, S100A9, S100A8, HSP90B1	420	94	8164	2.27467	0.999112	0.115821	0.0968818
KEGG_PATHWAY	hsa04621:NOD-like receptor signaling pathway	17	2.19922	0.0268402	HSP90AA1, HSP90AB1, STAT1, RIPK2, CYBB, IL6, IFI16, CCL5, TRAF5, NAMPT, BCL2, CCL2, GBP2, TLR4, GBP4, BIRC3, GBP3	420	184	8164	1.79591	0.999825	0.139921	0.117041
KEGG_PATHWAY	hsa01200:Carbon metabolism	12	1.55239	0.033561	MCEE, ALDH6A1, PC, GPT2, IDH2, DLST, ALDOC, GPT, PDHB, ACADS, HIBCH, PFKP	420	115	8164	2.02832	0.999981	0.172136	0.143988
KEGG_PATHWAY	hsa04062:Chemokine signaling pathway	17	2.19922	0.0377083	LYN, CCR1, CX3CR1, STAT1, STAT3, ADCY3, PIK3R1, ADCY7, CXCL10, PAK1, CXCL11, CCL8, CCL5, CCL2, CCR7, CCR6, CCR2	420	192	8164	1.72108	0.999995	0.190337	0.159213
KEGG_PATHWAY	hsa05143:African trypanosomiasis	6	0.776197	0.0391568	IL6, VCAM1, APOL1, SELE, IDO1, ICAM1	420	37	8164	3.15212	0.999997	0.19456	0.162745
KEGG_PATHWAY	hsa05207:Chemical carcinogenesis - receptor activation	18	2.32859	0.0448236	GSTM4, STAT5A, HSP90AA1, GSTM1, HSP90AB1, VDR, STAT3, MGST1, ADCY3, CACNA1C, PIK3R1, ADCY7, HSP90B1, BCL6, MYC, FGF18, BCL2, KPNA2	420	212	8164	1.6504	1	0.218213	0.182531
KEGG_PATHWAY	hsa05222:Small cell lung cancer	10	1.29366	0.0457968	CDKN1A, MYC, TRAF5, PTEN, BCL2, COL4A5, PIK3R1, PTGS2, BIRC3, CKS1B	420	92	8164	2.11284	1	0.218213	0.182531
KEGG_PATHWAY	hsa04152:AMPK signaling pathway	12	1.55239	0.0459758	RAB10, SREBF1, SCD, FASN, STRADB, PPARG, PIK3R1, ACACB, FOXO1, CFTR, PFKP, ACACA	420	121	8164	1.92774	1	0.218213	0.182531
KEGG_PATHWAY	hsa04931:Insulin resistance	11	1.42303	0.0500415	SREBF1, SOCS3, IL6, GFPT2, STAT3, PTEN, SLC2A1, PIK3R1, ACACB, PTPRF, FOXO1	420	108	8164	1.97981	1	0.234018	0.195751
KEGG_PATHWAY	hsa04650:Natural killer cell mediated cytotoxicity	12	1.55239	0.0584708	ZAP70, PAK1, FCGR3A, NCR3, PPP3CC, FCER1G, TNFSF10, KLRD1, CD247, PIK3R1, LAT, ICAM1	420	126	8164	1.85125	1	0.269474	0.225409
KEGG_PATHWAY	hsa05215:Prostate cancer	10	1.29366	0.0604462	CDKN1A, HSP90AA1, HSP90AB1, IL1R2, LEF1, PTEN, BCL2, PIK3R1, FOXO1, HSP90B1	420	97	8164	2.00393	1	0.274598	0.229695
KEGG_PATHWAY	hsa04217:Necroptosis	14	1.81113	0.0646787	STAT5A, IL33, HSP90AA1, HSP90AB1, STAT1, STAT3, CYBB, TRAF5, TNFSF10, BCL2, STAT4, TLR4, TLR3, BIRC3	420	159	8164	1.71153	1	0.286242	0.239435
KEGG_PATHWAY	hsa00020:Citrate cycle (TCA cycle)	5	0.646831	0.0653017	ACLY, PC, IDH2, DLST, PDHB	420	30	8164	3.23968	1	0.286242	0.239435
KEGG_PATHWAY	hsa05230:Central carbon metabolism in cancer	8	1.03493	0.0666097	LDHB, MYC, IDH2, PTEN, SLC2A1, PDHB, PIK3R1, PFKP	420	70	8164	2.2215	1	0.286242	0.239435
KEGG_PATHWAY	hsa04917:Prolactin signaling pathway	8	1.03493	0.0666097	STAT5A, SOCS3, CCND2, CISH, STAT1, IRF1, STAT3, PIK3R1	420	70	8164	2.2215	1	0.286242	0.239435
KEGG_PATHWAY	hsa01210:2-Oxocarboxylic acid metabolism	4	0.517464	0.0706246	GPT2, IDH2, GPT, BCAT2	420	19	8164	4.09223	1	0.29558	0.247246
KEGG_PATHWAY	hsa05134:Legionellosis	7	0.905563	0.0706418	EEF1G, C3, HSPA8, IL6, CD14, TLR4, TLR2	420	57	8164	2.38713	1	0.29558	0.247246
KEGG_PATHWAY	hsa05167:Kaposi sarcoma-associated herpesvirus infection	16	2.06986	0.0733518	LYN, CCR1, CDKN1A, STAT1, LEF1, STAT3, HLA-C, PIK3R1, PTGS2, ICAM1, C3, IL6, PPP3CC, MYC, RPS27A, TLR3	420	194	8164	1.60314	1	0.302933	0.253397
KEGG_PATHWAY	hsa04260:Cardiac muscle contraction	9	1.16429	0.0772497	UQCRFS1, ATP1B3, CYC1, CACNA1C, ATP1A1, COX5A, MYH6, UQCRH, TRDN	420	87	8164	2.01084	1	0.314941	0.263441
KEGG_PATHWAY	hsa02010:ABC transporters	6	0.776197	0.0790291	ABCB1, TAP2, TAP1, ABCA8, ABCG1, CFTR	420	45	8164	2.59175	1	0.318117	0.266098
KEGG_PATHWAY	hsa04978:Mineral absorption	7	0.905563	0.0859693	MT1A, VDR, MT1M, ATP1B3, MT1X, ATP1A1, HMOX2	420	60	8164	2.26778	1	0.341728	0.285848
KEGG_PATHWAY	hsa01230:Biosynthesis of amino acids	8	1.03493	0.0891226	PC, CBS, GPT2, IDH2, ALDOC, GPT, PFKP, BCAT2	420	75	8164	2.0734	1	0.349889	0.292674
