# Supplementary material for: A bioinformatics approach to elucidate conserved genes and pathways in C. elegans as an animal model for cardiovascular research
Source: Sci Rep. 2024 Mar 29;14:7471. doi: 10.1038/s41598-024-56562-9 (PMC10980734; doi:10.1038/s41598-024-56562-9)
Supplement: Supplementary file 7 — Supplementary Information 5. [file 41598_2024_56562_MOESM7_ESM.xlsx]

## Sheet: Supplement File _ S5
Supplement File S5: Gene Ontology (Biological Process, Cellular Component , Molecular function) and KEGG Pathway of C.elegans orthologous genes

## Sheet: Orthologous Gene_BP
Category	Term	Count	%	PValue	Genes	List Total	Pop Hits	Pop Total	Fold Enrichment	Bonferroni	Benjamini	FDR
GOTERM_BP_DIRECT	GO:0006355~regulation of transcription, DNA-templated	229	31.7175	6.54821e-131	NHR-198, NHR-197, NHR-196, NHR-98, NHR-195, NHR-99, NHR-96, NHR-94, NHR-95, NHR-199, NHR-190, MAF-1, NHR-193, NHR-192, NHR-92, NHR-93, FLAP-1, NHR-90, NHR-87, NHR-88, NHR-86, NHR-81, NHR-82, TBX-37, TBX-38, TBX-40, TBX-9, TBX-8, NHR-154, NHR-275, NHR-274, NHR-273, NHR-152, NHR-272, NHR-158, NHR-157, NHR-156, NHR-276, NHR-155, DPR-1, EGL-44, NHR-150, NHR-271, NHR-270, NHR-149, NHR-269, NHR-148, NH…	655	569	9983	6.13399	4.73435e-128	4.73435e-128	4.59029e-128
GOTERM_BP_DIRECT	GO:0006749~glutathione metabolic process	41	5.67867	1.21264e-32	GST-4, GST-3, GST-2, GST-31, GST-1, F56A4.3, GST-32, GST-10, GST-33, GST-11, GST-12, GST-34, GST-35, GST-13, GST-14, GST-37, GST-38, GST-16, GST-17, GST-39, GST-18, GST-19, W10C8.4, GST-9, GST-8, GST-7, GST-6, Y45G12C.3, GST-5, GST-41, GST-20, GST-21, GST-22, GST-23, GST-24, GST-25, GST-26, GST-27, GST-28, GST-29, F56A4.4	655	62	9983	10.0789	8.76739e-30	4.38369e-30	4.2503e-30
GOTERM_BP_DIRECT	GO:0030522~intracellular receptor signaling pathway	32	4.43213	2.15798e-20	NHR-154, NHR-35, NHR-76, NHR-152, NHR-173, NHR-114, NHR-136, NHR-36, NHR-2, NHR-206, NHR-129, SEX-1, NHR-93, NHR-149, NHR-148, NHR-209, NHR-208, NHR-207, NHR-23, NHR-68, NHR-141, NHR-147, NHR-168, NHR-221, AHA-1, NHR-69, NHR-48, UNC-55, NHR-118, NHR-239, NHR-60, NHR-116	655	64	9983	7.62061	1.56022e-17	5.20073e-18	5.04248e-18
GOTERM_BP_DIRECT	GO:0006357~regulation of transcription from RNA polymerase II promoter	78	10.8033	2.59621e-10	NHR-154, NHR-12, MAB-9, NHR-152, NHR-273, NHR-114, NHR-53, NHR-199, EGL-44, NHR-16, MAF-1, ZTF-17, CEBP-1, RNT-1, NHR-92, NHR-93, NHR-149, NHR-148, NHR-104, STA-1, STA-2, NHR-109, NHR-108, NHR-286, SEA-1, NHR-87, BLMP-1, TBX-43, NHR-41, MDL-1, NHR-42, NHR-168, NHR-86, NHR-122, AHA-1, NHR-239, NHR-118, NHR-238, DAF-14, NHR-237, NHR-116, NHR-176, NHR-35, NHR-76, NHR-32, NHR-173, NHR-136, NHR-135, T…	655	562	9983	2.11533	1.87706e-07	4.69265e-08	4.54985e-08
GOTERM_BP_DIRECT	GO:0005975~carbohydrate metabolic process	32	4.43213	1.97242e-08	HXK-1, CHIL-2, CHIL-12, CHIL-1, CHIL-13, CHIL-4, CHIL-3, CHIL-11, CHIL-18, CHIL-19, CHIL-16, CHIL-17, CHIL-15, AAGR-2, LMD-4, LMD-5, CHIL-9, GSPD-1, CHIL-6, T19H5.6, CHIL-5, CHIL-8, CHIL-7, CHIL-23, CHT-1, CHIL-24, CHIL-21, CHIL-22, R09D1.14, CHIL-25, HXK-3, HXK-2	655	156	9983	3.1264	1.42605e-05	2.85212e-06	2.76533e-06
GOTERM_BP_DIRECT	GO:0007188~adenylate cyclase-modulating G-protein coupled receptor signaling pathway	13	1.80055	6.50101e-08	GPA-9, GPA-6, GPA-5, GPA-8, GPA-2, GPA-4, GPA-3, GPA-14, GSA-1, GPA-16, GPA-11, GPA-13, GPA-12	655	28	9983	7.07628	4.70012e-05	7.83372e-06	7.59535e-06
GOTERM_BP_DIRECT	GO:0015749~monosaccharide transport	11	1.52355	7.1274e-07	K09C4.5, F11D5.7, K09C4.4, Y37A1A.3, K09C4.1, K09C4.2, K08F9.1, C35A11.4, FGT-1, F13B12.2, F11D5.5	655	23	9983	7.28928	0.000515178	7.36159e-05	7.13758e-05
GOTERM_BP_DIRECT	GO:0093002~response to nematicide	8	1.10803	1.3131e-06	PGP-12, PGP-1, PGP-14, KGB-1, PMK-1, NSY-1, PGP-6, SEK-1	655	11	9983	11.0845	0.000948925	0.000118672	0.000115061
GOTERM_BP_DIRECT	GO:0008645~hexose transport	10	1.38504	4.82779e-06	K09C4.5, F11D5.7, K09C4.4, Y37A1A.3, K09C4.1, K09C4.2, K08F9.1, C35A11.4, F13B12.2, F11D5.5	655	22	9983	6.92783	0.00348442	0.000387833	0.000376032
GOTERM_BP_DIRECT	GO:0044772~mitotic cell cycle phase transition	8	1.10803	6.07807e-06	F08F1.9, CYA-1, CYA-2, CYB-1, CYE-1, CYD-1, CYB-2.1, CYB-2.2	655	13	9983	9.37921	0.00438482	0.000439444	0.000426073
GOTERM_BP_DIRECT	GO:0009437~carnitine metabolic process	6	0.831025	6.75013e-06	CPT-6, W03F9.4, CPT-3, CPT-5, CPT-4, CPT-1	655	6	9983	15.2412	0.00486847	0.000443667	0.000430167
GOTERM_BP_DIRECT	GO:0051603~proteolysis involved in cellular protein catabolic process	14	1.93906	1.70015e-05	C32B5.13, PBS-1, Y71H2AM.25, Y71H2AR.2, R09F10.1, Y51A2D.8, K02E7.10, C32B5.7, CPR-5, CPR-4, Y113G7B.15, CPR-1, Y51A2D.1, CPR-2	655	51	9983	4.18386	0.012217	0.00102434	0.000993173
GOTERM_BP_DIRECT	GO:0030154~cell differentiation	41	5.67867	1.97287e-05	NHR-154, NHR-35, NHR-76, NHR-152, NHR-173, NHR-114, NHR-136, KGB-1, EGL-44, CEH-89, NHR-36, NHR-2, APX-1, CIF-1, SFRP-1, NHR-206, NHR-129, SEX-1, NHR-93, NHR-149, NHR-148, NHR-209, NHR-208, NHR-207, NHR-68, NHR-141, NHR-41, NHR-147, NHR-168, NHR-221, CYD-1, FOX-1, NHR-69, NHR-48, UNC-55, NHR-118, NHR-239, TAG-68, NHR-60, DAF-14, NHR-116	655	306	9983	2.04212	0.0141627	0.00109722	0.00106383
GOTERM_BP_DIRECT	GO:0015718~monocarboxylic acid transport	6	0.831025	5.63717e-05	MCT-3, MCT-4, MCT-5, MCT-6, MCT-1, MCT-2	655	8	9983	11.4309	0.0399385	0.0029112	0.00282261
GOTERM_BP_DIRECT	GO:0009058~biosynthetic process	12	1.66205	7.30315e-05	NMAT-2, NMAT-1, FASN-1, ALH-3, F57C2.5, ACOX-1.1, ACOX-1.2, C08E8.2, C32F10.8, T12G3.4, ACOX-1.3, ACOX-1.4	655	43	9983	4.25336	0.0514338	0.00330011	0.00319969
GOTERM_BP_DIRECT	GO:0016485~protein processing	12	1.66205	7.30315e-05	NEP-15, NEP-3, NEP-1, NEP-10, NEP-20, NEP-6, NEP-4, NEP-13, NEP-9, CED-9, NEP-23, NEP-8	655	43	9983	4.25336	0.0514338	0.00330011	0.00319969
GOTERM_BP_DIRECT	GO:0000079~regulation of cyclin-dependent protein serine/threonine kinase activity	8	1.10803	0.000126052	F08F1.9, CYA-1, CYA-2, CYB-1, CYE-1, CYD-1, CYB-2.1, CYB-2.2	655	19	9983	6.41736	0.0871112	0.00506308	0.00490902
GOTERM_BP_DIRECT	GO:0022414~reproductive process	8	1.10803	0.000126052	F08F1.9, CYA-1, CYA-2, CYB-1, CYE-1, CYD-1, CYB-2.1, CYB-2.2	655	19	9983	6.41736	0.0871112	0.00506308	0.00490902
GOTERM_BP_DIRECT	GO:0006631~fatty acid metabolic process	16	2.21607	0.000976751	ACS-18, W03F9.4, CPT-6, ACDH-10, FASN-1, FAT-5, CPT-3, ACOX-1.1, ACOX-1.2, CPT-5, FAT-7, FAT-6, CPT-4, CPT-1, ACOX-1.3, ACOX-1.4	655	93	9983	2.62215	0.50665	0.0371679	0.036037
GOTERM_BP_DIRECT	GO:0032502~developmental process	9	1.24654	0.00229667	MAB-9, SEA-1, DAB-1, TBX-37, TBX-9, TBX-38, TBX-8, HIM-6, TBX-40	655	37	9983	3.70732	0.810318	0.0746248	0.072354
GOTERM_BP_DIRECT	GO:0050829~defense response to Gram-negative bacterium	17	2.35457	0.00249767	GST-1, ATF-7, NHR-112, KGB-1, CRH-2, NSY-1, TRF-1, HSP-90, SEK-1, GPA-2, ACDH-1, GPA-3, CEBP-1, PGP-1, PMK-1, CED-9, ZIP-4	655	112	9983	2.3134	0.836031	0.0746248	0.072354
GOTERM_BP_DIRECT	GO:0051156~glucose 6-phosphate metabolic process	4	0.554017	0.00253275	HXK-1, GSPD-1, HXK-3, HXK-2	655	5	9983	12.193	0.840147	0.0746248	0.072354
GOTERM_BP_DIRECT	GO:0006542~glutamine biosynthetic process	4	0.554017	0.00253275	GLN-1, GLN-3, GLN-5, GLN-6	655	5	9983	12.193	0.840147	0.0746248	0.072354
GOTERM_BP_DIRECT	GO:0000165~MAPK cascade	9	1.24654	0.00274551	SEK-4, SEK-5, PMK-2, PMK-1, NSY-1, LIT-1, MIG-15, Y106G6E.1, SEK-1	655	38	9983	3.60976	0.862994	0.0746248	0.072354
GOTERM_BP_DIRECT	GO:0097475~motor neuron migration	5	0.692521	0.00278682	MOM-5, LIN-44, CWN-1, CWN-2, CFZ-2	655	10	9983	7.62061	0.867037	0.0746248	0.072354
GOTERM_BP_DIRECT	GO:0046835~carbohydrate phosphorylation	5	0.692521	0.00278682	PFKB-1.1, HXK-1, PFKB-1.2, HXK-3, HXK-2	655	10	9983	7.62061	0.867037	0.0746248	0.072354
GOTERM_BP_DIRECT	GO:1905485~positive regulation of motor neuron migration	5	0.692521	0.00278682	MOM-5, LIN-44, CWN-1, CWN-2, CFZ-2	655	10	9983	7.62061	0.867037	0.0746248	0.072354
GOTERM_BP_DIRECT	GO:0060070~canonical Wnt signaling pathway	7	0.969529	0.00375479	MOM-5, LIN-44, CWN-1, SFRP-1, CWN-2, LIT-1, CFZ-2	655	24	9983	4.44536	0.934114	0.096954	0.0940038
GOTERM_BP_DIRECT	GO:0006508~proteolysis	35	4.84765	0.00738497	C32B5.13, NEP-6, NEP-4, UBH-2, UBH-3, NEP-9, NEP-8, Y50D7A.13, K02E7.10, NEP-20, Y113G7B.15, NEP-24, NEP-23, ANP-1, Y71H2AM.25, Y71H2AR.2, R09F10.1, F49B2.6, Y42A5A.1, UBH-1, NEP-15, NEP-3, Y51A2D.8, NEP-1, C32B5.7, CPR-5, NEP-10, CPR-4, ZMP-3, DPF-2, ZMP-4, CPR-1, NEP-13, Y51A2D.1, CPR-2	655	336	9983	1.58763	0.995295	0.184115	0.178513
GOTERM_BP_DIRECT	GO:0033540~fatty acid beta-oxidation using acyl-CoA oxidase	4	0.554017	0.00802545	ACOX-1.1, ACOX-1.2, ACOX-1.3, ACOX-1.4	655	7	9983	8.70927	0.99705	0.193413	0.187528
GOTERM_BP_DIRECT	GO:0042594~response to starvation	7	0.969529	0.0100268	NHR-154, NHR-136, KGB-1, NHR-206, NSY-1, NHR-208, NHR-207	655	29	9983	3.67892	0.999315	0.23385	0.226735
GOTERM_BP_DIRECT	GO:0000338~protein deneddylation	4	0.554017	0.0122211	UBH-1, CIF-1, UBH-2, UBH-3	655	8	9983	7.62061	0.999862	0.240288	0.232977
GOTERM_BP_DIRECT	GO:1904936~interneuron migration	4	0.554017	0.0122211	MOM-5, LIN-44, CWN-1, CWN-2	655	8	9983	7.62061	0.999862	0.240288	0.232977
GOTERM_BP_DIRECT	GO:0042908~xenobiotic transport	4	0.554017	0.0122211	PGP-1, PGP-6, PGP-7, PGP-8	655	8	9983	7.62061	0.999862	0.240288	0.232977
GOTERM_BP_DIRECT	GO:0030574~collagen catabolic process	4	0.554017	0.0122211	W01F3.2, K03B8.6, ZMP-3, ZMP-4	655	8	9983	7.62061	0.999862	0.240288	0.232977
GOTERM_BP_DIRECT	GO:0001678~cellular glucose homeostasis	3	0.415512	0.0122969	HXK-1, HXK-3, HXK-2	655	3	9983	15.2412	0.99987	0.240288	0.232977
GOTERM_BP_DIRECT	GO:0046330~positive regulation of JNK cascade	3	0.415512	0.0122969	LIN-44, TRF-1, TRF-2	655	3	9983	15.2412	0.99987	0.240288	0.232977
GOTERM_BP_DIRECT	GO:0035556~intracellular signal transduction	22	3.04709	0.0134345	PLC-4, SPK-1, PKC-2, MAK-2, PLC-3, KGB-1, KGB-2, LIT-1, CRH-1, MIG-15, Y106G6E.1, HASP-2, TPA-1, HASP-1, GSKA-3, PMK-2, PMK-1, VY10G11R.1, PKN-1, F52B5.2, PIK-1, PLL-1	655	191	9983	1.75553	0.999943	0.249169	0.241587
GOTERM_BP_DIRECT	GO:0048856~anatomical structure development	27	3.73961	0.0134406	NHR-154, NHR-35, NHR-76, NHR-152, NHR-173, NHR-114, NHR-136, NHR-36, NHR-206, NHR-129, NHR-93, NHR-149, NHR-148, NHR-209, NHR-208, NHR-207, NHR-68, NHR-141, NHR-41, NHR-147, NHR-168, NHR-221, NHR-69, NHR-118, NHR-239, NHR-60, NHR-116	655	251	9983	1.63949	0.999944	0.249169	0.241587
GOTERM_BP_DIRECT	GO:0097402~neuroblast migration	5	0.692521	0.0139321	MOM-5, LIN-44, CWN-1, CWN-2, CFZ-2	655	15	9983	5.08041	0.999961	0.251823	0.24416
GOTERM_BP_DIRECT	GO:0044419~interspecies interaction between organisms	6	0.831025	0.0178254	CLEC-266, CLEC-91, CLEC-196, F52E1.2, CLEC-87, CLEC-88	655	24	9983	3.81031	0.999998	0.314336	0.304772
GOTERM_BP_DIRECT	GO:0034620~cellular response to unfolded protein	4	0.554017	0.0237345	F44E5.5, F44E5.4, HSP-70, HSP-1	655	10	9983	6.09649	1	0.39907	0.386927
GOTERM_BP_DIRECT	GO:0000302~response to reactive oxygen species	4	0.554017	0.0237345	GST-32, GPX-5, PMK-1, SEK-1	655	10	9983	6.09649	1	0.39907	0.386927
GOTERM_BP_DIRECT	GO:0051085~chaperone mediated protein folding requiring cofactor	5	0.692521	0.0267245	F44E5.5, F44E5.4, HSP-70, HSP-1, Y22D7AL.10	655	18	9983	4.23367	1	0.429374	0.416308
GOTERM_BP_DIRECT	GO:0000187~activation of MAPK activity	5	0.692521	0.0267245	SEK-4, SEK-5, KGB-1, NSY-1, SEK-1	655	18	9983	4.23367	1	0.429374	0.416308
GOTERM_BP_DIRECT	GO:0001708~cell fate specification	11	1.52355	0.0280456	MAB-9, SEA-1, TBX-43, POS-1, CWN-1, TBX-37, TBX-9, TBX-38, TBX-8, AHA-1, TBX-40	655	77	9983	2.17732	1	0.440803	0.42739
GOTERM_BP_DIRECT	GO:0035235~ionotropic glutamate receptor signaling pathway	4	0.554017	0.0310771	NMR-2, GLR-7, GLR-1, GLR-3	655	11	9983	5.54226	1	0.478058	0.463511
GOTERM_BP_DIRECT	GO:0001556~oocyte maturation	5	0.692521	0.0321461	OMA-2, CYB-1, OMA-1, CYB-2.1, CYB-2.2	655	19	9983	4.01085	1	0.484201	0.469467
GOTERM_BP_DIRECT	GO:0051403~stress-activated MAPK cascade	3	0.415512	0.0375262	SEK-4, SEK-5, SEK-1	655	5	9983	9.14473	1	0.521758	0.505882
GOTERM_BP_DIRECT	GO:0035567~non-canonical Wnt signaling pathway	3	0.415512	0.0375262	MOM-5, SFRP-1, CFZ-2	655	5	9983	9.14473	1	0.521758	0.505882
GOTERM_BP_DIRECT	GO:1902097~positive regulation of transcription from RNA polymerase II promoter involved in defense response to Gram-negative bacterium	3	0.415512	0.0375262	PMK-1, NSY-1, SEK-1	655	5	9983	9.14473	1	0.521758	0.505882
GOTERM_BP_DIRECT	GO:0019318~hexose metabolic process	3	0.415512	0.0375262	HXK-1, HXK-3, HXK-2	655	5	9983	9.14473	1	0.521758	0.505882
GOTERM_BP_DIRECT	GO:1904070~ascaroside biosynthetic process	4	0.554017	0.0394655	ACOX-1.1, ACOX-1.2, ACOX-1.3, ACOX-1.4	655	12	9983	5.08041	1	0.523303	0.507379
GOTERM_BP_DIRECT	GO:0007229~integrin-mediated signaling pathway	4	0.554017	0.0394655	C05D9.3, INA-1, PAT-2, UNC-112	655	12	9983	5.08041	1	0.523303	0.507379
GOTERM_BP_DIRECT	GO:0000122~negative regulation of transcription from RNA polymerase II promoter	14	1.93906	0.0398086	BLMP-1, ATF-2, ATF-7, EGL-44, NHR-69, UBC-9, NHR-48, NHR-2, POS-1, UNC-55, HDA-6, SEX-1, HDA-5, F43G6.17	655	116	9983	1.83946	1	0.523303	0.507379
GOTERM_BP_DIRECT	GO:0050832~defense response to fungus	6	0.831025	0.0433396	PMK-1, NSY-1, GPA-12, TPA-1, STA-2, SEK-1	655	30	9983	3.04824	1	0.551167	0.534396
GOTERM_BP_DIRECT	GO:0001764~neuron migration	7	0.969529	0.0442154	MOM-5, LIN-44, CWN-1, CWN-2, INA-1, MIG-10, CFZ-2	655	40	9983	2.66721	1	0.551167	0.534396
GOTERM_BP_DIRECT	GO:0006635~fatty acid beta-oxidation	7	0.969529	0.0442154	ACOX-1.1, ACOX-1.2, ACDH-8, CPT-1, ACOX-1.3, ACDH-10, ACOX-1.4	655	40	9983	2.66721	1	0.551167	0.534396
GOTERM_BP_DIRECT	GO:0010628~positive regulation of gene expression	12	1.66205	0.0487484	GPA-2, GPA-3, RNT-1, GSA-1, KGB-1, PMK-1, NSY-1, GPA-12, CYD-1, TPA-1, STA-2, SEK-1	655	96	9983	1.90515	1	0.597374	0.579197
GOTERM_BP_DIRECT	GO:1900195~positive regulation of oocyte maturation	3	0.415512	0.0538796	OMA-2, GSA-1, OMA-1	655	6	9983	7.62061	1	0.628305	0.609187
GOTERM_BP_DIRECT	GO:0042811~pheromone biosynthetic process	3	0.415512	0.0538796	ACOX-1.1, ACOX-1.3, ACOX-1.4	655	6	9983	7.62061	1	0.628305	0.609187
GOTERM_BP_DIRECT	GO:0048699~generation of neurons	3	0.415512	0.0538796	LIN-44, CWN-1, CWN-2	655	6	9983	7.62061	1	0.628305	0.609187
GOTERM_BP_DIRECT	GO:0045165~cell fate commitment	5	0.692521	0.0598119	BLMP-1, LIN-44, CWN-1, CWN-2, NSY-1	655	23	9983	3.31331	1	0.686413	0.665526
GOTERM_BP_DIRECT	GO:0009791~post-embryonic development	6	0.831025	0.0615629	FAT-5, TAG-68, DAF-14, CYE-1, FAT-7, FAT-6	655	33	9983	2.77113	1	0.690912	0.669889
GOTERM_BP_DIRECT	GO:0008152~metabolic process	12	1.66205	0.0621152	PFKB-1.1, ACDH-2, AAGR-2, PFKB-1.2, ACDH-1, CHT-1, AASS-1, FASN-1, LMD-4, LMD-5, ACDH-8, ACDH-10	655	100	9983	1.82895	1	0.690912	0.669889
GOTERM_BP_DIRECT	GO:0006457~protein folding	11	1.52355	0.0692144	Y17G9B.4, M04D5.1, CCT-2, ENPL-1, HSP-110, FKB-5, FKB-4, DNJ-10, Y22D7AL.10, HSP-90, PDI-1	655	90	9983	1.86282	1	0.758212	0.735141
GOTERM_BP_DIRECT	GO:1904937~sensory neuron migration	3	0.415512	0.0722212	MOM-5, CWN-2, CFZ-2	655	7	9983	6.53195	1	0.779342	0.755628
GOTERM_BP_DIRECT	GO:0006950~response to stress	4	0.554017	0.0828254	F44E5.4, HSP-70, HSP-1, HSP-110	655	16	9983	3.81031	1	0.867866	0.841458
GOTERM_BP_DIRECT	GO:0006006~glucose metabolic process	4	0.554017	0.0828254	HXK-1, GSPD-1, HXK-3, HXK-2	655	16	9983	3.81031	1	0.867866	0.841458
GOTERM_BP_DIRECT	GO:0038066~p38MAPK cascade	3	0.415512	0.0922213	PMK-1, NSY-1, SEK-1	655	8	9983	5.71546	1	0.926055	0.897876
GOTERM_BP_DIRECT	GO:1901215~negative regulation of neuron death	3	0.415512	0.0922213	GST-1, PMK-1, SEK-1	655	8	9983	5.71546	1	0.926055	0.897876
GOTERM_BP_DIRECT	GO:0006636~unsaturated fatty acid biosynthetic process	3	0.415512	0.0922213	FAT-5, FAT-7, FAT-6	655	8	9983	5.71546	1	0.926055	0.897876
GOTERM_BP_DIRECT	GO:0006979~response to oxidative stress	9	1.24654	0.0975615	RNT-1, GPX-8, GPX-4, GPX-5, PMK-1, NSY-1, GPX-2, GPX-3, SEK-1	655	72	9983	1.90515	1	0.96626	0.936858

## Sheet: Orthologous Gene_CC
Category	Term	Count	%	PValue	Genes	List Total	Pop Hits	Pop Total	Fold Enrichment	Bonferroni	Benjamini	FDR
GOTERM_CC_DIRECT	GO:0005634~nucleus	298	41.2742	2.45799e-52	NHR-198, NHR-197, NHR-196, NHR-98, NHR-195, NHR-99, NHR-96, NHR-94, NHR-95, NHR-199, NHR-190, LIT-1, BAF-1, HIM-6, MAF-1, NHR-193, NHR-192, EEF-1G, NHR-92, NHR-93, NHR-90, CKS-1, PKN-1, PIK-1, ZK418.11, NHR-87, NHR-88, NHR-86, ZK418.10, Y111B2A.1, HSP-110, NHR-81, NHR-82, GPA-12, TBX-37, TBX-38, CEH-89, ALP-1, TBX-40, SCC-1, TBX-9, TBX-8, Y106G6E.1, HRDE-1, UNC-97, DLC-1, NHR-154, NHR-275, NHR-27…	628	2624	12542	2.26809	4.81766e-50	4.81766e-50	4.69476e-50
GOTERM_CC_DIRECT	GO:0005834~heterotrimeric G-protein complex	14	1.93906	6.1435e-11	GPA-9, GPA-6, GPA-5, GPA-8, GPA-2, GPB-1, GPA-4, GPA-3, GPA-14, GSA-1, GPA-16, GPA-11, GPA-13, GPA-12	628	26	12542	10.7538	1.20413e-08	6.02063e-09	5.86704e-09
GOTERM_CC_DIRECT	GO:0000307~cyclin-dependent protein kinase holoenzyme complex	10	1.38504	5.97015e-08	F08F1.9, CYA-1, CYA-2, CYB-1, Y71G12B.27, CYE-1, CYD-1, CKS-1, CYB-2.1, CYB-2.2	628	18	12542	11.0952	1.17014e-05	3.03641e-06	2.95895e-06
GOTERM_CC_DIRECT	GO:0043229~intracellular organelle	16	2.21607	6.19675e-08	Y60A9.3, CCCH-5, MOE-3, F38C2.7, CCCH-1, Y116A8C.19, C35D6.4, CCCH-2, GLA-3, MEX-6, POS-1, OMA-2, MEX-5, Y116A8C.20, OMA-1, DCT-13	628	56	12542	5.7061	1.21456e-05	3.03641e-06	2.95895e-06
GOTERM_CC_DIRECT	GO:0009897~external side of plasma membrane	10	1.38504	1.83207e-05	CLEC-266, CLEC-91, CLEC-196, F52E1.2, LET-805, CLEC-87, INA-1, ADAH-1, CLEC-88, PAT-2	628	32	12542	6.24104	0.00358445	0.000718172	0.000699851
GOTERM_CC_DIRECT	GO:0005615~extracellular space	31	4.29363	2.22143e-05	C08G9.2, C32B5.13, LIN-44, K03B8.6, CRI-2, K02E7.10, SFRP-1, Y113G7B.15, TEP-1, CWN-1, CWN-2, Y71H2AM.25, Y71H2AR.2, R09F10.1, W01F3.2, CPI-2, Y51A2D.8, CPI-1, C32B5.7, GPX-4, SMA-10, CPR-5, CPR-4, GPX-5, GPX-3, ZMP-3, ZMP-4, CPR-1, F26E4.7, Y51A2D.1, CPR-2	628	264	12542	2.34512	0.00434459	0.000725668	0.000707156
GOTERM_CC_DIRECT	GO:0005829~cytosol	49	6.7867	8.2812e-05	HXK-1, LGG-2, GST-1, F56A4.3, CCCH-5, CCCH-2, HSP-1, Y39G8B.1, PMK-1, Y39G8B.2, F39B2.3, Y45G12C.3, GST-23, GST-25, ACLY-2, MOE-3, HSP-90, ACLY-1, F38C2.7, GLA-3, PFKB-1.1, PFKB-1.2, MEX-6, EMB-8, MEX-5, HRDL-1, HSP-110, HXK-3, HXK-2, F53F1.3, UNC-115, Y60A9.3, GST-10, PKC-2, F53F1.2, Y116A8C.19, C35D6.4, POS-1, CCT-2, Y116A8C.20, DCT-13, GSPD-1, GST-41, C01G5.5, ADAH-1, OMA-2, RPL-13, OMA-1, F56…	628	543	12542	1.8022	0.0161008	0.00231874	0.00225958
GOTERM_CC_DIRECT	GO:0032432~actin filament bundle	3	0.415512	0.0072375	PLST-1, ALP-1, Y73B3B.1	628	3	12542	19.9713	0.759181	0.172362	0.167965
GOTERM_CC_DIRECT	GO:0005764~lysosome	14	1.93906	0.0079146	C32B5.13, Y71H2AM.25, Y71H2AR.2, R09F10.1, AAGR-2, Y51A2D.8, K02E7.10, C32B5.7, CPR-5, CPR-4, Y113G7B.15, CPR-1, Y51A2D.1, CPR-2	628	122	12542	2.29179	0.789324	0.172362	0.167965
GOTERM_CC_DIRECT	GO:0005667~transcription factor complex	8	1.10803	0.010418	ZTF-17, MDL-1, TBX-9, EGL-44, TBX-8, CRH-1, AHA-1, NHR-6	628	49	12542	3.26063	0.871604	0.204192	0.198983
GOTERM_CC_DIRECT	GO:0005737~cytoplasm	141	19.5291	0.0123382	SPK-1, EXOS-3, ARRD-13, ARRD-16, LIT-1, BAF-1, HIM-6, ARRD-11, GSNL-1, SORB-1, HSP-1, ARRD-18, DAB-1, EEF-1G, ARRD-19, PLST-1, STA-1, STA-2, PKN-1, ANP-1, PIK-1, LIN-10, BLMP-1, ARF-1, ARRD-24, ARRD-22, NCK-1, F44E5.5, F44E5.4, F49B2.6, MEX-6, EMB-8, MEX-5, LPIN-1, HDA-6, GPA-12, HDA-5, MAK-2, ODC-1, PIN-2, EPG-3, POS-1, ALH-3, CCT-2, GEX-2, DYN-1, GSPD-1, LEC-6, ALP-1, F52B5.2, WARS-1, Y73B3B.1,…	628	2354	12542	1.19624	0.912255	0.219844	0.214236
GOTERM_CC_DIRECT	GO:0097124~cyclin A2-CDK2 complex	3	0.415512	0.0225583	F08F1.9, CYA-1, CYA-2	628	5	12542	11.9828	0.988576	0.368452	0.359053
GOTERM_CC_DIRECT	GO:0000118~histone deacetylase complex	4	0.554017	0.0501141	HDA-11, HDA-6, HDA-5, F43G6.17	628	17	12542	4.69914	0.999958	0.755566	0.736291
GOTERM_CC_DIRECT	GO:0043204~perikaryon	9	1.24654	0.0583629	HMIT-1.3, LIN-10, HMIT-1.2, BEC-1, MAK-2, NSY-1, MIG-10, GLR-1, CED-9	628	84	12542	2.13979	0.999992	0.817081	0.796237
GOTERM_CC_DIRECT	GO:0043025~neuronal cell body	14	1.93906	0.0674059	LIN-10, PKC-2, NSY-1, KCNL-1, KCNL-2, GPA-6, KCNL-3, GPA-5, KCNL-4, GPA-2, GPA-3, GPA-13, GLR-1, CED-9	628	164	12542	1.70487	0.999999	0.880771	0.858302
GOTERM_CC_DIRECT	GO:0005813~centrosome	8	1.10803	0.0944424	MEX-5, OMA-2, CYB-1, OMA-1, CYE-1, CYB-2.1, CYB-2.2, DNC-1	628	78	12542	2.04834	1	1	0.979487
GOTERM_CC_DIRECT	GO:0031012~extracellular matrix	6	0.831025	0.0965841	Y50D7A.13, SMA-10, CRI-2, ZMP-3, ZMP-4, F26E4.7	628	49	12542	2.44547	1	1	0.979487

## Sheet: Orthologous Gene_MF
Category	Term	Count	%	PValue	Genes	List Total	Pop Hits	Pop Total	Fold Enrichment	Bonferroni	Benjamini	FDR
GOTERM_MF_DIRECT	GO:0003700~transcription factor activity, sequence-specific DNA binding	227	31.4404	3.54722e-154	NHR-198, NHR-197, NHR-196, NHR-98, NHR-195, NHR-99, NHR-96, NHR-94, NHR-95, NHR-199, NHR-190, MAF-1, NHR-193, NHR-192, NHR-92, NHR-93, NHR-90, NHR-87, NHR-88, NHR-86, NHR-81, NHR-82, TBX-37, TBX-38, TBX-40, TBX-9, TBX-8, NHR-154, NHR-275, NHR-274, NHR-273, NHR-152, NHR-272, NHR-158, NHR-157, NHR-156, NHR-276, NHR-155, DPR-1, EGL-44, NHR-150, NHR-271, NHR-270, NHR-149, NHR-269, NHR-148, NHR-165, N…	675	443	9860	7.48506	1.26281e-151	1.26281e-151	1.15639e-151
GOTERM_MF_DIRECT	GO:0043565~sequence-specific DNA binding	208	28.8089	2.86135e-142	NHR-198, NHR-197, NHR-196, NHR-98, NHR-195, NHR-99, NHR-96, NHR-94, NHR-95, NHR-199, NHR-190, NHR-193, NHR-192, NHR-92, NHR-93, NHR-90, NHR-87, NHR-88, NHR-86, NHR-81, NHR-82, NHR-154, NHR-275, NHR-274, NHR-273, NHR-152, NHR-272, NHR-158, NHR-157, NHR-156, NHR-276, NHR-155, DPR-1, NHR-150, NHR-271, NHR-270, NHR-149, NHR-269, NHR-148, NHR-165, NHR-286, NHR-285, NHR-164, NHR-163, NHR-283, NHR-162, …	675	398	9860	7.63402	1.01864e-139	5.09321e-140	4.66401e-140
GOTERM_MF_DIRECT	GO:0008270~zinc ion binding	213	29.5014	4.1852e-110	NHR-198, NHR-197, NHR-196, NHR-98, NHR-195, NHR-99, NHR-96, NHR-94, NHR-95, NHR-199, NHR-190, NHR-193, NHR-192, NHR-92, NHR-93, NHR-90, NHR-87, NHR-88, NHR-86, NHR-81, NHR-82, Y50D7A.13, NHR-154, NHR-275, NHR-274, NHR-273, NHR-152, NHR-272, NHR-158, NHR-157, NHR-156, NHR-276, NHR-155, DPR-1, NHR-150, NHR-271, NHR-270, NHR-149, NHR-269, NHR-148, NHR-165, NHR-286, NHR-285, NHR-164, NHR-163, NHR-283…	675	563	9860	5.52643	1.48993e-107	4.96644e-108	4.54792e-108
GOTERM_MF_DIRECT	GO:0003677~DNA binding	230	31.856	2.09561e-80	NHR-198, NHR-197, NHR-196, NHR-98, NHR-195, NHR-99, NHR-96, NHR-94, NHR-95, NHR-199, NHR-190, BAF-1, HIM-6, MAF-1, NHR-193, NHR-192, NHR-92, NHR-93, NHR-90, NHR-87, NHR-88, NHR-86, NHR-81, NHR-82, TBX-37, TBX-38, CEH-89, TBX-40, TBX-9, TBX-8, NHR-154, NHR-275, NHR-274, NHR-273, NHR-152, NHR-272, NHR-158, NHR-157, NHR-156, NHR-276, NHR-155, DPR-1, EGL-44, NHR-150, NHR-271, NHR-270, NHR-149, NHR-26…	675	893	9860	3.76227	7.46037e-78	1.86509e-78	1.70792e-78
GOTERM_MF_DIRECT	GO:0046872~metal ion binding	287	39.7507	4.07958e-57	NHR-198, NHR-197, NHR-196, NHR-98, NHR-195, NHR-99, NHR-96, NHR-94, NHR-95, NHR-199, NHR-190, LIT-1, HIM-6, NHR-193, NHR-192, GPA-2, GPA-4, GPA-3, BIR-2, NHR-92, NHR-93, NEP-20, NHR-90, CAL-3, CAL-1, NEP-24, NEP-23, NHR-87, NHR-88, NHR-86, GPA-9, GPA-6, Y22D7AL.10, GPA-5, GPA-8, GPA-14, GPA-16, GPA-11, NHR-81, NHR-82, GPA-13, GPA-12, POS-1, Y50D7A.13, ALP-1, UNC-97, DNJ-10, NHR-154, NHR-275, NHR-…	675	1712	9860	2.44879	1.45233e-54	2.90466e-55	2.65988e-55
GOTERM_MF_DIRECT	GO:0004364~glutathione transferase activity	41	5.67867	3.67179e-34	GST-4, GST-3, GST-2, GST-31, GST-1, F56A4.3, GST-32, GST-10, GST-33, GST-11, GST-12, GST-34, GST-35, GST-13, GST-14, GST-37, GST-38, GST-16, GST-17, GST-39, GST-18, GST-19, W10C8.4, GST-9, GST-8, GST-7, GST-6, Y45G12C.3, GST-5, GST-41, GST-20, GST-21, GST-22, GST-23, GST-24, GST-25, GST-26, GST-27, GST-28, GST-29, F56A4.4	675	57	9860	10.5071	1.30716e-31	2.17859e-32	1.995e-32
GOTERM_MF_DIRECT	GO:0008061~chitin binding	27	3.73961	1.79466e-20	CHIL-2, CHIL-12, CHIL-1, CHIL-13, CHIL-4, CHIL-3, CHIL-11, CHIL-18, CHIL-19, CHIL-16, CHIL-17, CHIL-15, E01G6.1, LMD-4, LMD-5, CHIL-9, CHIL-6, T19H5.6, CHIL-5, CHIL-8, CHIL-7, CHIL-23, CHT-1, CHIL-24, CHIL-21, CHIL-22, CHIL-25	675	42	9860	9.39048	6.389e-18	9.12714e-19	8.358e-19
GOTERM_MF_DIRECT	GO:0004879~RNA polymerase II transcription factor activity, ligand-activated sequence-specific DNA binding	32	4.43213	1.33325e-19	NHR-154, NHR-35, NHR-76, NHR-152, NHR-173, NHR-114, NHR-136, NHR-36, NHR-2, NHR-206, NHR-129, SEX-1, NHR-93, NHR-149, NHR-148, NHR-209, NHR-208, NHR-207, NHR-23, NHR-68, NHR-141, NHR-41, NHR-147, NHR-168, NHR-221, NHR-69, NHR-48, UNC-55, NHR-118, NHR-239, NHR-60, NHR-116	675	65	9860	7.19134	4.74638e-17	5.93297e-18	5.433e-18
GOTERM_MF_DIRECT	GO:0000978~RNA polymerase II core promoter proximal region sequence-specific DNA binding	56	7.75623	2.2689e-10	NHR-154, MAB-9, NHR-152, NHR-114, EGL-44, MAF-1, NHR-2, ZTF-17, CEBP-1, RNT-1, NHR-93, NHR-149, NHR-148, STA-1, STA-2, SEA-1, BLMP-1, TBX-43, NHR-41, MDL-1, NHR-168, AHA-1, NHR-48, NHR-239, NHR-118, DAF-14, NHR-116, NHR-35, NHR-76, NHR-173, NHR-136, TBX-37, TBX-38, CRH-1, NHR-36, NHR-206, NHR-129, SEX-1, NHR-209, NHR-208, TBX-40, NHR-207, NHR-23, NHR-68, NHR-141, NHR-147, ATF-7, NHR-221, ATF-6, T…	675	325	9860	2.51697	8.07729e-08	8.97477e-09	8.21847e-09
GOTERM_MF_DIRECT	GO:0031683~G-protein beta/gamma-subunit complex binding	13	1.80055	3.23886e-09	GPA-9, GPA-6, GPA-5, GPA-8, GPA-2, GPA-4, GPA-3, GPA-14, GSA-1, GPA-16, GPA-11, GPA-13, GPA-12	675	22	9860	8.63165	1.15303e-06	1.04821e-07	9.59879e-08
GOTERM_MF_DIRECT	GO:0019001~guanyl nucleotide binding	13	1.80055	3.23886e-09	GPA-9, GPA-6, GPA-5, GPA-8, GPA-2, GPA-4, GPA-3, GPA-14, GSA-1, GPA-16, GPA-11, GPA-13, GPA-12	675	22	9860	8.63165	1.15303e-06	1.04821e-07	9.59879e-08
GOTERM_MF_DIRECT	GO:0001664~G-protein coupled receptor binding	13	1.80055	6.32876e-08	GPA-9, GPA-6, GPA-5, GPA-8, GPA-2, GPA-4, GPA-3, GPA-14, GSA-1, GPA-16, GPA-11, GPA-13, GPA-12	675	27	9860	7.0332	2.25301e-05	1.87753e-06	1.71931e-06
GOTERM_MF_DIRECT	GO:0015149~hexose transmembrane transporter activity	11	1.52355	1.05469e-06	K09C4.5, F11D5.7, K09C4.4, Y37A1A.3, K09C4.1, K09C4.2, K08F9.1, C35A11.4, FGT-1, F13B12.2, F11D5.5	675	23	9860	6.98615	0.000375398	2.88822e-05	2.64483e-05
GOTERM_MF_DIRECT	GO:0035198~miRNA binding	10	1.38504	1.53259e-06	PPW-2, WAGO-5, WAGO-4, ALG-4, ALG-3, PPW-1, WAGO-10, SAGO-2, WAGO-1, HRDE-1	675	19	9860	7.68811	0.000545455	3.89717e-05	3.56875e-05
GOTERM_MF_DIRECT	GO:0003730~mRNA 3'-UTR binding	16	2.21607	2.58412e-06	Y60A9.3, CCCH-5, MOE-3, F38C2.7, Y116A8C.19, C35D6.4, CCCH-2, GLA-3, MEX-6, POS-1, OMA-2, MEX-5, Y116A8C.20, OMA-1, DCT-13, F39B2.3	675	55	9860	4.24943	0.000919523	6.13297e-05	5.61614e-05
GOTERM_MF_DIRECT	GO:0016538~cyclin-dependent protein serine/threonine kinase regulator activity	10	1.38504	1.05698e-05	F08F1.9, CYA-1, CYA-2, CYB-1, Y71G12B.27, CYE-1, CYD-1, CKS-1, CYB-2.1, CYB-2.2	675	23	9860	6.35105	0.00375581	0.000235179	0.000215361
GOTERM_MF_DIRECT	GO:0004095~carnitine O-palmitoyltransferase activity	6	0.831025	2.75156e-05	CPT-6, W03F9.4, CPT-3, CPT-5, CPT-4, CPT-1	675	7	9860	12.5206	0.00974785	0.000576208	0.000527651
GOTERM_MF_DIRECT	GO:0008028~monocarboxylic acid transmembrane transporter activity	6	0.831025	6.92376e-05	MCT-3, MCT-4, MCT-5, MCT-6, MCT-1, MCT-2	675	8	9860	10.9556	0.0243481	0.00136937	0.00125397
GOTERM_MF_DIRECT	GO:0005044~scavenger receptor activity	6	0.831025	0.000147015	SCAV-1, SCAV-3, SCAV-2, SCAV-5, SCAV-4, SCAV-6	675	9	9860	9.73827	0.0509951	0.00273883	0.00250803
GOTERM_MF_DIRECT	GO:0004197~cysteine-type endopeptidase activity	13	1.80055	0.000153867	C32B5.13, Y71H2AM.25, Y71H2AR.2, R09F10.1, Y51A2D.8, K02E7.10, C32B5.7, CPR-5, CPR-4, Y113G7B.15, CPR-1, Y51A2D.1, CPR-2	675	52	9860	3.65185	0.0533074	0.00273883	0.00250803
GOTERM_MF_DIRECT	GO:0003727~single-stranded RNA binding	11	1.52355	0.000170459	PPW-2, WAGO-5, WAGO-4, ALG-4, POS-1, ALG-3, PPW-1, WAGO-10, SAGO-2, WAGO-1, HRDE-1	675	38	9860	4.22846	0.0588837	0.00288969	0.00264617
GOTERM_MF_DIRECT	GO:0008234~cysteine-type peptidase activity	16	2.21607	0.000290808	C32B5.13, Y71H2AM.25, Y71H2AR.2, UBH-2, R09F10.1, UBH-3, UBH-1, Y51A2D.8, K02E7.10, C32B5.7, CPR-5, CPR-4, Y113G7B.15, CPR-1, Y51A2D.1, CPR-2	675	80	9860	2.92148	0.0983625	0.0047058	0.00430925
GOTERM_MF_DIRECT	GO:0042626~ATPase activity, coupled to transmembrane movement of substances	13	1.80055	0.000384821	WHT-4, HAF-7, PGP-12, CFT-1, PGP-14, PGP-6, PGP-7, WHT-1, PGP-8, HAF-8, PGP-9, PGP-1, ABCX-1	675	57	9860	3.33151	0.12805	0.00595637	0.00545443
GOTERM_MF_DIRECT	GO:0016286~small conductance calcium-activated potassium channel activity	4	0.554017	0.00120739	KCNL-1, KCNL-2, KCNL-3, KCNL-4	675	4	9860	14.6074	0.349549	0.0179096	0.0164003
GOTERM_MF_DIRECT	GO:0004707~MAP kinase activity	7	0.969529	0.00168714	GSKA-3, KGB-1, PMK-2, KGB-2, PMK-1, LIT-1, Y106G6E.1	675	20	9860	5.11259	0.451809	0.0240249	0.0220004
GOTERM_MF_DIRECT	GO:0004521~endoribonuclease activity	10	1.38504	0.00212366	PPW-2, WAGO-5, WAGO-4, ALG-4, ALG-3, PPW-1, WAGO-10, SAGO-2, WAGO-1, HRDE-1	675	43	9860	3.39707	0.530847	0.0290778	0.0266274
GOTERM_MF_DIRECT	GO:0004356~glutamate-ammonia ligase activity	4	0.554017	0.0028649	GLN-1, GLN-3, GLN-5, GLN-6	675	5	9860	11.6859	0.639898	0.0377742	0.034591
GOTERM_MF_DIRECT	GO:0004222~metalloendopeptidase activity	17	2.35457	0.00415935	K03B8.6, NEP-6, NEP-4, NEP-9, NEP-8, W01F3.2, NEP-15, NEP-3, Y50D7A.13, NEP-1, NEP-10, NEP-20, ZMP-3, ZMP-4, NEP-13, NEP-24, NEP-23	675	113	9860	2.19757	0.77323	0.0528832	0.0484267
GOTERM_MF_DIRECT	GO:0004032~alditol:NADP+ 1-oxidoreductase activity	5	0.692521	0.00484488	F53F1.3, C01G5.5, F53F1.2, Y39G8B.1, Y39G8B.2	675	11	9860	6.63973	0.822533	0.0594751	0.0544631
GOTERM_MF_DIRECT	GO:0015269~calcium-activated potassium channel activity	4	0.554017	0.00543933	KCNL-1, KCNL-2, KCNL-3, KCNL-4	675	6	9860	9.73827	0.856538	0.0645467	0.0591074
GOTERM_MF_DIRECT	GO:0004602~glutathione peroxidase activity	5	0.692521	0.00687875	GPX-8, GPX-4, GPX-5, GPX-2, GPX-3	675	12	9860	6.08642	0.914334	0.0789947	0.0723378
GOTERM_MF_DIRECT	GO:0016627~oxidoreductase activity, acting on the CH-CH group of donors	8	1.10803	0.00716603	ACDH-2, ACDH-1, ACOX-1.1, ACOX-1.2, ACDH-8, ACOX-1.3, ACDH-10, ACOX-1.4	675	34	9860	3.43704	0.922718	0.0797221	0.0730039
GOTERM_MF_DIRECT	GO:0008559~xenobiotic-transporting ATPase activity	4	0.554017	0.00903802	PGP-1, PGP-6, PGP-7, PGP-8	675	7	9860	8.34709	0.960528	0.0946334	0.0866587
GOTERM_MF_DIRECT	GO:0003997~acyl-CoA oxidase activity	4	0.554017	0.00903802	ACOX-1.1, ACOX-1.2, ACOX-1.3, ACOX-1.4	675	7	9860	8.34709	0.960528	0.0946334	0.0866587
GOTERM_MF_DIRECT	GO:0008237~metallopeptidase activity	18	2.49307	0.00969193	NEP-6, NEP-4, NEP-9, NEP-8, F49B2.6, Y42A5A.1, NEP-15, NEP-3, Y50D7A.13, NEP-1, NEP-10, NEP-20, ZMP-3, ZMP-4, NEP-13, NEP-24, NEP-23, ANP-1	675	134	9860	1.96219	0.968794	0.0985808	0.0902734
GOTERM_MF_DIRECT	GO:0008865~fructokinase activity	3	0.415512	0.0133625	HXK-1, HXK-3, HXK-2	675	3	9860	14.6074	0.99168	0.116025	0.106248
GOTERM_MF_DIRECT	GO:0016844~strictosidine synthase activity	3	0.415512	0.0133625	F57C2.5, C08E8.2, T12G3.4	675	3	9860	14.6074	0.99168	0.116025	0.106248
GOTERM_MF_DIRECT	GO:0004340~glucokinase activity	3	0.415512	0.0133625	HXK-1, HXK-3, HXK-2	675	3	9860	14.6074	0.99168	0.116025	0.106248
GOTERM_MF_DIRECT	GO:0004396~hexokinase activity	3	0.415512	0.0133625	HXK-1, HXK-3, HXK-2	675	3	9860	14.6074	0.99168	0.116025	0.106248
GOTERM_MF_DIRECT	GO:0005536~glucose binding	3	0.415512	0.0133625	HXK-1, HXK-3, HXK-2	675	3	9860	14.6074	0.99168	0.116025	0.106248
GOTERM_MF_DIRECT	GO:0019158~mannokinase activity	3	0.415512	0.0133625	HXK-1, HXK-3, HXK-2	675	3	9860	14.6074	0.99168	0.116025	0.106248
GOTERM_MF_DIRECT	GO:0047834~D-threo-aldose 1-dehydrogenase activity	5	0.692521	0.0160999	F53F1.3, C01G5.5, F53F1.2, Y39G8B.1, Y39G8B.2	675	15	9860	4.86914	0.996906	0.136466	0.124966
GOTERM_MF_DIRECT	GO:0004970~ionotropic glutamate receptor activity	4	0.554017	0.0265564	NMR-2, GLR-7, GLR-1, GLR-3	675	10	9860	5.84296	0.999931	0.214865	0.196759
GOTERM_MF_DIRECT	GO:0015276~ligand-gated ion channel activity	4	0.554017	0.0265564	NMR-2, GLR-7, GLR-1, GLR-3	675	10	9860	5.84296	0.999931	0.214865	0.196759
GOTERM_MF_DIRECT	GO:0004407~histone deacetylase activity	4	0.554017	0.0346982	HDA-11, HDA-6, HDA-5, F43G6.17	675	11	9860	5.31178	0.999997	0.274501	0.251369
GOTERM_MF_DIRECT	GO:0003729~mRNA binding	18	2.49307	0.0395253	Y60A9.3, CCCH-5, MOE-3, FOX-1, F38C2.7, CCCH-1, Y116A8C.19, C35D6.4, CCCH-2, GLA-3, RPL-16, MEX-6, POS-1, OMA-2, MEX-5, Y116A8C.20, OMA-1, DCT-13	675	157	9860	1.67473	0.999999	0.30126	0.275873
GOTERM_MF_DIRECT	GO:0019784~NEDD8-specific protease activity	3	0.415512	0.0406194	UBH-1, UBH-2, UBH-3	675	5	9860	8.76444	1	0.30126	0.275873
GOTERM_MF_DIRECT	GO:0101005~ubiquitinyl hydrolase activity	3	0.415512	0.0406194	UBH-1, UBH-2, UBH-3	675	5	9860	8.76444	1	0.30126	0.275873
GOTERM_MF_DIRECT	GO:0016936~galactoside binding	4	0.554017	0.0439714	LEC-1, F40H6.5, PQN-84, LEC-3	675	12	9860	4.86914	1	0.319465	0.292544
GOTERM_MF_DIRECT	GO:0031072~heat shock protein binding	5	0.692521	0.0510641	F44E5.5, F44E5.4, HSP-70, HSP-1, DNJ-10	675	21	9860	3.47795	1	0.363577	0.332938
GOTERM_MF_DIRECT	GO:0051082~unfolded protein binding	9	1.24654	0.0546322	F44E5.5, F44E5.4, HSP-70, HSP-1, CCT-2, ENPL-1, DNJ-10, Y22D7AL.10, HSP-90	675	61	9860	2.15519	1	0.381354	0.349218
GOTERM_MF_DIRECT	GO:0015562~efflux transmembrane transporter activity	3	0.415512	0.0582094	PGP-1, PGP-6, PGP-9	675	6	9860	7.3037	1	0.390053	0.357183
GOTERM_MF_DIRECT	GO:0004768~stearoyl-CoA 9-desaturase activity	3	0.415512	0.0582094	FAT-5, FAT-7, FAT-6	675	6	9860	7.3037	1	0.390053	0.357183
GOTERM_MF_DIRECT	GO:0042277~peptide binding	5	0.692521	0.0591653	F49B2.6, Y42A5A.1, NPR-28, NPR-26, ANP-1	675	22	9860	3.31987	1	0.390053	0.357183
GOTERM_MF_DIRECT	GO:0005504~fatty acid binding	4	0.554017	0.0657608	ACOX-1.1, ACOX-1.2, ACOX-1.3, ACOX-1.4	675	14	9860	4.17354	1	0.418051	0.382822
GOTERM_MF_DIRECT	GO:0044183~protein binding involved in protein folding	4	0.554017	0.0657608	F44E5.5, F44E5.4, HSP-70, HSP-1	675	14	9860	4.17354	1	0.418051	0.382822
GOTERM_MF_DIRECT	GO:0005178~integrin binding	3	0.415512	0.0778779	INA-1, PAT-2, UNC-112	675	7	9860	6.26032	1	0.441757	0.40453
GOTERM_MF_DIRECT	GO:0004435~phosphatidylinositol phospholipase C activity	3	0.415512	0.0778779	PLC-4, PLC-3, PLL-1	675	7	9860	6.26032	1	0.441757	0.40453
GOTERM_MF_DIRECT	GO:0048018~receptor agonist activity	3	0.415512	0.0778779	LIN-44, CWN-1, CWN-2	675	7	9860	6.26032	1	0.441757	0.40453
GOTERM_MF_DIRECT	GO:0004698~calcium-dependent protein kinase C activity	3	0.415512	0.0778779	PKC-2, TPA-1, PKN-1	675	7	9860	6.26032	1	0.441757	0.40453
GOTERM_MF_DIRECT	GO:0016717~oxidoreductase activity, acting on paired donors, with oxidation of a pair of donors resulting in the reduction of molecular oxygen to two molecules of water	3	0.415512	0.0778779	FAT-5, FAT-7, FAT-6	675	7	9860	6.26032	1	0.441757	0.40453
GOTERM_MF_DIRECT	GO:0004697~protein kinase C activity	3	0.415512	0.0778779	PKC-2, TPA-1, PKN-1	675	7	9860	6.26032	1	0.441757	0.40453
GOTERM_MF_DIRECT	GO:0003995~acyl-CoA dehydrogenase activity	4	0.554017	0.0781761	ACDH-2, ACDH-1, ACDH-8, ACDH-10	675	15	9860	3.89531	1	0.441757	0.40453
GOTERM_MF_DIRECT	GO:0050660~flavin adenine dinucleotide binding	9	1.24654	0.0852029	ACDH-2, ACDH-1, EMB-8, ACOX-1.1, ACOX-1.2, ACDH-8, ACOX-1.3, ACDH-10, ACOX-1.4	675	67	9860	1.96219	1	0.473941	0.434002
GOTERM_MF_DIRECT	GO:0008233~peptidase activity	25	3.4626	0.0955214	NEP-6, UBH-2, UBH-3, NEP-9, NEP-8, Y50D7A.13, NEP-20, Y113G7B.15, NEP-24, NEP-23, ANP-1, R09F10.1, F49B2.6, Y42A5A.1, UBH-1, NEP-3, NEP-1, CPR-5, NEP-10, CPR-4, ZMP-3, DPF-2, ZMP-4, CPR-1, NEP-13	675	265	9860	1.37806	1	0.523163	0.479077
GOTERM_MF_DIRECT	GO:0061575~cyclin-dependent protein serine/threonine kinase activator activity	3	0.415512	0.0992596	Y71G12B.27, CKS-1, CDKA-1	675	8	9860	5.47778	1	0.5354	0.490282

## Sheet: Orthologous Gene_KEGG
Category	Term	Count	%	PValue	Genes	List Total	Pop Hits	Pop Total	Fold Enrichment	Bonferroni	Benjamini	FDR
KEGG_PATHWAY	cel00480:Glutathione metabolism	28	3.87812	1.92362e-20	GST-4, GST-3, GST-2, GST-1, GST-10, GST-33, GST-11, GST-38, ODC-1, GST-39, W10C8.4, IDH-2, GST-9, GSPD-1, GST-8, GST-7, GST-6, GST-5, ANP-1, GST-41, GST-20, GST-23, GST-24, GST-25, GST-28, GPX-5, GPX-2, GPX-3	160	57	2962	9.09386	1.55813e-18	1.55813e-18	1.21188e-18
KEGG_PATHWAY	cel00980:Metabolism of xenobiotics by cytochrome P450	21	2.90859	3.39906e-14	GST-4, GST-3, GST-41, GST-2, GST-20, GST-1, GST-10, GST-11, GST-33, GST-23, GST-24, GST-25, GST-38, GST-39, GST-28, W10C8.4, GST-9, GST-8, GST-7, GST-6, GST-5	160	47	2962	8.27154	2.7518e-12	1.37662e-12	1.0707e-12
KEGG_PATHWAY	cel00982:Drug metabolism - cytochrome P450	21	2.90859	3.47524e-13	GST-4, GST-3, GST-41, GST-2, GST-20, GST-1, GST-10, GST-11, GST-33, GST-23, GST-24, GST-25, GST-38, GST-39, GST-28, W10C8.4, GST-9, GST-8, GST-7, GST-6, GST-5	160	52	2962	7.4762	2.81475e-11	9.38314e-12	7.298e-12
KEGG_PATHWAY	cel04212:Longevity regulating pathway - worm	23	3.1856	6.2787e-10	GST-4, GST-3, GST-2, GST-20, GST-24, KGB-1, KGB-2, GST-38, GST-39, GST-28, W10C8.4, SEK-1, HIF-1, FAT-5, PMK-2, PMK-1, FAT-7, FAT-6, GST-9, GST-8, GST-7, GST-6, GST-5	160	90	2962	4.73097	5.08575e-08	1.27144e-08	9.88895e-09
KEGG_PATHWAY	cel00983:Drug metabolism - other enzymes	19	2.63158	2.2385e-09	GST-4, GST-3, GST-41, GST-2, GST-20, GST-1, GST-10, GST-23, GST-24, GST-25, GST-38, GST-39, GST-28, W10C8.4, GST-9, GST-8, GST-7, GST-6, GST-5	160	64	2962	5.4959	1.81318e-07	3.62637e-08	2.82051e-08
KEGG_PATHWAY	cel01212:Fatty acid metabolism	15	2.07756	9.14479e-06	ACS-15, ACS-18, W03F9.4, ACDH-8, ACDH-10, ACDH-1, FASN-1, FAT-5, ACOX-1.1, ACOX-1.2, FAT-7, FAT-6, CPT-1, ACOX-1.3, ACOX-1.4	160	68	2962	4.08364	0.000740457	0.000123455	9.60203e-05
KEGG_PATHWAY	cel04010:MAPK signaling pathway	15	2.07756	6.35545e-05	PKC-2, MAK-2, KGB-1, KGB-2, LIT-1, NSY-1, SEK-1, F44E5.5, F44E5.4, HSP-70, HSP-1, PMK-2, PMK-1, GPA-12, PIK-1	160	80	2962	3.47109	0.00513485	0.000735416	0.00057199
KEGG_PATHWAY	cel00592:alpha-Linolenic acid metabolism	6	0.831025	0.000148689	C07E3.9, C03H5.4, ACOX-1.1, ACOX-1.2, ACOX-1.3, ACOX-1.4	160	11	2962	10.0977	0.0119725	0.00150548	0.00117093
KEGG_PATHWAY	cel00071:Fatty acid degradation	11	1.52355	0.000334348	ACS-15, ACDH-1, ACS-18, W03F9.4, ACOX-1.1, ACOX-1.2, ACDH-8, CPT-1, ACOX-1.3, ACDH-10, ACOX-1.4	160	52	2962	3.91611	0.0267231	0.00300913	0.00234043
KEGG_PATHWAY	cel04361:Axon regeneration	14	1.93906	0.000668963	MAK-2, KGB-1, KGB-2, MIG-10, TPA-1, NCK-1, GPA-2, HIF-1, GPA-3, CEBP-1, GSA-1, PMK-2, PMK-1, GPA-12	160	88	2962	2.94517	0.0527613	0.0054186	0.00421447
KEGG_PATHWAY	cel01040:Biosynthesis of unsaturated fatty acids	7	0.969529	0.00251293	FAT-5, ACOX-1.1, ACOX-1.2, FAT-7, FAT-6, ACOX-1.3, ACOX-1.4	160	27	2962	4.79954	0.184377	0.0185043	0.0143922
KEGG_PATHWAY	cel04215:Apoptosis - multiple species	5	0.692521	0.00390505	BIR-2, BEC-1, KGB-1, KGB-2, CED-9	160	13	2962	7.12019	0.271617	0.0255134	0.0198438
KEGG_PATHWAY	cel04068:FoxO signaling pathway	10	1.38504	0.00410657	MFB-1, KGB-1, PMK-2, KGB-2, PMK-1, CYB-1, LIT-1, CYD-1, CYB-2.1, CYB-2.2	160	60	2962	3.08542	0.283457	0.0255134	0.0198438
KEGG_PATHWAY	cel02010:ABC transporters	7	0.969529	0.00440972	HAF-7, PGP-12, CFT-1, PGP-1, PGP-14, PGP-6, PGP-9	160	30	2962	4.31958	0.300911	0.0255134	0.0198438
KEGG_PATHWAY	cel00220:Arginine biosynthesis	5	0.692521	0.0109853	GLN-1, GLN-3, GLN-5, C32F10.8, GLN-6	160	17	2962	5.44485	0.591284	0.0593207	0.0461383
KEGG_PATHWAY	cel04140:Autophagy - animal	11	1.52355	0.0222843	HIF-1, LGG-2, EPG-3, BEC-1, KGB-1, CPR-5, KGB-2, CPR-4, CPR-1, TPA-1, CPR-2	160	91	2962	2.23777	0.838854	0.111185	0.0864772
KEGG_PATHWAY	cel00910:Nitrogen metabolism	4	0.554017	0.0233351	GLN-1, GLN-3, GLN-5, GLN-6	160	12	2962	6.17083	0.852296	0.111185	0.0864772
KEGG_PATHWAY	cel04141:Protein processing in endoplasmic reticulum	14	1.93906	0.0299908	ENPL-1, ATF-6, KGB-1, KGB-2, NSY-1, HSP-90, SEC-12, F44E5.5, F44E5.4, HSP-70, HSP-1, HRDL-1, HSP-110, PDI-1	160	137	2962	1.89179	0.915112	0.134959	0.104968
KEGG_PATHWAY	cel04137:Mitophagy - animal	6	0.831025	0.0368162	HIF-1, LGG-2, BEC-1, KGB-1, KGB-2, UBL-1	160	35	2962	3.17357	0.952088	0.156953	0.122075
KEGG_PATHWAY	cel01100:Metabolic pathways	63	8.72576	0.0401669	HXK-1, GST-4, AASS-1, GST-3, GST-2, GST-1, GST-33, GST-38, GST-39, W10C8.4, ACDH-10, FAT-5, Y39G8B.1, FAT-7, FAT-6, GST-9, GST-8, GST-7, GST-6, GST-5, ANP-1, CHT-1, NMAT-2, GST-20, NMAT-1, PLC-4, GST-23, GST-24, PLC-3, GST-25, GST-28, ACLY-2, ACLY-1, C07E3.9, LPIN-1, ACS-15, ACS-18, GST-10, GST-11, ODC-1, FASN-1, ALH-3, IDH-2, ACOX-1.1, ACOX-1.2, GSPD-1, C32F10.8, ACOX-1.3, ACOX-1.4, GLN-1, GST-4…	160	957	2962	1.21869	0.963871	0.162676	0.126526
KEGG_PATHWAY	cel00590:Arachidonic acid metabolism	4	0.554017	0.0428976	C07E3.9, C03H5.4, GST-33, GST-11	160	15	2962	4.93667	0.971317	0.165462	0.128693
KEGG_PATHWAY	cel04012:ErbB signaling pathway	6	0.831025	0.0550636	NCK-1, PLC-3, PKC-2, KGB-1, KGB-2, STA-1	160	39	2962	2.84808	0.989823	0.194857	0.151556
KEGG_PATHWAY	cel04310:Wnt signaling pathway	9	1.24654	0.0553299	MOM-5, CWN-1, SFRP-1, PKC-2, KGB-1, KGB-2, LIT-1, CYD-1, CFZ-2	160	78	2962	2.13606	0.990053	0.194857	0.151556
KEGG_PATHWAY	cel04020:Calcium signaling pathway	8	1.10803	0.0788689	TRHR-1, PLC-4, B0563.7, GSA-1, PLC-3, PKC-2, CAL-3, CAL-1	160	70	2962	2.11571	0.998712	0.263782	0.205164
KEGG_PATHWAY	cel00250:Alanine, aspartate and glutamate metabolism	5	0.692521	0.0814141	GLN-1, GLN-3, GLN-5, C32F10.8, GLN-6	160	31	2962	2.98589	0.99897	0.263782	0.205164
